# Supplementary material for: Differentiated evolutionary rates in alternative exons and the implications for splicing regulation
Source: BMC Evol Biol. 2006 Jun 22;6:50. doi: 10.1186/1471-2148-6-50 (PMC1543662; doi:10.1186/1471-2148-6-50)
Supplement: Additional File 2 — File with the data used to perform the analysis. [file 1471-2148-6-50-S2.gz]

Archive with 1 entries (1 files):
- orthologous.exons.data.set
