# Supplementary material for: Differentiated evolutionary rates in alternative exons and the implications for splicing regulation
Source: BMC Evol Biol. 2006 Jun 22;6:50. doi: 10.1186/1471-2148-6-50 (PMC1543662; doi:10.1186/1471-2148-6-50)
Supplement: Additional File 2 — File with the data used to perform the analysis. [file 1471-2148-6-50-S2.gz › orthologous.exons.data.set]

KNOWN	CONSERVED_STRUCTURE:	CONST	ENSG00000001036.3	143860219	143860327	165	GTACACATCCAAGCCTAAAGAAAAATTAGTCTATGCCATTTTTCTTAAATGGCCCACATCAGGACAGCTGTTCCTTGGCCATCCCAAAGCTATTCTGGGGGCAACAGAG	TACACATCCAAGCCTAAAGAAAAATTAGTCTATGCCATTTTTCTTAAATGGCCCACATCAGGACAGCTGTTCCTTGGCCATCCCAAAGCTATTCTGGGGGCAACAGAG	ENSMUSG00000019810.3	13223514	13223622	GTACACATCTAAACCCGAGAAGAAATTAGTCTATGCTATTTTTCTTAAATGGCCCATCTCTGGAAAGCTGTTTCTTGGACAACCCATAGGTAGTCTGGGGGAAACAGAG	TACACATCTAAACCCGAGAAGAAATTAGTCTATGCTATTTTTCTTAAATGGCCCATCTCTGGAAAGCTGTTTCTTGGACAACCCATAGGTAGTCTGGGGGAAACAGAG	dN:	0.1279	dS:	0.4619	w:	0.2769	overlap	7	AA913459:AA526837:AA680328:AA161483:AI808996:AI086068:BI490767	intron-overlap	0	-	inclusion	1
KNOWN	CONSERVED_STRUCTURE:	CONST	ENSG00000001036.3	143864762	143864952	365	CAACTTGTAGAGACAGTTTCATGTGGAGGAAATCTTTTGATGAATATTGGGCCCACACTAGATGGCACCATTTCTGTAGTTTTTGAGGAGCGACTGAGGCAAATGGGGTCCTGGCTAAAAGTCAATGGAGAAGCTATTTATGAAACCCATACCTGGCGATCCCAGAATGACACTGTCACCCCAGATGTGTG	CAACTTGTAGAGACAGTTTCATGTGGAGGAAATCTTTTGATGAATATTGGGCCCACACTAGATGGCACCATTTCTGTAGTTTTTGAGGAGCGACTGAGGCAAATGGGGTCCTGGCTAAAAGTCAATGGAGAAGCTATTTATGAAACCCATACCTGGCGATCCCAGAATGACACTGTCACCCCAGATGTG	ENSMUSG00000019810.3	13218131	13218321	AAACTTGTGGAAACAGTCGCATGTGGTGGAAATCTTTTGATGAATATTGGTCCCACGGGAGACGGCACCATTCCTGTCATTTTTGAGGAGCGATTAAGGCAAATGGGAACCTGGCTGAAGGTCAACGGGGAAGCTATTTATGAAACACACACTTGGAGGTCTCAGAATGACACTGTCACTCCGGATGTGTG	AAACTTGTGGAAACAGTCGCATGTGGTGGAAATCTTTTGATGAATATTGGTCCCACGGGAGACGGCACCATTCCTGTCATTTTTGAGGAGCGATTAAGGCAAATGGGAACCTGGCTGAAGGTCAACGGGGAAGCTATTTATGAAACACACACTTGGAGGTCTCAGAATGACACTGTCACTCCGGATGTG	dN:	0.0547	dS:	0.7010	w:	0.0781	overlap	5	AA680328:AI808996:AI086068:BI490767:AA526837	intron-overlap	0	-	inclusion	1
KNOWN	CONSERVED_STRUCTURE:	CONST	ENSG00000001036.3	143870067	143870254	329	GTGGTATTGGCAAAAGGAAAAGATACCGAAGTATGTGGAATTTATGAAAGATAATTACCCTCCTAGTTTCAAATATGAAGATTTTGGACCACTATTTACAGCAAAATTTTTTAATGCCAACCAGTGGGCAGATATTTTTCAGGCCTCTGGTGCCAAATACATTGTCTTAACTTCCAAACATCATGAAG	TGGTATTGGCAAAAGGAAAAGATACCGAAGTATGTGGAATTTATGAAAGATAATTACCCTCCTAGTTTCAAATATGAAGATTTTGGACCACTATTTACAGCAAAATTTTTTAATGCCAACCAGTGGGCAGATATTTTTCAGGCCTCTGGTGCCAAATACATTGTCTTAACTTCCAAACATCATGAA	ENSMUSG00000019810.3	13213967	13214154	GTGGTATTGGCAAAAGGAGAAGAAACCCCAGTTTGTGGACTTTATGAACAATAATTATGCTCCTGGTTTTAAGTATGAAGATTTTGTAGTGCTATTTACAGCCAAGTATTTTAATGCAAACCAGTGGGCAGATATTCTCCAGGCCTCTGGTGCCAAATATGTGGTCTTCACTTCTAAACATCACGAAG	TGGTATTGGCAAAAGGAGAAGAAACCCCAGTTTGTGGACTTTATGAACAATAATTATGCTCCTGGTTTTAAGTATGAAGATTTTGTAGTGCTATTTACAGCCAAGTATTTTAATGCAAACCAGTGGGCAGATATTCTCCAGGCCTCTGGTGCCAAATATGTGGTCTTCACTTCTAAACATCACGAA	dN:	0.1113	dS:	0.5940	w:	0.1873	overlap	0	-	intron-overlap	0	-	inclusion	0
KNOWN	CONSERVED_STRUCTURE:	CONST	ENSG00000001167.6	41154807	41154881	128	ATGGAGCAGTATACAGCAAACAGCAATAGTTCGACAGAGCAGATTGTTGTCCAGGCAGGACAGATTCAGCAGCAG	ATGGAGCAGTATACAGCAAACAGCAATAGTTCGACAGAGCAGATTGTTGTCCAGGCAGGACAGATTCAGCAGCAG	ENSMUSG00000023994.2	46576365	46576439	ATGGAGCAGTATACGACAAACAGCAATAGTTCCACAGAGCAGATCGTGGTGCAGGCCGGCCAGATTCAGCAGCAG	ATGGAGCAGTATACGACAAACAGCAATAGTTCCACAGAGCAGATCGTGGTGCAGGCCGGCCAGATTCAGCAGCAG	dN:	0.0145	dS:	1.8988	w:	0.0077	overlap	0	-	intron-overlap	0	-	inclusion	0
KNOWN	CONSERVED_STRUCTURE:	CONST	ENSG00000001167.6	41159763	41159909	285	GTCCAAGGGCAGCCATTAATGGTGCAGGTCAGTGGAGGCCAGCTAATCACATCAACTGGCCAACCCATCATGGTCCAGGCTGTCCCTGGTGGACAAGGTCAAACCATCATGCAAGTACCTGTTTCTGGAACACAGGGTTTGCAGCAA	GTCCAAGGGCAGCCATTAATGGTGCAGGTCAGTGGAGGCCAGCTAATCACATCAACTGGCCAACCCATCATGGTCCAGGCTGTCCCTGGTGGACAAGGTCAAACCATCATGCAAGTACCTGTTTCTGGAACACAGGGTTTGCAGCAA	ENSMUSG00000023994.2	46571212	46571358	GTCCAGGGGCAGCCGTTAATGGTGCAAGTCAGTGGAGGCCAGCTTATTACATCAACAGGCCAACCCATCATGGTACAGGCTGTGCCTGGTGGACAAGGCCAAACCATCATGCAAGTACCTGTGTCTGGAACACAAGGTTTACAGCAG	GTCCAGGGGCAGCCGTTAATGGTGCAAGTCAGTGGAGGCCAGCTTATTACATCAACAGGCCAACCCATCATGGTACAGGCTGTGCCTGGTGGACAAGGCCAAACCATCATGCAAGTACCTGTGTCTGGAACACAAGGTTTACAGCAG	dN:	0.0004	dS:	0.3881	w:	0.0010	overlap	4	AA280245:AI684869:BI462067:BI830271	intron-overlap	0	-	inclusion	1
KNOWN	CONSERVED_STRUCTURE:	CONST	ENSG00000001167.6	41165296	41165427	255	ATACAGTTGGTCCCACCTGGACAGATCCAGATCCAGGGTGGACAGGCTGTGCAGGTGCAGGGCCAGCAGGGCCAGACCCAGCAGATCATCATCCAGCAGCCCCAGACGGCTGTCACTGCTGGCCAGACTCAG	ATACAGTTGGTCCCACCTGGACAGATCCAGATCCAGGGTGGACAGGCTGTGCAGGTGCAGGGCCAGCAGGGCCAGACCCAGCAGATCATCATCCAGCAGCCCCAGACGGCTGTCACTGCTGGCCAGACTCAG	ENSMUSG00000023994.2	46568983	46569114	ATACAGTTGGTGCCTCCTGGACAGATCCAGATTCAGGGTGGGCAGGCTGTGCAGGTGCAAGGCCAGCAGGGTCAAACCCAGCAGATCATCATCCAACAGCCACAGACTGCAGTCACTGCTGGCCAGACTCAG	ATACAGTTGGTGCCTCCTGGACAGATCCAGATTCAGGGTGGGCAGGCTGTGCAGGTGCAAGGCCAGCAGGGTCAAACCCAGCAGATCATCATCCAACAGCCACAGACTGCAGTCACTGCTGGCCAGACTCAG	dN:	0.0006	dS:	0.6364	w:	0.0010	overlap	4	AA280245:AI684869:BI830271:BQ723287	intron-overlap	0	-	inclusion	1
KNOWN	CONSERVED_STRUCTURE:	CONST	ENSG00000001167.6	41165921	41166026	197	ACACAGCAGCAGATTGCTGTCCAGGGACAGCAAGTGGCACAGACTGCTGAAGGGCAGACCATCGTCTATCAACCAGTTAATGCAGATGGCACCATTCTCCAGCAAG	ACACAGCAGCAGATTGCTGTCCAGGGACAGCAAGTGGCACAGACTGCTGAAGGGCAGACCATCGTCTATCAACCAGTTAATGCAGATGGCACCATTCTCCAGCAA	ENSMUSG00000023994.2	46568742	46568847	ACACAACAACAGATTGCTGTCCAGGGACAGCAAGTGGCCCAGACTGCTGAAGGACAGACTATTGTCTACCAACCAGTTAATGCAGATGGCACAATTCTCCAGCAAG	ACACAACAACAGATTGCTGTCCAGGGACAGCAAGTGGCCCAGACTGCTGAAGGACAGACTATTGTCTACCAACCAGTTAATGCAGATGGCACAATTCTCCAGCAA	dN:	0.0003	dS:	0.3236	w:	0.0010	overlap	4	CD707363:BI830271:BI826367:BQ723287	intron-overlap	0	-	inclusion	1
KNOWN	CONSERVED_STRUCTURE:	CONST	ENSG00000001167.6	41167245	41167411	302	TTACAGTCCCTGTTTCAGGCATGATCACTATCCCAGCAGCCAGTTTGGCAGGAGCACAGATTGTTCAAACAGGAGCCAATACCAACACAACCAGCAGTGGGCAAGGGACTGTCACTGTGACACTACCAGTGGCAGGCAATGTGGTCAATTCAGGAGGGATGGTCATG	ACAGTCCCTGTTTCAGGCATGATCACTATCCCAGCAGCCAGTTTGGCAGGAGCACAGATTGTTCAAACAGGAGCCAATACCAACACAACCAGCAGTGGGCAAGGGACTGTCACTGTGACACTACCAGTGGCAGGCAATGTGGTCAATTCAGGAGGGATGGTCATG	ENSMUSG00000023994.2	46567902	46568068	TTACAGTCCCTGTTTCAGGCATGATCACCATCCCAGCAGCCAGTTTGGCAGGGGCACAGATCGTTCAGACAGGAGCCAATACCAACACAACCAGCAGTGGACAAGGGACGGTCACTGTGACACTGCCTGTGGCAGGGAATGTGGTCAACTCAGGAGGAATGGTCATG	ACAGTCCCTGTTTCAGGCATGATCACCATCCCAGCAGCCAGTTTGGCAGGGGCACAGATCGTTCAGACAGGAGCCAATACCAACACAACCAGCAGTGGACAAGGGACGGTCACTGTGACACTGCCTGTGGCAGGGAATGTGGTCAACTCAGGAGGAATGGTCATG	dN:	0.0003	dS:	0.2882	w:	0.0010	overlap	2	BI826367:BQ723287	intron-overlap	0	-	inclusion	1
KNOWN	CONSERVED_STRUCTURE:	CONST	ENSG00000001167.6	41168629	41168802	352	ATGGTTCCTGGGGCTGGCTCTGTGCCTGCTATCCAAAGAATCCCTCTACCTGGAGCAGAGATGCTTGAAGAAGAGCCTCTCTACGTGAATGCCAAACAATACCACCGTATTCTTAAGAGGAGGCAAGCCCGAGCTAAACTAGAGGCAGAAGGGAAAATTCCAAAGGAGAGAAGG	ATGGTTCCTGGGGCTGGCTCTGTGCCTGCTATCCAAAGAATCCCTCTACCTGGAGCAGAGATGCTTGAAGAAGAGCCTCTCTACGTGAATGCCAAACAATACCACCGTATTCTTAAGAGGAGGCAAGCCCGAGCTAAACTAGAGGCAGAAGGGAAAATTCCAAAGGAGAGAAGG	ENSMUSG00000023994.2	46567438	46567611	ATGGTACCAGGAGCTGGCTCTGTGCCTGCTATCCAAAGAATCCCTTTACCTGGAGCAGAGATGCTGGAAGAAGAGCCCCTGTATGTGAATGCCAAACAGTATCACCGCATCCTTAAGAGGAGACAAGCACGGGCTAAGCTAGAGGCAGAAGGGAAAATCCCAAAGGAACGAAGG	ATGGTACCAGGAGCTGGCTCTGTGCCTGCTATCCAAAGAATCCCTTTACCTGGAGCAGAGATGCTGGAAGAAGAGCCCCTGTATGTGAATGCCAAACAGTATCACCGCATCCTTAAGAGGAGACAAGCACGGGCTAAGCTAGAGGCAGAAGGGAAAATCCCAAAGGAACGAAGG	dN:	0.0006	dS:	0.5790	w:	0.0010	overlap	3	BI826367:BQ723287:CD707363	intron-overlap	0	-	inclusion	1
KNOWN	CONSERVED_STRUCTURE:	CONST	ENSG00000001167.6	41170113	41170214	222	AAATACCTGCATGAGTCTCGGCACCGTCATGCCATGGCACGGAAGCGTGGTGAAGGTGGACGATTTTTCTCTCCAAAGGAAAAGGATAGTCCCCATATGCAG	AAATACCTGCATGAGTCTCGGCACCGTCATGCCATGGCACGGAAGCGTGGTGAAGGTGGACGATTTTTCTCTCCAAAGGAAAAGGATAGTCCCCATATGCAG	ENSMUSG00000023994.2	46566811	46566912	AAATACCTCCATGAGTCTCGGCATCGGCACGCCATGGCACGGAAGCGTGGGGAAGGGGGCCGCTTCTTCTCTCCAAAAGAAAAGGACAGTCCTCACATGCAG	AAATACCTCCATGAGTCTCGGCATCGGCACGCCATGGCACGGAAGCGTGGGGAAGGGGGCCGCTTCTTCTCTCCAAAAGAAAAGGACAGTCCTCACATGCAG	dN:	0.0010	dS:	0.9552	w:	0.0010	overlap	3	BI826367:BQ723287:CD707363	intron-overlap	0	-	inclusion	1
KNOWN	CONSERVED_STRUCTURE:	CONST	ENSG00000001497.4	64532113	64532159	80	AAAGAGCCCGAGAACTGCTGGTATCATACGAAGAGGAGCAGTTTACG	AGAGCCCGAGAACTGCTGGTATCATACGAAGAGGAGCAGTTTACG	ENSMUSG00000057421.1	87354889	87354935	AGAAAGCGCGAGAATTGCTGGTATCCTATGAAGAGGAACAGTTTAAG	AAAGCGCGAGAATTGCTGGTATCCTATGAAGAGGAACAGTTTAAG	dN:	0.0634	dS:	1.0437	w:	0.0607	overlap	1	AI868917	intron-overlap	0	-	inclusion	1
KNOWN	CONSERVED_STRUCTURE:	CONST	ENSG00000003147.7	7940743	7941012	453	CTTGCCTGGGACCAGTGGCAGGGACCCCGGAACCTGAAGGTGCTGACAAAGATGACCTGCTGCTGTTGAGTGAGATCTTCAATGCTTCCTCCTTGGAAGAGGGCGAGTTCAGCAAAGAGTGGGCCGCTGTGTTTGGAGACGGCCAAGTGAAGGAGCCAGTGCCCACTATGGCCCTGGGAGAGCCAGACCCCAAGGCCCAGACAGGCTCAGGTTTCCTTCCTTCGCAGCTTTTAGACCAAAATATGAAAGACTTACAGGCCTCGCTACAAG	TGCCTGGGACCAGTGGCAGGGACCCCGGAACCTGAAGGTGCTGACAAAGATGACCTGCTGCTGTTGAGTGAGATCTTCAATGCTTCCTCCTTGGAAGAGGGCGAGTTCAGCAAAGAGTGGGCCGCTGTGTTTGGAGACGGCCAAGTGAAGGAGCCAGTGCCCACTATGGCCCTGGGAGAGCCAGACCCCAAGGCCCAGACAGGCTCAGGTTTCCTTCCTTCGCAGCTTTTAGACCAAAATATGAAAGACTTACAGGCCTCGCTACAA	ENSMUSG00000062995.1	8377615	8377884	CGTGCCTGGGTCCCACGGCAGGGACCCCAGAACCTGAAAGTGGGGACAAGGATGACCTCTTGCTGTTGAATGAGATCTTCAGCACTTCCTGCCTGGATGAGGGAGAGTTCAGCAGAGAGTGGGCTGCAGTGTTTGGAGATGACCAGCTAAAGGAGCCAGCACCCATGGGGGCCCAAGGAGAGCCAGACCCCAAGCCCCAGATAGGCTCCGGATTCCTTCCGTCACAGCTTTTAGACCAAAATATGAAAGATCTCCAGGCCTCTCTGCAAG	TGCCTGGGTCCCACGGCAGGGACCCCAGAACCTGAAAGTGGGGACAAGGATGACCTCTTGCTGTTGAATGAGATCTTCAGCACTTCCTGCCTGGATGAGGGAGAGTTCAGCAGAGAGTGGGCTGCAGTGTTTGGAGATGACCAGCTAAAGGAGCCAGCACCCATGGGGGCCCAAGGAGAGCCAGACCCCAAGCCCCAGATAGGCTCCGGATTCCTTCCGTCACAGCTTTTAGACCAAAATATGAAAGATCTCCAGGCCTCTCTGCAA	dN:	0.1104	dS:	0.5559	w:	0.1987	overlap	1	AI720028	intron-overlap	0	-	inclusion	1
KNOWN	CONSERVED_STRUCTURE:	CONST	ENSG00000003147.7	7971397	7971522	247	GTACAAACACAAGTGCGCCTTGCAAAAAAAAACTTTGACAAATTGAAGATGGATGTTTGTCAAAAAGTGGATCTTCTTGGAGCGAGCAGATGCAATCTCTTGTCTCACATGCTAGCAACATACCAG	GTACAAACACAAGTGCGCCTTGCAAAAAAAAACTTTGACAAATTGAAGATGGATGTTTGTCAAAAAGTGGATCTTCTTGGAGCGAGCAGATGCAATCTCTTGTCTCACATGCTAGCAACATACCAG	ENSMUSG00000062995.1	8406147	8406272	GTGCAGACACAAGTCCGCCTTGCGAAAAAAAACTTTGACAAGTTGAAGATGGATGTGTGTCAAAAGGTGGATCTTCTTGGAGCAAGCAGATGTAACCTCTTATCTCACATGCTAGCAACATACCAG	GTGCAGACACAAGTCCGCCTTGCGAAAAAAAACTTTGACAAGTTGAAGATGGATGTGTGTCAAAAGGTGGATCTTCTTGGAGCAAGCAGATGTAACCTCTTATCTCACATGCTAGCAACATACCAG	dN:	0.0004	dS:	0.4145	w:	0.0010	overlap	2	AI654123:BU681497	intron-overlap	0	-	inclusion	1
KNOWN	CONSERVED_STRUCTURE:	CONST	ENSG00000003147.7	8031175	8031373	416	GTTGGCCTTACGAAATCCTTTGTGTCGATTTCACCAAGAAGTGGAGACTTTTCGGCATCGGGCCATCTCAGATACTTGGCTGACGGTGAACCGCATGGAACAGTGCAGGACGGAATATAGAGGAGCACTATTATGGATGAAGGACGTGTCTCAGGAGCTTGATCCAGACCTCTACAAGCAAATGGAGAAGTTCAGGAAG	TTGGCCTTACGAAATCCTTTGTGTCGATTTCACCAAGAAGTGGAGACTTTTCGGCATCGGGCCATCTCAGATACTTGGCTGACGGTGAACCGCATGGAACAGTGCAGGACGGAATATAGAGGAGCACTATTATGGATGAAGGACGTGTCTCAGGAGCTTGATCCAGACCTCTACAAGCAAATGGAGAAGTTCAGGAAG	ENSMUSG00000062995.1	8464460	8464658	GTTGGCCTTGAGAAACCCTTTGTGTCGATTTCACCAAGAAGTAGAAACTTTTAGACATCGGGCCATCTCTGATACCTGGCTGACAGTGAACCGCATGGAGCAGTACAGGACAGAATACAGAGGAGCGTTGTTGTGGATGAAGGATGTGTCTCAGGAACTTGATCCAGACCTCTACAAGCAAATGGAGAAGTTCAGGAAG	TTGGCCTTGAGAAACCCTTTGTGTCGATTTCACCAAGAAGTAGAAACTTTTAGACATCGGGCCATCTCTGATACCTGGCTGACAGTGAACCGCATGGAGCAGTACAGGACAGAATACAGAGGAGCGTTGTTGTGGATGAAGGATGTGTCTCAGGAACTTGATCCAGACCTCTACAAGCAAATGGAGAAGTTCAGGAAG	dN:	0.0071	dS:	0.4792	w:	0.0149	overlap	2	AI654123:BU681497	intron-overlap	0	-	inclusion	1
KNOWN	CONSERVED_STRUCTURE:	CONST	ENSG00000003147.7	8034145	8034268	232	TCTTGTCTCAAGAAGAAAACGAACTGGGAAAATTTCTTCGATCCCAAGGTTTCCAAGATAAAACCAGAGCAGGAAAGATGATGCAAGCGACAGGAAAGGCCCTCTGCTTTTCTTCCCAGCAAAG	TTGTCTCAAGAAGAAAACGAACTGGGAAAATTTCTTCGATCCCAAGGTTTCCAAGATAAAACCAGAGCAGGAAAGATGATGCAAGCGACAGGAAAGGCCCTCTGCTTTTCTTCCCAGCAA	ENSMUSG00000062995.1	8469818	8469941	TCTTGTCTCAAGAGGAAAATGAACTGGGAAAGTTTCTTCGATCTCAAGGCTTCCAAGACAAAACCCGAGCAGGAAAAATGATGCAAGCCACGGGCAAGGCCCTCTGCTTTTCCTCCCAGCAAAG	TTGTCTCAAGAGGAAAATGAACTGGGAAAGTTTCTTCGATCTCAAGGCTTCCAAGACAAAACCCGAGCAGGAAAAATGATGCAAGCCACGGGCAAGGCCCTCTGCTTTTCCTCCCAGCAA	dN:	0.0006	dS:	0.5794	w:	0.0010	overlap	2	AI654123:BU681497	intron-overlap	0	-	inclusion	1
KNOWN	CONSERVED_STRUCTURE:	CONST	ENSG00000003147.7	8041471	8041543	139	CTGTTTCATTCAATTCAGAGAACCTGTCTGGACTTATCGAAAGCAATTGTACTCTATCAAAAGAGGATATGTT	CTGTTTCATTCAATTCAGAGAACCTGTCTGGACTTATCGAAAGCAATTGTACTCTATCAAAAGAGGATATGT	ENSMUSG00000062995.1	8477258	8477330	CTGTTTCACTCAATCCAGAGAACCTGCCTGGACTTGTCTAAAGCAATCGTGCTCTATCAAAAGAGAATATGTT	CTGTTTCACTCAATCCAGAGAACCTGCCTGGACTTGTCTAAAGCAATCGTGCTCTATCAAAAGAGAATATGT	dN:	0.0005	dS:	0.4560	w:	0.0010	overlap	2	AI654123:BU681497	intron-overlap	0	-	inclusion	1
KNOWN	CONSERVED_STRUCTURE:	CONST	ENSG00000003147.7	8045460	8045625	302	CAGTTATCCCTGGGACTTACAGGATCGATATGCTCAAGATAAGTCAGTTGTAAATAAGATGCAACAGAAATATTGGGAGACGAAGCAGGCCTTTATTAAAGCCACAGGGAAGAAGGAAGATGAACATGTTGTTGCCTCTGACGCGGACCTGGATGCCAAGCTAGAG	AGTTATCCCTGGGACTTACAGGATCGATATGCTCAAGATAAGTCAGTTGTAAATAAGATGCAACAGAAATATTGGGAGACGAAGCAGGCCTTTATTAAAGCCACAGGGAAGAAGGAAGATGAACATGTTGTTGCCTCTGACGCGGACCTGGATGCCAAGCTAGAG	ENSMUSG00000062995.1	8482229	8482390	TATTCCTGGGAGTTGCAGGACCGGTTTGCTCAAGATAAGTCAGTTGTCAATAAGATGCAGCAGAAATATTGGGAGACCAAGCAGGCCTTTATCAAAGCCACGGGGAAGAAGGAAGATGAACATGTGGTTGCTTCTGATGCAGACCTGGATGCCAAGCTGGAG	---TATTCCTGGGAGTTGCAGGACCGGTTTGCTCAAGATAAGTCAGTTGTCAATAAGATGCAGCAGAAATATTGGGAGACCAAGCAGGCCTTTATCAAAGCCACGGGGAAGAAGGAAGATGAACATGTGGTTGCTTCTGATGCAGACCTGGATGCCAAGCTGGAG	dN:	0.0250	dS:	0.5494	w:	0.0455	overlap	0	-	intron-overlap	0	-	inclusion	0
KNOWN	CONSERVED_STRUCTURE:	CONST	ENSG00000004534.3	49975079	49975122	84	ATGTGGGGGGATTCTCGACCTGCTAACAGAACTGGACCTTTTCG	ATGTGGGGGGATTCTCGACCTGCTAACAGAACTGGACCTTTT	ENSMUSG00000032582.3	107882490	107882533	ATGTGGGGGGATTCTCGATCTGCTAACAGAACAGGACCTTTTCG	ATGTGGGGGGATTCTCGATCTGCTAACAGAACAGGACCTTTT	dN:	0.0323	dS:	0.1305	w:	0.2475	overlap	0	-	intron-overlap	0	-	inclusion	0
KNOWN	CONSERVED_STRUCTURE:	CONST	ENSG00000004534.3	50081127	50081201	144	CAAAACCTGGAAATCCACCGGAAGATAAAACAGTCTGAGCAGGAGCTAGCCTATCTGGAAAGGAGAGAACGAGAG	CAAAACCTGGAAATCCACCGGAAGATAAAACAGTCTGAGCAGGAGCTAGCCTATCTGGAAAGGAGAGAACGAGAG	ENSMUSG00000032582.3	107801715	107801789	CAAAACCTGGAAATTCACCGGAAGATAAAACAGTCAGAGCAAGAGCTCGCCTATCTGGAGAGGAGAGAGCGGGAG	CAAAACCTGGAAATTCACCGGAAGATAAAACAGTCAGAGCAAGAGCTCGCCTATCTGGAGAGGAGAGAGCGGGAG	dN:	0.0010	dS:	0.9703	w:	0.0010	overlap	13	AA442117:AA151139:AI142313:AV722821:AV722199:AV721272:AV722859:BE843668:BG741676:BM710364:BQ923153:BU072806:T52417	intron-overlap	0	-	inclusion	1
KNOWN	CONSERVED_STRUCTURE:	CONST	ENSG00000004866.6	116404867	116404981	217	TTAATGAAGGAGTTCCCCCTTCTGAGTATGTTCAATATCCATGAAAACCTTTTAGAAGCCCTTCTGGAACTACAAGCATATGCTGATGTTCAGGCAGTCTTAGCAAAGTATGATG	TTAATGAAGGAGTTCCCCCTTCTGAGTATGTTCAATATCCATGAAAACCTTTTAGAAGCCCTTCTGGAACTACAAGCATATGCTGATGTTCAGGCAGTCTTAGCAAAGTATGAT	ENSMUSG00000029534.3	17628486	17628600	TTAATGAAGGAGTTTCCCCTCCTAAGCATGTTCAATATCCATGAGAACCTTCTAGAAGCTCTTCTGGAACTCCAAGCTTATGCTGATGTTCAGGCAGTCTTAGCAAAGTATGATG	TTAATGAAGGAGTTTCCCCTCCTAAGCATGTTCAATATCCATGAGAACCTTCTAGAAGCTCTTCTGGAACTCCAAGCTTATGCTGATGTTCAGGCAGTCTTAGCAAAGTATGAT	dN:	0.0003	dS:	0.3329	w:	0.0010	overlap	0	-	intron-overlap	0	-	inclusion	0
KNOWN	CONSERVED_STRUCTURE:	CONST	ENSG00000004866.6	116423326	116423398	123	ATATAAGCTTACCAAAGTCAGCAACAATATGCTACACAGCTGCTTTGCTCAAAGCAAGAGCTGTCTCTGACAA	ATAAGCTTACCAAAGTCAGCAACAATATGCTACACAGCTGCTTTGCTCAAAGCAAGAGCTGTCTCTGAC	ENSMUSG00000029534.3	17647379	17647451	ATATAAGCTTACCAAAGTCGGCGACAATATGCTACACAGCCGCCCTGCTCAAAGCAAGAGCTGTCTCTGACAA	ATAAGCTTACCAAAGTCGGCGACAATATGCTACACAGCCGCCCTGCTCAAAGCAAGAGCTGTCTCTGAC	dN:	0.0004	dS:	0.4412	w:	0.0010	overlap	3	BE972250:BG566274:BU854468	intron-overlap	0	-	inclusion	1
KNOWN	CONSERVED_STRUCTURE:	CONST	ENSG00000004866.6	116424839	116424941	205	ATTCTCTCCTGAGGCTGCATCTCGGCGGGGGCTGAGCACAGCAGAGATGAATGCAGTAGAGGCCATTCATAGAGCTGTGGAATTCAATCCTCATGTGCCAAAA	TTCTCTCCTGAGGCTGCATCTCGGCGGGGGCTGAGCACAGCAGAGATGAATGCAGTAGAGGCCATTCATAGAGCTGTGGAATTCAATCCTCATGTGCCAAAA	ENSMUSG00000029534.3	17648890	17648992	ATTCTCTCCAGAGGCTGCGTCTCGGAGGGGGCTGAGCACAGCAGAGATGAATGCAGTAGAAGCCATCCACAGAGCTGTGGAATTTAATCCACACGTGCCAAAA	TTCTCTCCAGAGGCTGCGTCTCGGAGGGGGCTGAGCACAGCAGAGATGAATGCAGTAGAAGCCATCCACAGAGCTGTGGAATTTAATCCACACGTGCCAAAA	dN:	0.0004	dS:	0.4030	w:	0.0010	overlap	3	BE972250:BG566274:BU854468	intron-overlap	0	-	inclusion	1
KNOWN	CONSERVED_STRUCTURE:	CONST	ENSG00000004866.6	116443792	116443942	327	TACCTACTAGAAATGAAAAGCTTAATCCTACCCCCAGAACATATCCTGAAGAGAGGAGACAGTGAAGCAATAGCATATGCATTCTTTCATCTTGCACACTGGAAGAGAGTGGAAGGGGCTTTGAATCTTTTGCATTGTACGTGGGAAGGCA	TACCTACTAGAAATGAAAAGCTTAATCCTACCCCCAGAACATATCCTGAAGAGAGGAGACAGTGAAGCAATAGCATATGCATTCTTTCATCTTGCACACTGGAAGAGAGTGGAAGGGGCTTTGAATCTTTTGCATTGTACGTGGGAAGGC	ENSMUSG00000029534.3	17664471	17664621	TATCTACTAGAAATGAAAAGCTTAATCCTCCCACCAGAACACATCCTGAAGAGAGGAGACAGTGAAGCGATAGCATATGCATTCTTTCATCTTGCACACTGGAAGAGGGTGGAAGGGGCTTTGAATCTCTTGCATTGTACGTGGGAAGGCA	TATCTACTAGAAATGAAAAGCTTAATCCTCCCACCAGAACACATCCTGAAGAGAGGAGACAGTGAAGCGATAGCATATGCATTCTTTCATCTTGCACACTGGAAGAGGGTGGAAGGGGCTTTGAATCTCTTGCATTGTACGTGGGAAGGC	dN:	0.0002	dS:	0.2208	w:	0.0010	overlap	6	W02490:BE972250:BF801908:BG566274:BU854468:BX091425	intron-overlap	0	-	inclusion	1
KNOWN	CONSERVED_STRUCTURE:	CONST	ENSG00000004866.6	116453089	116453181	200	CTTTTCGGATGATCCCTTATCCCTTGGAAAAGGGGCACCTATTTTATCCTTACCCAATCTGTACAGAAACAGCAGACCGAGAGCTGCTTCCAT	TTTCGGATGATCCCTTATCCCTTGGAAAAGGGGCACCTATTTTATCCTTACCCAATCTGTACAGAAACAGCAGACCGAGAGCTGCTTCCA	ENSMUSG00000029534.3	17673248	17673340	CTTTCCGGATGATCCCGTATCCCCTGGAGAAGGGACACCTATTTTATCCATACCCAATCTGTACAGAAACAGCTGACCGGGAGCTGCTTCCCT	TTCCGGATGATCCCGTATCCCCTGGAGAAGGGACACCTATTTTATCCATACCCAATCTGTACAGAAACAGCTGACCGGGAGCTGCTTCCC	dN:	0.0005	dS:	0.4986	w:	0.0010	overlap	8	AA721605:AA077596:BE972250:BF801908:BG566274:BQ186885:BX091425:W02490	intron-overlap	0	-	inclusion	1
KNOWN	CONSERVED_STRUCTURE:	CONST	ENSG00000004866.6	116455928	116456067	286	CTTTCCATGAAGTCTCAGTTTACCCAAAGAAGGAGCTTCCCTTCTTTATTCTCTTTACTGCTGGATTATGTTCCTTCACAGCCATGCTGGCCCTCCTGACACATCAGTTCCCGGAACTTATGGGGGTCTTCGCAAAAGCT	TTCCATGAAGTCTCAGTTTACCCAAAGAAGGAGCTTCCCTTCTTTATTCTCTTTACTGCTGGATTATGTTCCTTCACAGCCATGCTGGCCCTCCTGACACATCAGTTCCCGGAACTTATGGGGGTCTTCGCAAAAGCT	ENSMUSG00000029534.3	17676601	17676740	CTTTCCATGAAGTCTCAGTTTACCCAAAGAAGGAACTTCCCTTCTTCATCCTCTTCACTGCTGGACTGTGCTCCTTCACAGCCATGCTGGCCCTCCTGACACATCAGTTTCCGGAACTTATGGGAGTCTTCGCAAAAGCT	TTCCATGAAGTCTCAGTTTACCCAAAGAAGGAACTTCCCTTCTTCATCCTCTTCACTGCTGGACTGTGCTCCTTCACAGCCATGCTGGCCCTCCTGACACATCAGTTTCCGGAACTTATGGGAGTCTTCGCAAAAGCT	dN:	0.0002	dS:	0.2491	w:	0.0010	overlap	8	AA721605:AA077596:BE972250:BF801908:BG566274:BQ186885:BX091425:W02490	intron-overlap	0	-	inclusion	1
KNOWN	CONSERVED_STRUCTURE:	CONST	ENSG00000005156.2	30334399	30334684	597	ATGGCTGAGCAACGGTTCTGTGTGGACTATGCCAAGCGTGGCACAGCTGGCTGCAAAAAATGCAAGGAAAAGATTGTGAAGGGCGTATGCCGAATTGGCAAAGTGGTGCCCAATCCCTTCTCAGAGTCTGGGGGTGATATGAAAGAGTGGTACCACATTAAATGCATGTTTGAGAAACTAGAGCGGGCCCGGGCCACCACAAAAAAAATCGAGGACCTCACAGAGCTGGAAGGCTGGGAAGAGCTGGAAGATAATGAGAAGGAACAGATAACCCAGCACATTGCAG	------------------------------------------------------------------------------------------------------------------------------------------------------------------------------------------------------------------------------------------------------------------------ATGGCTGAGCAACGGTTCTGTGTGGACTATGCCAAGCGTGGCACAGCTGGCTGCAAAAAATGCAAGGAAAAGATTGTGAAGGGCGTATGCCGAATTGGCAAAGTGGTGCCCAATCCCTTCTCAGAGTCTGGGGGT…	ENSMUSG00000020697.2	82396682	82397231	ATGACTTTGGCTTTCAAGATCCTCTTCCCGAGAAACCTTTGTGCCCTTGGCAGAAAAGAACTGTGCCTGTTCCCAGAACAGAATCGCTGGGCTGCCATAAGTCAGTTCAGCCAGTGGTCGGAAACAAATCTCCTCGGTGGGTGCTGCCTTCTCCAGAGAAGAAAGCCTGTCCTAGCTCTCCAGAGAGGTCATCTAAGACCACGTGCCACCCACCTTACTTTCTGGCCAGGGTCGCATGTGGGACTCTGTACTGGCCCCTGTGCGATGGCAGAGCAGCGGTTCTGTGTGGACTATGCCAAGCGGGGCACAGCTGGATGCAAGAAATGCAAGGAGAAGATTGTAAAGGGCGTGTGCCGCATTGGCAAAGTGGTGCCCAACCCCTTCTCAGAGTCTGGGGGT…	ATGACTTTGGCTTTCAAGATCCTCTTCCCGAGAAACCTTTGTGCCCTTGGCAGAAAAGAACTGTGCCTGTTCCCAGAACAGAATCGCTGGGCTGCCATAAGTCAGTTCAGCCAGTGGTCGGAAACAAATCTCCTCGGTGGGTGCTGCCTTCTCCAGAGAAGAAAGCCTGTCCTAGCTCTCCAGAGAGGTCATCTAAGACCACGTGCCACCCACCTTACTTTCTGGCCAGGGTCGCATGTGGGACTCTGTACTGGCCCCTGTGCGATGGCAGAGCAGCGGTTCTGTGTGGACTATGCCAAGCGGGGCACAGCTGGATGCAAGAAATGCAAGGAGAAGATTGTAAAGGGCGTGTGCCGCATTGGCAAAGTGGTGCCCAACCCCTTCTCAGAGTCTGGGGGT…	dN:	0.0047	dS:	0.3696	w:	0.0128	overlap	0	-	intron-overlap	0	-	inclusion	0
KNOWN	CONSERVED_STRUCTURE:	CONST	ENSG00000005156.2	30337120	30337263	244	ATCTGTCTTCTAAGGCAGCAGGTACACCAAAGAAGAAAGCTGTTGTCCAGGCTAAGTTGACAACCACTGGCCAGGTGACTTCTCCAGTGAAAGGCGCCTCATTTGTCACCAGTACCAATCCCCGGAAATTTTCTGGCTTTTCAG	CTGTCTTCTAAGGCAGCAGGTACACCAAAGAAGAAAGCTGTTGTCCAGGCTAAGTTGACAACCACTGGCCAGGTGACTTCTCCAGTGAAAGGCGCCTCATTTGTCACCAGTACCAATCCCCGGAAATTTTCTGGCTTTTCA	ENSMUSG00000020697.2	82398647	82398790	ACCTGTCTTCTAAGGCAGCTGCCACACCTAAGAAGAAAGCTGCTGTCCAGGCTAAGCTGACAACCACTGGCCAGGTGACATCTCCAGTGAAAGGTGCTTCGTTTATTACCAGTACCAATCCTCGGAAGTTCTCTGGCTTTTCAG	CTGTCTTCTAAGGCAGCTGCCACACCTAAGAAGAAAGCTGCTGTCCAGGCTAAGCTGACAACCACTGGCCAGGTGACATCTCCAGTGAAAGGTGCTTCGTTTATTACCAGTACCAATCCTCGGAAGTTCTCTGGCTTTTCA	dN:	0.0344	dS:	0.3708	w:	0.0927	overlap	5	AW408058:BG771742:BI911687:BM906700:BQ067215	intron-overlap	0	-	inclusion	1
KNOWN	CONSERVED_STRUCTURE:	CONST	ENSG00000005156.2	30340598	30340795	330	CCAAGCCCAACAACTCTGGGGAAGCCCCCTCGAGCCCCACCCCTAAGAGAAGTCTGTCTTCAAGCAAATGTGACCCCAGGCATAAGGACTGTCTGCTACGGGAGTTTCGAAAGTTATGCGCCATGGTGGCCGATAATCCTAGCTACAACACGAAGACCCAGATCATCCAGGACTTCCTTCGGAAAGGCTCAGCAGGAG	---AAGCCCAACAACTCTGGGGAAGCCCCCTCGAGCCCCACCCCTAAGAGAAGTCTGTCTTCAAGCAAATGTGACCCCAGGCATAAGGACTGTCTGCTACGGGAGTTTCGAAAGTTATGCGCCATGGTGGCCGATAATCCTAGCTACAACACGAAGACCCAGATCATCCAGGACTTCCTTCGGAAAGGCTCAGCAGGA	ENSMUSG00000020697.2	82400960	82401160	CAGCAAAACCCAACAACTCTGAGCAAGCCCCCTCAAGCCCTGCTCCTGGAACGAGTCTGTCTGCAAGTAAATGTGACCCTAAGCACAAAGATTGTCTGCTACGAGAGTTCCGGAAGCTGTGCGCCATGGTGGCTGAAAATCCTAGCTATAACACCAAGACCCAGATCATCCATGACTTCTTGCAGAAAGGCTCCACAGGAG	GCAAAACCCAACAACTCTGAGCAAGCCCCCTCAAGCCCTGCTCCTGGAACGAGTCTGTCTGCAAGTAAATGTGACCCTAAGCACAAAGATTGTCTGCTACGAGAGTTCCGGAAGCTGTGCGCCATGGTGGCTGAAAATCCTAGCTATAACACCAAGACCCAGATCATCCATGACTTCTTGCAGAAAGGCTCCACAGGA	dN:	0.0953	dS:	0.6736	w:	0.1415	overlap	1	BM720162	intron-overlap	0	-	inclusion	1
KNOWN	CONSERVED_STRUCTURE:	CONST	ENSG00000005156.2	30342095	30342246	303	ATGGTTTCCACGGTGATGTGTACCTAACAGTGAAGCTGCTGCTGCCAGGAGTCATTAAGACTGTTTACAACTTGAACGATAAGCAGATTGTGAAGCTTTTCAGTCGCATTTTTAACTGCAACCCAGATGATATGGCACGGGACCTAGAGCAG	GGTTTCCACGGTGATGTGTACCTAACAGTGAAGCTGCTGCTGCCAGGAGTCATTAAGACTGTTTACAACTTGAACGATAAGCAGATTGTGAAGCTTTTCAGTCGCATTTTTAACTGCAACCCAGATGATATGGCACGGGACCTAGAGCAG	ENSMUSG00000020697.2	82402096	82402247	ATGGCTTTCACGGTGATGTGTACCTGACAGTTAAGCTGCTGCTGCCTGGTGTCATCAAGAGTGTTTACAACTTGAATGATAAGCAGATTGTAAAACTTTTTAGCCGAATTTTTAACTGCAACCCAGATGATATGGCCCGGGACCTAGAACAG	GGCTTTCACGGTGATGTGTACCTGACAGTTAAGCTGCTGCTGCCTGGTGTCATCAAGAGTGTTTACAACTTGAATGATAAGCAGATTGTAAAACTTTTTAGCCGAATTTTTAACTGCAACCCAGATGATATGGCCCGGGACCTAGAACAG	dN:	0.0089	dS:	0.6534	w:	0.0136	overlap	4	BE937793:BE937795:BF091267:BM720162	intron-overlap	0	-	inclusion	1
KNOWN	CONSERVED_STRUCTURE:	CONST	ENSG00000005156.2	30342803	30342969	295	GGTGACGTGTCAGAGACAATCAGAGTCTTCTTTGAGCAGAGCAAGTCTTTCCCCCCAGCTGCCAAGAGCCTCCTTACCATCCAGGAAGTGGATGAGTTCCTTCTGCGGCTGTCCAAGCTCACCAAGGAGGATGAGCAGCAACAGGCCCTACAGGACATTGCCTCCAG	GGTGACGTGTCAGAGACAATCAGAGTCTTCTTTGAGCAGAGCAAGTCTTTCCCCCCAGCTGCCAAGAGCCTCCTTACCATCCAGGAAGTGGATGAGTTCCTTCTGCGGCTGTCCAAGCTCACCAAGGAGGATGAGCAGCAACAGGCCCTACAGGACATTGCCTCC	ENSMUSG00000020697.2	82402879	82403045	GGTGACGTGTCAGAGACGATCAGAATCTTCTTTGAGCAGAGCAAGTCTTTCCCCCCAGCTGCCAAAAGCCTCCTCACCATTCAGGAAGTGGATGCCTTCCTCCTGCACCTCTCCAAGCTCACCAAAGAGGATGAGCAGCAGCAGGCCCTGCAGGACATAGCCTCCCG	GGTGACGTGTCAGAGACGATCAGAATCTTCTTTGAGCAGAGCAAGTCTTTCCCCCCAGCTGCCAAAAGCCTCCTCACCATTCAGGAAGTGGATGCCTTCCTCCTGCACCTCTCCAAGCTCACCAAAGAGGATGAGCAGCAGCAGGCCCTGCAGGACATAGCCTCC	dN:	0.0275	dS:	0.4268	w:	0.0644	overlap	2	BM720162:CD702860	intron-overlap	0	-	inclusion	1
KNOWN	CONSERVED_STRUCTURE:	CONST	ENSG00000005156.2	30343090	30343167	149	GTGTACAGCCAATGACCTTAAATGCATCATCAGGTTGATCAAACATGATCTGAAGATGAACTCAGGTGCAAAACATGT	TGTACAGCCAATGACCTTAAATGCATCATCAGGTTGATCAAACATGATCTGAAGATGAACTCAGGTGCAAAACAT	ENSMUSG00000020697.2	82403149	82403226	GTGTACAGCCAATGACCTTAAGTGCATTATTCGGCTGATCAAACATGATCTGAAGATGAACTCGGGTGCAAAACACGT	TGTACAGCCAATGACCTTAAGTGCATTATTCGGCTGATCAAACATGATCTGAAGATGAACTCGGGTGCAAAACAC	dN:	0.0005	dS:	0.4831	w:	0.0010	overlap	1	CD702860	intron-overlap	0	-	inclusion	1
KNOWN	CONSERVED_STRUCTURE:	CONST	ENSG00000005156.2	30343656	30343824	310	GTTAGACGCCCTTGACCCCAATGCCTATGAAGCCTTCAAAGCCTCGCGCAACCTGCAGGATGTGGTGGAGCGGGTCCTTCACAACGCGCAGGAGGTGGAGAAGGAGCCGGGCCAGAGACGAGCTCTGAGCGTCCAGGCCTCGCTGATGACACCTGTGCAGCCCATGTTG	TTAGACGCCCTTGACCCCAATGCCTATGAAGCCTTCAAAGCCTCGCGCAACCTGCAGGATGTGGTGGAGCGGGTCCTTCACAACGCGCAGGAGGTGGAGAAGGAGCCGGGCCAGAGACGAGCTCTGAGCGTCCAGGCCTCGCTGATGACACCTGTGCAGCCCATGTTG	ENSMUSG00000020697.2	82403805	82403973	GTTAGATGCCCTTGACCCCAATGCTTATGAAGCCTTCAAAGCATCGCGCAACCTGCAGGATGTGGTGGAGCGAGTCCTTCACAATGAGCAGGAGGTGGAGAAGGACCCAGGCCGGCGACGGGCTCTGAGGGTCCAGGCCTCACTGATGACGCCTGTGCAGCCCATGCTG	TTAGATGCCCTTGACCCCAATGCTTATGAAGCCTTCAAAGCATCGCGCAACCTGCAGGATGTGGTGGAGCGAGTCCTTCACAATGAGCAGGAGGTGGAGAAGGACCCAGGCCGGCGACGGGCTCTGAGGGTCCAGGCCTCACTGATGACGCCTGTGCAGCCCATGCTG	dN:	0.0343	dS:	0.3408	w:	0.1005	overlap	1	CD702860	intron-overlap	0	-	inclusion	1
KNOWN	CONSERVED_STRUCTURE:	CONST	ENSG00000005156.2	30345408	30345563	324	GCGGAGGCCTGCAAGTCCGTTGAGTATGCAATGAAGAAATGTCCCAATGGCATGTTCTCTGAGATCAAGTACGATGGAGAGCGAGTCCAGGTGCATAAGAATGGAGACCACTTCAGCTACTTCAGCCGCAGTCTCAAGCCCGTCCTTCCTCACAAG	GCGGAGGCCTGCAAGTCCGTTGAGTATGCAATGAAGAAATGTCCCAATGGCATGTTCTCTGAGATCAAGTACGATGGAGAGCGAGTCCAGGTGCATAAGAATGGAGACCACTTCAGCTACTTCAGCCGCAGTCTCAAGCCCGTCCTTCCTCACAAG	ENSMUSG00000020697.2	82405369	82405524	GCTGAGGCCTGCAAATCCATTGAATATGCAATGAAGAAGTGTCCCAATGGCATGTTCTCTGAGATCAAGTACGATGGTGAGCGAGTCCAGGTGCATAAGAAGGGGGACCACTTCAGCTACTTCAGCCGCAGTCTCAAGCCTGTCCTGCCTCACAAG	GCTGAGGCCTGCAAATCCATTGAATATGCAATGAAGAAGTGTCCCAATGGCATGTTCTCTGAGATCAAGTACGATGGTGAGCGAGTCCAGGTGCATAAGAAGGGGGACCACTTCAGCTACTTCAGCCGCAGTCTCAAGCCTGTCCTGCCTCACAAG	dN:	0.0154	dS:	0.4546	w:	0.0339	overlap	2	AW997730:BE925892	intron-overlap	0	-	inclusion	1
KNOWN	CONSERVED_STRUCTURE:	CONST	ENSG00000005156.2	30347196	30347327	257	GTGGCCCACTTTAAGGACTACATTCCCCAGGCTTTTCCTGGGGGCCACAGCATGATCTTGGATTCTGAAGTGCTTCTGATTGACAACAAGACAGGCAAACCACTGCCCTTTGGGACTCTGGGAGTACACAAG	GTGGCCCACTTTAAGGACTACATTCCCCAGGCTTTTCCTGGGGGCCACAGCATGATCTTGGATTCTGAAGTGCTTCTGATTGACAACAAGACAGGCAAACCACTGCCCTTTGGGACTCTGGGAGTACACAAG	ENSMUSG00000020697.2	82407206	82407337	GTGGCCCACTTCAAGGACTATATACCCAAAGCTTTTCCTGGGGGTCAAAGCATGATCTTGGATTCCGAGGTACTCCTGATTGACAACAACACAGGCAAACCACTGCCCTTTGGGACTCTGGGAGTGCACAAG	GTGGCCCACTTCAAGGACTATATACCCAAAGCTTTTCCTGGGGGTCAAAGCATGATCTTGGATTCCGAGGTACTCCTGATTGACAACAACACAGGCAAACCACTGCCCTTTGGGACTCTGGGAGTGCACAAG	dN:	0.0325	dS:	0.3641	w:	0.0893	overlap	2	BG341399:BM008252	intron-overlap	0	-	inclusion	1
KNOWN	CONSERVED_STRUCTURE:	CONST	ENSG00000005156.2	30347706	30347785	163	AAAGCAGCCTTCCAGGATGCTAATGTCTGCCTGTTTGTTTTTGATTGTATCTACTTTAATGATGTCAGCTTGATGGACAG	AAAGCAGCCTTCCAGGATGCTAATGTCTGCCTGTTTGTTTTTGATTGTATCTACTTTAATGATGTCAGCTTGATGGAC	ENSMUSG00000020697.2	82407836	82407915	AAAGCTGCTTTCCAGGATGCTAATGTCTGCCTGTTTGTTTTTGATTGTATCTACTTTAATGATGTCAGCTTGATGGACAG	AAAGCTGCTTTCCAGGATGCTAATGTCTGCCTGTTTGTTTTTGATTGTATCTACTTTAATGATGTCAGCTTGATGGAC	dN:	0.0002	dS:	0.2455	w:	0.0010	overlap	3	BG341399:BI911860:BM008252	intron-overlap	0	-	inclusion	1
KNOWN	CONSERVED_STRUCTURE:	CONST	ENSG00000005156.2	30348870	30348957	166	ACCTCTGTGTGAGCGGCGGAAGTTTCTTCATGACAACATGGTTGAAATTCCAAACCGGATCATGTTCTCAGAAATGAAGCGAGTCACA	CCTCTGTGTGAGCGGCGGAAGTTTCTTCATGACAACATGGTTGAAATTCCAAACCGGATCATGTTCTCAGAAATGAAGCGAGTCACA	ENSMUSG00000020697.2	82408697	82408784	GCCTCTCTGTGAGCGACGGAAGTTTCTTCATGACAACATGGTTGAAATCCGTAACCGGATCATGTTCTCAGAAATGAAGCAAGTCACA	CCTCTCTGTGAGCGACGGAAGTTTCTTCATGACAACATGGTTGAAATCCGTAACCGGATCATGTTCTCAGAAATGAAGCAAGTCACA	dN:	0.0304	dS:	0.2516	w:	0.1208	overlap	5	T95919:BG341399:BI911860:BM008252:R20824	intron-overlap	0	-	inclusion	1
KNOWN	CONSERVED_STRUCTURE:	CONST	ENSG00000005156.2	30349351	30349428	123	AAAGCTTTGGACTTGGCTGACATGATAACCCGGGTGATCCAGGAGGGATTGGAGGGGCTGGTGCTGAAGGATGTGAAG	AAAGCTTTGGACTTGGCTGACATGATAACCCGGGTGATCCAGGAGGGATTGGAGGGGCTGGTGCTGAAGGATGTGAAG	ENSMUSG00000020697.2	82409041	82409118	AAAGCTTCAGACCTGGCTGACATGATAAACCGGGTGATCCGAGAGGGCTTGGAAGGGTTGGTGCTAAAGGATGTGAAG	AAAGCTTCAGACCTGGCTGACATGATAAACCGGGTGATCCGAGAGGGCTTGGAAGGGTTGGTGCTAAAGGATGTGAAG	dN:	0.0598	dS:	0.6478	w:	0.0923	overlap	5	BG341399:BI911860:BM008252:R20824:T95919	intron-overlap	0	-	inclusion	1
KNOWN	CONSERVED_STRUCTURE:	CONST	ENSG00000005156.2	30349736	30349859	255	GGTACATATGAGCCTGGGAAGCGGCACTGGCTGAAAGTGAAGAAAGACTATTTGAACGAGGGGGCCATGGCCGACACAGCTGACCTGGTGGTCCTTGGAGCCTTCTATGGGCAAGGGAGCAAAG	GGTACATATGAGCCTGGGAAGCGGCACTGGCTGAAAGTGAAGAAAGACTATTTGAACGAGGGGGCCATGGCCGACACAGCTGACCTGGTGGTCCTTGGAGCCTTCTATGGGCAAGGGAGCAAA	ENSMUSG00000020697.2	82409360	82409483	GGTACATATGAGCCTGGGAAGCGGCACTGGCTGAAAGTTAAGAAAGATTATTTGAATGAGGGGGCCATGGCTGATACAGCTGATCTGGTGGTTCTTGGGGCCTTCTATGGGCAAGGGAGCAAAG	GGTACATATGAGCCTGGGAAGCGGCACTGGCTGAAAGTTAAGAAAGATTATTTGAATGAGGGGGCCATGGCTGATACAGCTGATCTGGTGGTTCTTGGGGCCTTCTATGGGCAAGGGAGCAAA	dN:	0.0003	dS:	0.2904	w:	0.0010	overlap	4	BG341399:BG744237:BI911860:R20824	intron-overlap	0	-	inclusion	1
KNOWN	CONSERVED_STRUCTURE:	CONST	ENSG00000005156.2	30350439	30350581	277	GCGGCATGATGTCAATCTTCCTCATGGGCTGCTACGACCCTGGCAGCCAGAAGTGGTGCACAGTCACCAAGTGTGCAGGAGGCCATGATGATGCCACGCTTGCCCGCCTGCAGAATGAACTAGACATGGTGAAGATCAGCAAG	GGCATGATGTCAATCTTCCTCATGGGCTGCTACGACCCTGGCAGCCAGAAGTGGTGCACAGTCACCAAGTGTGCAGGAGGCCATGATGATGCCACGCTTGCCCGCCTGCAGAATGAACTAGACATGGTGAAGATCAGCAAG	ENSMUSG00000020697.2	82410638	82410780	GCGGAATGATGTCCATCTTCCTCATGGGCTGCTATGACCCTGACAGCCAAAAGTGGTGCACTGTTACAAAATGTGCTGGAGGCCATGATGATGCCACACTTGCCCGCCTGCAGAAAGAGCTGGTTATGGTGAAGATCAGCAAG	GGAATGATGTCCATCTTCCTCATGGGCTGCTATGACCCTGACAGCCAAAAGTGGTGCACTGTTACAAAATGTGCTGGAGGCCATGATGATGCCACACTTGCCCGCCTGCAGAAAGAGCTGGTTATGGTGAAGATCAGCAAG	dN:	0.0270	dS:	0.7977	w:	0.0339	overlap	4	BG744237:BI911860:BM927151:BX280780	intron-overlap	0	-	inclusion	1
KNOWN	CONSERVED_STRUCTURE:	CONST	ENSG00000005156.2	30350914	30350988	162	GACCCCAGCAAAATACCCAGCTGGTTGAAGGTCAACAAGATCTACTATCCTGACTTCATCGTCCCAGACCCAAAG	GACCCCAGCAAAATACCCAGCTGGTTGAAGGTCAACAAGATCTACTATCCTGACTTCATCGTCCCAGACCCAAAG	ENSMUSG00000020697.2	82411106	82411180	GATCCTAGTAAGATACCCAGCTGGCTGAAGATCAACAAGATCTATTATCCTGACTTTATCGTCCCAGACCCAAAG	GATCCTAGTAAGATACCCAGCTGGCTGAAGATCAACAAGATCTATTATCCTGACTTTATCGTCCCAGACCCAAAG	dN:	0.0193	dS:	0.7828	w:	0.0247	overlap	5	BG744237:BI911860:BM927151:BQ082820:BX280780	intron-overlap	0	-	inclusion	1
KNOWN	CONSERVED_STRUCTURE:	CONST	ENSG00000005156.2	30352389	30352535	305	AAAGCTGCCGTGTGGGAGATCACAGGGGCTGAATTCTCCAAATCGGAGGCTCATACAGCTGACGGGATCTCCATCCGATTCCCTCGCTGCACCCGAATCCGAGATGATAAGGACTGGAAATCTGCCACTAACCTTCCCCAACTCAAG	AAAGCTGCCGTGTGGGAGATCACAGGGGCTGAATTCTCCAAATCGGAGGCTCATACAGCTGACGGGATCTCCATCCGATTCCCTCGCTGCACCCGAATCCGAGATGATAAGGACTGGAAATCTGCCACTAACCTTCCCCAACTCAAG	ENSMUSG00000020697.2	82411588	82411734	AAAGCTGCTGTGTGGGAGATCACAGGGGCAGAATTCTCCAGATCTGAGGCACACACTGCTGATGGCATCTCCATCCGATTTCCTCGATGCACCCGAATCCGGGACGACAAGGACTGGAAATCTGCCACTAACCTCCCCCAACTCAAG	AAAGCTGCTGTGTGGGAGATCACAGGGGCAGAATTCTCCAGATCTGAGGCACACACTGCTGATGGCATCTCCATCCGATTTCCTCGATGCACCCGAATCCGGGACGACAAGGACTGGAAATCTGCCACTAACCTCCCCCAACTCAAG	dN:	0.0094	dS:	0.5328	w:	0.0177	overlap	4	BG744237:BM927151:BQ082820:BX280780	intron-overlap	0	-	inclusion	1
KNOWN	CONSERVED_STRUCTURE:	CONST	ENSG00000005156.2	30353041	30353236	215	GAACTGTACCAGTTGTCCAAGGAGAAGGCAGACTTCACTGTAGTGGCTGGAGATGAGGGGAGCTCCACTACAGGGGGTAGCAGTGAAGAGAATAAGGGTCCCTCAGGGTCTGCTGTGTCCCGCAAGGCCCCCAGCAAGCCCTCAGCCAGTACCAAGAAAGCAGAAGGGAAGCTGAGTAACTCCAACAGCAAAGATG	GAACTGTACCAGTTGTCCAAGGAGAAGGCAGACTTCACTGTAGTGGCTGGAGATGAGGGGAGCTCCACTACAGGGGGTAGCAGTGAAGAGAATAAGGGTCCCTCAGGGTCTGCTGTGTCCCGCAAGGCCCCC---AGCAAGCCCTCAGCCAGTACCAAGAAAGCAGAAGGGAAGCTGAGTAACTCCAACAGCAAAGAT	ENSMUSG00000020697.2	82412754	82412952	GAACTGTACCAGCTGTCCAAAGACAAGGCAGACTTTGCTGTGGTGGCTGGAGATGAGGCAAGCCCCACTACTGGAGGCAGCAGTGGCGAGAACGAGGGCACTGCTGGGTCTGCTGGGCCCTGCAAGGGCCCCCCCAGTAAGTCCTCTGCCAGTGCCAAGACCACCGAACAGAAGCTCAATAGCCCCAGTAGCAGAGGTG	GAACTGTACCAGCTGTCCAAAGACAAGGCAGACTTTGCTGTGGTGGCTGGAGATGAGGCAAGCCCCACTACTGGAGGCAGCAGTGGCGAGAACGAGGGCACTGCTGGGTCTGCTGGGCCCTGCAAGGGCCCCCCCAGTAAGTCCTCTGCCAGTGCCAAGACCACCGAACAGAAGCTCAATAGCCCCAGTAGCAGAGGT	dN:	0.2150	dS:	0.5187	w:	0.4146	overlap	2	BM927151:H82159	intron-overlap	0	-	inclusion	1
KNOWN	CONSERVED_STRUCTURE:	CONST	ENSG00000005156.2	30353800	30353921	124	GCAACATGCAGACTGCAAAGCCTTCCGCTATGAAGGTGGGGGAGAAGCTGGCCACAAAGTCTTCTCCAGTGAAAGTAGGGGAGAAGCGGAAAGCTGCTGATGAGACGCTGTGCCAAACAAAG	AACATGCAGACTGCAAAGCCTTCCGCTATGAAGGTGGGGGAGAAGCTGGCCACAAAGTCTTCTCCAGTGAAAGTAGGGGAGAAGCGGAAAGCTGCTGATGAGACGCTGTGCCAAACAAAG	ENSMUSG00000020697.2	82413508	82413629	GCATCAAACCGATTCCAAAGCATTCCCCCATGAAACCAGGAGAGAAGCTGGCTGTGAAGTCTTCTCCAGTCAAAGTGGGAATGAAGAGGAAAGCTACTGATGAGACCCCATGCCTGAAAAAG	ATCAAACCGATTCCAAAGCATTCCCCCATGAAACCAGGAGAGAAGCTGGCTGTGAAGTCTTCTCCAGTCAAAGTGGGAATGAAGAGGAAAGCTACTGATGAGACCCCATGCCTGAAAAAG	dN:	0.2520	dS:	0.8089	w:	0.3116	overlap	3	BM726768:BM927151:H82159	intron-overlap	0	-	inclusion	1
KNOWN	CONSERVED_STRUCTURE:	CONST	ENSG00000005302.6	11538179	11538274	181	CTGGGATAGATGGGCAGCAGAAGATCATGTGCTTCGTGATACCGATGAAAATCGTAGATTACAGCGTAAATTGGCAAGAAAAGCTGTAGCTCGCCT	TGGGATAGATGGGCAGCAGAAGATCATGTGCTTCGTGATACCGATGAAAATCGTAGATTACAGCGTAAATTGGCAAGAAAAGCTGTAGCTCGC	ENSMUSG00000031358.3	158784475	158784570	TTGGGATAGATGGGCAGCTGAAGAACATGTGCTACACGATACAGATGAAAACCGGAGATTACAGCGCAAATTGGCCAAAAAAGCAATAGCTCGCCT	TGGGATAGATGGGCAGCTGAAGAACATGTGCTACACGATACAGATGAAAACCGGAGATTACAGCGCAAATTGGCCAAAAAAGCAATAGCTCGC	dN:	0.0563	dS:	0.9130	w:	0.0616	overlap	11	BF966222:BI670155:BI669127:BI464018:BI906135:BI909721:BM563216:BU934899:CD685972:CD684671:R48907	intron-overlap	0	-	inclusion	1
KNOWN	CONSERVED_STRUCTURE:	CONST	ENSG00000005302.6	11538613	11538713	155	GAGGAGCACAGGAAGAAAGAAGAAGCGCTGCAGGTTGCCTGGTGTGGACTCTGTCTTAAAAGGCCTCCCCACTGAAGAAAAAGATGAAAATGATGAAAACT	AGGAGCACAGGAAGAAAGAAGAAGCGCTGCAGGTTGCCTGGTGTGGACTCTGTCTTAAAAGGCCTCCCCACTGAAGAAAAAGATGAAAATGATGAAAAC	ENSMUSG00000031358.3	158783823	158783923	GAGAGGTACAGGAAAAAAGAAGAGGCGCTGTAGGTTGCCTGGTGTCGACTCTGTCTTAAAAAGCGTGCCAGTTAAAGAAAAATCTAAAAATGACGAAAACT	AGAGGTACAGGAAAAAAGAAGAGGCGCTGTAGGTTGCCTGGTGTCGACTCTGTCTTAAAAAGCGTGCCAGTTAAAGAAAAATCTAAAAATGACGAAAAC	dN:	0.1690	dS:	0.3949	w:	0.4279	overlap	11	BF966222:BI670155:BI669127:BI464018:BI906135:BI909721:BM563216:BU934899:CD685972:CD684671:R48907	intron-overlap	0	-	inclusion	1
KNOWN	CONSERVED_STRUCTURE:	CONST	ENSG00000005302.6	11539906	11540028	182	AAAGAAGAACCAGAGCTTCAAACAAGAAGGGAAATGGAAGAAAGAACAATAACTATAGAAATCCCTGAAGTTCTGAAGAAGCAGCTGGAGGATGATTGTTACTACATTAACAGGAGGAAACGG	---AAAGAAGAACCAGAGCTTCAAACAAGAAGGGAAATGGAAGAAAGAACAATAACTATAGAAATCCCTGAAGTTCTGAAGAAGCAGCTGGAGGATGATTGTTACTACATTAACAGGAGGAAACGG	ENSMUSG00000031358.3	158782170	158782295	AAAAAAAAGGTATTGTCGCTGCGTTCAAGAAAGGAAATGGATGAAAGAACAATCACTATAGATATCCCCGATGTTCTCAAGAAGCAGCTAGAGGATGACTGTTACTATATCAACAGGAGGAAACGG	AAAAAAAAGGTATTGTCGCTGCGTTCAAGAAAGGAAATGGATGAAAGAACAATCACTATAGATATCCCCGATGTTCTCAAGAAGCAGCTAGAGGATGACTGTTACTATATCAACAGGAGGAAACGG	dN:	0.1317	dS:	0.8629	w:	0.1526	overlap	6	BI464018:BI909721:BM563216:BU934899:CD685972:CD684671	intron-overlap	0	-	inclusion	1
KNOWN	CONSERVED_STRUCTURE:	CONST	ENSG00000005302.6	11540613	11540773	310	TTAGTGAAACTTCCATGCCAGACCAACATCATAACGATTTTGGAATCCTATGTGAAGCATTTTGCTATCAATGCAGCCTTTTCAGCCAATGAGAGGCCTCGTCACCATCACGTTATGCCACATGCCAACATGAACGTGCATTATATCCCAGCAGAAAAGAA	TTAGTGAAACTTCCATGCCAGACCAACATCATAACGATTTTGGAATCCTATGTGAAGCATTTTGCTATCAATGCAGCCTTTTCAGCCAATGAGAGGCCTCGTCACCATCACGTTATGCCACATGCCAACATGAACGTGCATTATATCCCAGCAGAAAAG	ENSMUSG00000031358.3	158781311	158781471	TTAGTGAAACTTCCATGCCAGACCAACATCATAACAATTTTGGAATCCTATGTGAAACATTTTGCTATTAATGCAGCCTTTTCGGCCAATGAGAGGCCTCGTCACCATCATGCCATGATGCACACGCACATGAATGTGCACTACGTCCCAGCTGAAAAGAA	TTAGTGAAACTTCCATGCCAGACCAACATCATAACAATTTTGGAATCCTATGTGAAACATTTTGCTATTAATGCAGCCTTTTCGGCCAATGAGAGGCCTCGTCACCATCATGCCATGATGCACACGCACATGAATGTGCACTACGTCCCAGCTGAAAAG	dN:	0.0593	dS:	0.3615	w:	0.1639	overlap	9	H23346:R20330:BI464018:BI909721:BM563216:BU934899:H09198:T35167:Z46121	intron-overlap	0	-	inclusion	1
KNOWN	CONSERVED_STRUCTURE:	CONST	ENSG00000005302.6	11541556	11541714	293	TGTTGACCTTTGTAAGGAGATGGTGGATGGATTAAGAATAACCTTTGATTACACTCTCCCGTTGGTTTTACTCTATCCATATGAACAAGCTCAGTATAAAAAGGTGACTTCGTCTAAATTTTTTCTTCCAATTAAGGAAAGTGCCACAAGCACTAACAG	GTTGACCTTTGTAAGGAGATGGTGGATGGATTAAGAATAACCTTTGATTACACTCTCCCGTTGGTTTTACTCTATCCATATGAACAAGCTCAGTATAAAAAGGTGACTTCGTCTAAATTTTTTCTTCCAATTAAGGAAAGTGCCACAAGCACTAAC	ENSMUSG00000031358.3	158779623	158779781	TGTTGACCTTTGTAAGGAAATGGTGGATGGATTACGAATAACCTTTGATTATACGCTCCCATTAGTGTTGCTCTACCCATATGAACAAACCCAATATAAAAGGGTGACATCGTCAAAATTTTTTCTTCCTATTAAGGAAAGTACCACGACAACTAATAG	GTTGACCTTTGTAAGGAAATGGTGGATGGATTACGAATAACCTTTGATTATACGCTCCCATTAGTGTTGCTCTACCCATATGAACAAACCCAATATAAAAGGGTGACATCGTCAAAATTTTTTCTTCCTATTAAGGAAAGTACCACGACAACTAAT	dN:	0.0358	dS:	0.7057	w:	0.0508	overlap	4	BM563216:H09198:H23346:R20330	intron-overlap	0	-	inclusion	1
KNOWN	CONSERVED_STRUCTURE:	CONST	ENSG00000005302.6	11546349	11546458	203	AGACACCTGTGCATAGCAGATCATCTTCACCTATTCCTCTGACTCCTAGCAAGGAAGGGAGTGCTGTGTTTGCTGGCTTTGAAGGGAGAAGAACTAATGAAATAAACGAG	ACACCTGTGCATAGCAGATCATCTTCACCTATTCCTCTGACTCCTAGCAAGGAAGGGAGTGCTGTGTTTGCTGGCTTTGAAGGGAGAAGAACTAATGAAATAAACGAG	ENSMUSG00000031358.3	158775111	158775220	AGACACCTGTGCACAGCAGATCATCTTCCCCCATTCCTCTGACTCCAAGTAAGGATGGGAGTGCTGTATTTGCTGGCTTCGAAGGGAGAAGACCCAATGAAATCAATGAG	ACACCTGTGCACAGCAGATCATCTTCCCCCATTCCTCTGACTCCAAGTAAGGATGGGAGTGCTGTATTTGCTGGCTTCGAAGGGAGAAGACCCAATGAAATCAATGAG	dN:	0.0254	dS:	0.5516	w:	0.0461	overlap	2	AW408354:Z43220	intron-overlap	0	-	inclusion	1
KNOWN	CONSERVED_STRUCTURE:	CONST	ENSG00000005302.6	11549932	11550031	223	GTCCTCTCCTGGAAGCTTGTGCCTGACAATTACCCCCCAGGTGACCAGCCGCCTCCACCCTCTTACATTTATGGGGCACAACATTTGCTGCGATTGTTTG	GTCCTCTCCTGGAAGCTTGTGCCTGACAATTACCCCCCAGGTGACCAGCCGCCTCCACCCTCTTACATTTATGGGGCACAACATTTGCTGCGATTGTTT	ENSMUSG00000031358.3	158771295	158771394	GTCCTGTCTTGGAAACTTGTGCCTGACAATTATCCGCCAGGAGACCAGCCACCTCCCCCTTCGTACATTTATGGTGCACAGCATTTGCTCCGGTTATTTG	GTCCTGTCTTGGAAACTTGTGCCTGACAATTATCCGCCAGGAGACCAGCCACCTCCCCCTTCGTACATTTATGGTGCACAGCATTTGCTCCGGTTATTT	dN:	0.0013	dS:	1.2992	w:	0.0010	overlap	1	Z43220	intron-overlap	0	-	inclusion	1
KNOWN	CONSERVED_STRUCTURE:	CONST	ENSG00000005302.6	11550397	11550481	154	TGAAACTTCCAGAAATCCTTGGAAAGATGTCCTTTTCTGAGAAGAATCTGAAGGCTTTATTGAAGCACTTTGATCTCTTTTTGAG	AAACTTCCAGAAATCCTTGGAAAGATGTCCTTTTCTGAGAAGAATCTGAAGGCTTTATTGAAGCACTTTGATCTCTTTTTG	ENSMUSG00000031358.3	158769643	158769727	TGAAACTTCCAGAAATCCTTGGGAAGATGTCCTTCTCTGAGAAGAATCTGAAGGCTTTACTGAAGCACTTTGATCTCTTTCTGAG	AAACTTCCAGAAATCCTTGGGAAGATGTCCTTCTCTGAGAAGAATCTGAAGGCTTTACTGAAGCACTTTGATCTCTTTCTG	dN:	0.0001	dS:	0.1323	w:	0.0010	overlap	1	BI829270	intron-overlap	0	-	inclusion	1
KNOWN	CONSERVED_STRUCTURE:	CONST	ENSG00000005810.6	76523133	76523298	405	ATGTGTCCCAAACATGGCACAGACTTTTTGGAATATAAATGTCGCTACTGCTGTTCAGTGGCTGTTTTTTTCTGTTTTGGAACAACACATTTTTGTAATGCTTGTCATGATGATTTTCAAAGAATGACTAGCATTCCTAAGGAAGAACTACCACACTGTCCTGCAG	ATGTGTCCCAAACATGGCACAGACTTTTTGGAATATAAATGTCGCTACTGCTGTTCAGTGGCTGTTTTTTTCTGTTTTGGAACAACACATTTTTGTAATGCTTGTCATGATGATTTTCAAAGAATGACTAGCATTCCTAAGGAAGAACTACCACACTGTCCTGCA	ENSMUSG00000033004.2	95361785	95361950	ATGTGTCCCAAACATGGAACAGACTTTCTAGAATACAAGTGTCGCTACTGCTGTTCGGTGGCTGTCTTCTTCTGTTTCGGAACAACACATTTCTGTAATGCTTGTCATGATGACTTTCAGAGAATGACCAGCATTCCTAAGGAAGAACTCCCACACTGTCCTGCAG	ATGTGTCCCAAACATGGAACAGACTTTCTAGAATACAAGTGTCGCTACTGCTGTTCGGTGGCTGTCTTCTTCTGTTTCGGAACAACACATTTCTGTAATGCTTGTCATGATGACTTTCAGAGAATGACCAGCATTCCTAAGGAAGAACTCCCACACTGTCCTGCA	dN:	0.0005	dS:	0.5137	w:	0.0010	overlap	1	BU683499	intron-overlap	0	-	inclusion	1
KNOWN	CONSERVED_STRUCTURE:	CONST	ENSG00000005810.6	76523947	76524054	232	GCATATTTTGGTGGTGAAGCTCGCTGCGATGCTGAGGCTGGACGGGGAGATGATTATGATCCCAGAGAGCTCATTTGTGGTGCCTGTTCTGATGTTTCCAGGGCTCAG	GCATATTTTGGTGGTGAAGCTCGCTGCGATGCTGAGGCTGGACGGGGAGATGATTATGATCCCAGAGAGCTCATTTGTGGTGCCTGTTCTGATGTTTCCAGGGCTCAG	ENSMUSG00000033004.2	95362771	95362878	GCATACTTTGGTGGTGAGGCTCGCTGTGATGCTGAGGCTGGACAAGGAGATGATTACGACCCCAGAGAGCTCATCTGCGGCGCCTGTTCCGATGTGTCCAGGGCCCAG	GCATACTTTGGTGGTGAGGCTCGCTGTGATGCTGAGGCTGGACAAGGAGATGATTACGACCCCAGAGAGCTCATCTGCGGCGCCTGTTCCGATGTGTCCAGGGCCCAG	dN:	0.0171	dS:	1.0891	w:	0.0157	overlap	0	-	intron-overlap	0	-	inclusion	0
KNOWN	CONSERVED_STRUCTURE:	CONST	ENSG00000005810.6	76527694	76527903	434	AACAAAATTAATCACATAGTACTAAAAGACCTACTTGATCCAATAAAAGAACTCTATGAGGATGTCAGAAGAAAAGCCTTAATGAGATTGGAATATGAAGGTCTGCATAAGAGTGAAGCTATCACAACTCCTGGTGTGAGGTTTTATAATGACCCAGCTGGCTATGCAATGAATAGATATGCATATTATGTGTGCTACAAATGCAGAAAG	AACAAAATTAATCACATAGTACTAAAAGACCTACTTGATCCAATAAAAGAACTCTATGAGGATGTCAGAAGAAAAGCCTTAATGAGATTGGAATATGAAGGTCTGCATAAGAGTGAAGCTATCACAACTCCTGGTGTGAGGTTTTATAATGACCCAGCTGGCTATGCAATGAATAGATATGCATATTATGTGTGCTACAAATGCAGAAAG	ENSMUSG00000033004.2	95365237	95365446	AACAAGATAAATCATATAGTATTAAAAGACCTGCTTGATCCAATAAAAGAGCTCTATGAAGACGTCAGAAGAAAAGCCTTAATGAGATTGGAGTATGAAGGTCTGCATAAGAGTGAAGCTATCACGACTCCTGGTGTCAGGTTTTATAATGATGCAGCTGGCTATGCCATGAATAGATACGCATATTATGTCTGCTACAAGTGCAGAAAG	AACAAGATAAATCATATAGTATTAAAAGACCTGCTTGATCCAATAAAAGAGCTCTATGAAGACGTCAGAAGAAAAGCCTTAATGAGATTGGAGTATGAAGGTCTGCATAAGAGTGAAGCTATCACGACTCCTGGTGTCAGGTTTTATAATGATGCAGCTGGCTATGCCATGAATAGATACGCATATTATGTCTGCTACAAGTGCAGAAAG	dN:	0.0061	dS:	0.5133	w:	0.0119	overlap	0	-	intron-overlap	0	-	inclusion	0
KNOWN	CONSERVED_STRUCTURE:	CONST	ENSG00000005884.4	45488803	45489008	331	ATGGGCCCCGGCCCCAGCCGCGCGCCCCGCGCCCCACGCCTGATGCTCTGTGCGCTCGCCTTGATGGTGGCGGCCGGCGGCTGCGTCGTCTCCGCCTTCAACCTGGATACCCGATTCCTGGTAGTGAAGGAGGCCGGGAACCCGGGCAGCCTCTTCGGCTACTCGGTCGCCCTCCATCGGCAGACAGAGCGGCAGCAGCGCTACCT	ATGGGCCCCGGCCCCAGCCGCGCGCCCCGCGCCCCACGCCTGATGCTCTGTGCGCTCGCCTTGATGGTGGCGGCCGGCGGCTGCGTCGTCTCCGCCTTCAACCTGGATACCCGATTCCTGGTAGTGAAGGAGGCCGGGAACCCGGGCAGCCTCTTCGGCTACTCGGTCGCCCTCCATCGGCAGACAGAGCGGCAGCAGCGCTAC	ENSMUSG00000001507.3	94747254	94747459	ATGGGCCCCGGCCCCTGCCGCGTGCCCCGCGCCCCTGGCTGGCTGCTCCGCGCTCTGGCCTTGATGGTGGCGGCTTGCGGCCGGGTCGCCTTCGCCTTCAACCTGGACACCCGATTCCTGGTGGTGAAGGAGGCGGTGAACCCCGGTAGCCTCTTCGGCTACTCGGTCGCCCTCCATCGGCAGACTGAGCGACAACAGCGCTACCT	ATGGGCCCCGGCCCCTGCCGCGTGCCCCGCGCCCCTGGCTGGCTGCTCCGCGCTCTGGCCTTGATGGTGGCGGCTTGCGGCCGGGTCGCCTTCGCCTTCAACCTGGACACCCGATTCCTGGTGGTGAAGGAGGCGGTGAACCCCGGTAGCCTCTTCGGCTACTCGGTCGCCCTCCATCGGCAGACTGAGCGACAACAGCGCTAC	dN:	0.0732	dS:	0.6544	w:	0.1118	overlap	0	-	intron-overlap	0	-	inclusion	0
KNOWN	CONSERVED_STRUCTURE:	CONST	ENSG00000005884.4	45496440	45496567	227	GCTCCTGGCTGGTGCCCCCCGGGAGCTCGCTGTGCCCGATGGCTACACCAACCGGACTGGTGCTGTGTACCTGTGCCCACTCACTGCCCACAAGGATGACTGTGAGCGGATGAACATCACAGTGAAAA	CTCCTGGCTGGTGCCCCCCGGGAGCTCGCTGTGCCCGATGGCTACACCAACCGGACTGGTGCTGTGTACCTGTGCCCACTCACTGCCCACAAGGATGACTGTGAGCGGATGAACATCACAGTGAAA	ENSMUSG00000001507.3	94739835	94739962	CCTTCTGGCCGGGGCTCCCCGGGACCTCGCTGTGGGTGATGACTATACCAACCGGACTGGTGCTGTGTACCTGTGTCCCCTCACGGCCCACAAGGACGACTGTGAACGGATGGACATTTCAGAGAAAA	CTTCTGGCCGGGGCTCCCCGGGACCTCGCTGTGGGTGATGACTATACCAACCGGACTGGTGCTGTGTACCTGTGTCCCCTCACGGCCCACAAGGACGACTGTGAACGGATGGACATTTCAGAGAAA	dN:	0.0810	dS:	0.5285	w:	0.1533	overlap	0	-	intron-overlap	0	-	inclusion	0
KNOWN	CONSERVED_STRUCTURE:	CONST	ENSG00000005884.4	45496891	45496970	161	ATGACCCTGGCCATCACATTATTGAGGACATGTGGCTTGGAGTGACTGTGGCCAGCCAGGGCCCTGCAGGCAGAGTTCTG	GACCCTGGCCATCACATTATTGAGGACATGTGGCTTGGAGTGACTGTGGCCAGCCAGGGCCCTGCAGGCAGAGTTCTG	ENSMUSG00000001507.3	94739348	94739427	GTGACCCTGACCATCACATTATTGAGGATATGTGGCTTGGAGTGACTGTGGCCAGCCAGGGCCCTGCAGGTAGAGTCCTG	GACCCTGACCATCACATTATTGAGGATATGTGGCTTGGAGTGACTGTGGCCAGCCAGGGCCCTGCAGGTAGAGTCCTG	dN:	0.0207	dS:	0.1263	w:	0.1641	overlap	3	BF818926:BF988308:BF991308	intron-overlap	0	-	inclusion	1
KNOWN	CONSERVED_STRUCTURE:	CONST	ENSG00000005884.4	45500419	45500668	527	GTCTGTGCCCACCGCTACACCCAGGTGCTGTGGTCAGGGTCAGAAGACCAGCGGCGCATGGTGGGCAAGTGCTACGTGCGAGGCAATGACCTAGAGCTGGACTCCAGTGATGACTGGCAGACCTACCACAACGAGATGTGCAATAGCAACACAGACTACCTGGAGACGGGCATGTGCCAGCTGGGCACCAGCGGTGGCTTCACCCAGAACACTGTGTACTTCGGCGCCCCCGGTGCCTACAACTGGAAAG	GTCTGTGCCCACCGCTACACCCAGGTGCTGTGGTCAGGGTCAGAAGACCAGCGGCGCATGGTGGGCAAGTGCTACGTGCGAGGCAATGACCTAGAGCTGGACTCCAGTGATGACTGGCAGACCTACCACAACGAGATGTGCAATAGCAACACAGACTACCTGGAGACGGGCATGTGCCAGCTGGGCACCAGCGGTGGCTTCACCCAGAACACTGTGTACTTCGGCGCCCCCGGTGCCTACAACTGGAAA	ENSMUSG00000001507.3	94736886	94737135	GTCTGTGCCCATCGGTACACCAAGGTGCTGTGGTCTGGGCTAGAAGACCAGCGGCGCATGGTGGGCAAGTGCTATGTGCGTGGCAATGACCTACAGCTCGACCCCGGCGATGACTGGCAGACATACCACAACGAGATGTGTAACAGCAACACTGACTACTTGCAGACCGGCATGTGCCAGCTGGGCACCAGCGGCGGCTTCACCCAGAACACCGTATACTTCGGTGCCCCTGGTGCCTACAACTGGAAAG	GTCTGTGCCCATCGGTACACCAAGGTGCTGTGGTCTGGGCTAGAAGACCAGCGGCGCATGGTGGGCAAGTGCTATGTGCGTGGCAATGACCTACAGCTCGACCCCGGCGATGACTGGCAGACATACCACAACGAGATGTGTAACAGCAACACTGACTACTTGCAGACCGGCATGTGCCAGCTGGGCACCAGCGGCGGCTTCACCCAGAACACCGTATACTTCGGTGCCCCTGGTGCCTACAACTGGAAA	dN:	0.0298	dS:	0.7755	w:	0.0384	overlap	1	BF818926	intron-overlap	0	-	inclusion	1
KNOWN	CONSERVED_STRUCTURE:	CONST	ENSG00000005884.4	45503207	45503293	147	GAAACAGCTACATGATTCAGCGCAAGGAGTGGGACTTATCTGAGTATAGTTACAAGGACCCAGAGGACCAAGGAAACCTCTATATTG	AACAGCTACATGATTCAGCGCAAGGAGTGGGACTTATCTGAGTATAGTTACAAGGACCCAGAGGACCAAGGAAACCTCTATATT	ENSMUSG00000001507.3	94734258	94734344	GAAACAGCTACATGATTCAGCGGAAGGACTGGGATTTATCTGAATATAGCTACAGGGGCTCAGAGGAGCAAGGAAACCTTTATATTG	AACAGCTACATGATTCAGCGGAAGGACTGGGATTTATCTGAATATAGCTACAGGGGCTCAGAGGAGCAAGGAAACCTTTATATT	dN:	0.0847	dS:	0.4162	w:	0.2035	overlap	0	-	intron-overlap	0	-	inclusion	0
KNOWN	CONSERVED_STRUCTURE:	CONST	ENSG00000005884.4	45503674	45503881	338	GGTACACGATGCAGGTAGGCAGCTTCATCCTGCACCCCAAAAACATCACCATTGTGACAGGTGCCCCACGGCACCGACATATGGGCGCGGTGTTCTTGCTGAGCCAGGAGGCAGGCGGAGACCTGCGGAGGAGGCAGGTGCTGGAGGGCTCGCAGGTGGGCGCCTATTTTGGCAGCGCCATTGCCCTGGCAGACCTGAACAATGATGG	TACACGATGCAGGTAGGCAGCTTCATCCTGCACCCCAAAAAC---ATCACCATTGTGACAGGTGCCCCACGGCACCGACATATGGGCGCGGTGTTCTTGCTGAGCCAGGAGGCAGGCGGAGACCTGCGGAGGAGGCAGGTGCTGGAGGGCTCGCAGGTGGGCGCCTATTTTGGCAGCGCCATTGCCCTGGCAGACCTGAACAATGAT	ENSMUSG00000001507.3	94733676	94733886	GGTACACGGTGCAGGTAGGCAACGCCATCCTACATCCCACGGACATCATCACTGTTGTGACGGGTGCCCCACGGCACCAACATATGGGCGCTGTCTTCTTGCTGAAGCAAGAGTCAGGTGGAGACCTGCAGAGGAAGCAGGTGCTGAAGGGCACGCAGGTGGGCGCTTATTTTGGCAGTGCCATTGCCCTGGCAGACCTGAACAATGATGG	TACACGGTGCAGGTAGGCAACGCCATCCTACATCCCACGGACATCATCACTGTTGTGACGGGTGCCCCACGGCACCAACATATGGGCGCTGTCTTCTTGCTGAAGCAAGAGTCAGGTGGAGACCTGCAGAGGAAGCAGGTGCTGAAGGGCACGCAGGTGGGCGCTTATTTTGGCAGTGCCATTGCCCTGGCAGACCTGAACAATGAT	dN:	0.1132	dS:	0.2555	w:	0.4432	overlap	1	BE812458	intron-overlap	0	-	inclusion	1
KNOWN	CONSERVED_STRUCTURE:	CONST	ENSG00000005884.4	45504349	45504545	372	GTGGCAGGACCTCCTGGTGGGCGCCCCCTACTACTTCGAGAGGAAAGAGGAAGTAGGGGGTGCCATCTATGTCTTCATGAACCAGGCGGGAACCTCCTTCCCTGCTCACCCCTCACTCCTTCTTCATGGCCCCAGTGGCTCTGCCTTTGGTTTATCTGTGGCCAGCATTGGTGACATCAACCAGGATGGATTTCAGG	TGGCAGGACCTCCTGGTGGGCGCCCCCTACTACTTCGAGAGGAAAGAGGAAGTAGGGGGTGCCATCTATGTCTTCATGAACCAGGCGGGAACCTCCTTCCCTGCTCACCCCTCACTCCTTCTTCATGGCCCCAGTGGCTCTGCCTTTGGTTTATCTGTGGCCAGCATTGGTGACATCAACCAGGATGGATTTCAG	ENSMUSG00000001507.3	94733001	94733197	GTGGCAGGACCTCCTGGTGGGTGCTCCCTACTACTTCGAACGGAAAGAGGAGGTAGGGGGTGCCGTCTATGTCTTCATGAACCAGGCGGGCGCATCCTTCCCTGATCAACCTTCCCTCCTGCTTCACGGCCCCAGCCGCTCTGCCTTTGGCATCTCTATAGCCAGCATCGGTGACATCAACCAGGATGGATTCCAGG	TGGCAGGACCTCCTGGTGGGTGCTCCCTACTACTTCGAACGGAAAGAGGAGGTAGGGGGTGCCGTCTATGTCTTCATGAACCAGGCGGGCGCATCCTTCCCTGATCAACCTTCCCTCCTGCTTCACGGCCCCAGCCGCTCTGCCTTTGGCATCTCTATAGCCAGCATCGGTGACATCAACCAGGATGGATTCCAG	dN:	0.0521	dS:	0.5354	w:	0.0973	overlap	1	BE812458	intron-overlap	0	-	inclusion	1
KNOWN	CONSERVED_STRUCTURE:	CONST	ENSG00000005884.4	45506279	45506367	165	ATATTGCTGTGGGAGCTCCGTTTGAAGGCTTGGGCAAAGTGTACATCTATCACAGTAGCTCTAAGGGGCTCCTTAGACAGCCCCAGCAG	ATTGCTGTGGGAGCTCCGTTTGAAGGCTTGGGCAAAGTGTACATCTATCACAGTAGCTCTAAGGGGCTCCTTAGACAGCCCCAGCAG	ENSMUSG00000001507.3	94730902	94730990	ACATCGCTGTGGGAGCCCCATTTGAGGGCTTGGGCAAAGTCTACATCTACCACAGCAGCTCCGGGGGGCTCCTCAGGCAGCCCCAGCAG	ATCGCTGTGGGAGCCCCATTTGAGGGCTTGGGCAAAGTCTACATCTACCACAGCAGCTCCGGGGGGCTCCTCAGGCAGCCCCAGCAG	dN:	0.0345	dS:	0.8748	w:	0.0395	overlap	2	BI050100:BF811929	intron-overlap	0	-	inclusion	1
KNOWN	CONSERVED_STRUCTURE:	CONST	ENSG00000005884.4	45506507	45506643	257	GTAATCCATGGAGAGAAGCTGGGACTGCCTGGGTTGGCCACCTTCGGCTATTCCCTCAGTGGGCAGATGGATGTGGATGAGAACTTCTACCCAGACCTTCTAGTGGGAAGCCTGTCAGACCACATTGTGCTGCTGCG	GTAATCCATGGAGAGAAGCTGGGACTGCCTGGGTTGGCCACCTTCGGCTATTCCCTCAGTGGGCAGATGGATGTGGATGAGAACTTCTACCCAGACCTTCTAGTGGGAAGCCTGTCAGACCACATTGTGCTGCTG	ENSMUSG00000001507.3	94730679	94730815	ATAATCCATGGAGAGAAACTCGGACTGCCAGGCTTGGCCACCTTCGGCTACTCCCTGAGCGGGAAGATGGATGTGGATGAAAACCTTTACCCAGACCTGCTAGTAGGGAGCCTGTCGGACCACATCGTGCTGCTGCG	ATAATCCATGGAGAGAAACTCGGACTGCCAGGCTTGGCCACCTTCGGCTACTCCCTGAGCGGGAAGATGGATGTGGATGAAAACCTTTACCCAGACCTGCTAGTAGGGAGCCTGTCGGACCACATCGTGCTGCTG	dN:	0.0332	dS:	0.5530	w:	0.0600	overlap	2	BI050100:BF811929	intron-overlap	0	-	inclusion	1
KNOWN	CONSERVED_STRUCTURE:	CONST	ENSG00000005884.4	45506811	45506897	154	GGCCCGGCCCGTCATCAACATCGTCCACAAGACCTTGGTGCCCAGGCCAGCTGTGCTGGACCCTGCACTTTGCACGGCCACCTCTTG	GCCCGGCCCGTCATCAACATCGTCCACAAGACCTTGGTGCCCAGGCCAGCTGTGCTGGACCCTGCACTTTGCACGGCCACCTCT	ENSMUSG00000001507.3	94730447	94730533	GGCCCGGCCTGTCATCAATATCCTCCATAGGACCTTGGTGGCCAGGCCAGCTGTGTTGGACCCTGCGCTTTGTACAGCTACCTCCTG	GCCCGGCCTGTCATCAATATCCTCCATAGGACCTTGGTGGCCAGGCCAGCTGTGTTGGACCCTGCGCTTTGTACAGCTACCTCC	dN:	0.0559	dS:	0.5894	w:	0.0948	overlap	1	BI050100	intron-overlap	0	-	inclusion	1
KNOWN	CONSERVED_STRUCTURE:	CONST	ENSG00000005884.4	45507962	45508098	246	CCCTGGCCTACACTCTGGAGGCTGACAGGGACCGCCGGCCGCCCCGGCTCCGCTTTGCCGGCAGTGAGTCCGCTGTCTTCCACGGCTTCTTCTCCATGCCCGAGATGCGCTGCCAGAAGCTGGAGCTGCTCCTGATG	CTGGCCTACACTCTGGAGGCTGACAGGGACCGCCGGCCGCCCCGGCTCCGCTTTGCCGGCAGTGAGTCCGCTGTCTTCCACGGCTTCTTCTCCATGCCCGAGATGCGCTGCCAGAAGCTGGAGCTGCTCCTGATG	ENSMUSG00000001507.3	94729090	94729226	CCCTGGCTTACACACTGGAGGCTGACAGGGACCGACGCCCACCCAGGCTCCGATTTGCCCGCAGCCAGTCATCTGTCTTCCACGGCTTCTTCTCCATGCCAGAGACACATTGCCAGACACTGGAGTTACTGCTGATG	CTGGCTTACACACTGGAGGCTGACAGGGACCGACGCCCACCCAGGCTCCGATTTGCCCGCAGCCAGTCATCTGTCTTCCACGGCTTCTTCTCCATGCCAGAGACACATTGCCAGACACTGGAGTTACTGCTGATG	dN:	0.0603	dS:	1.2315	w:	0.0489	overlap	1	AU140320	intron-overlap	0	-	inclusion	1
KNOWN	CONSERVED_STRUCTURE:	CONST	ENSG00000005884.4	45508689	45508838	274	GACAACCTCCGTGACAAACTCCGCCCCATCATCATCTCCATGAACTACTCTTTACCTTTGCGGATGCCCGATCGCCCCCGGCTGGGGCTGCGGTCCCTGGACGCCTACCCGATCCTCAACCAGGCACAGGCTCTGGAGAACCACACTGAG	GACAACCTCCGTGACAAACTCCGCCCCATCATCATCTCCATGAACTACTCTTTACCTTTGCGGATGCCCGATCGCCCCCGGCTGGGGCTGCGGTCCCTGGACGCCTACCCGATCCTCAACCAGGCACAGGCTCTGGAGAACCACACTGAG	ENSMUSG00000001507.3	94728394	94728543	GACAATGTTCGCGATAAACTCCGTCCTATCGTCATTGCCATGAACTACTCCTTACCTCTGCGCATGCCTGATCGCCTCAAGCTCGGCTTGCGGTCTCTGGATGCCTACCCAGTCCTCAACCAGGCACAGGCTATGGAGAATCACACTGAG	GACAATGTTCGCGATAAACTCCGTCCTATCGTCATTGCCATGAACTACTCCTTACCTCTGCGCATGCCTGATCGCCTCAAGCTCGGCTTGCGGTCTCTGGATGCCTACCCAGTCCTCAACCAGGCACAGGCTATGGAGAATCACACTGAG	dN:	0.0705	dS:	0.8800	w:	0.0801	overlap	2	AI566132:AU140320	intron-overlap	0	-	inclusion	1
KNOWN	CONSERVED_STRUCTURE:	CONST	ENSG00000005884.4	45509337	45509484	219	GCTCCAGTACAGCAGAGACGTCCGGAAATTGCTCCTGAGCATCAACGTGACGAACACCCGGACCTCGGAGCGCTCCGGGGAGGACGCCCACGAGGCGCTGCTCACCCTGGTGGTGCCTCCCGCCCTGCTGCTGTCCTCAGTGCGCCCC	CTCCAGTACAGCAGAGACGTCCGGAAATTGCTCCTGAGCATCAACGTGACGAACACCCGGACCTCGGAGCGCTCCGGGGAGGACGCCCACGAGGCGCTGCTCACCCTGGTGGTGCCTCCCGCCCTGCTGCTGTCCTCAGTGCGCCCC	ENSMUSG00000001507.3	94727827	94727974	GCTCCAGTACAGCAGAGACACTAAGAAACTGTTTTTGAGCATCAATGTGACCAATTCACCGAGCAGCCAACGGGCTGGGGAAGATGCGCATGAGGCATTGCTCACCCTAGAGGTGCCATCCGCCCTGCTACTGTCCTCCGTGCGCCCG	CTCCAGTACAGCAGAGACACTAAGAAACTGTTTTTGAGCATCAATGTGACCAATTCACCGAGCAGCCAACGGGCTGGGGAAGATGCGCATGAGGCATTGCTCACCCTAGAGGTGCCATCCGCCCTGCTACTGTCCTCCGTGCGCCCG	dN:	0.1348	dS:	1.6392	w:	0.0822	overlap	2	AI566132:AU140320	intron-overlap	0	-	inclusion	1
KNOWN	CONSERVED_STRUCTURE:	CONST	ENSG00000005884.4	45509742	45509810	119	CCCGGGGCCTGCCAAGCTAATGAGACCATCTTTTGCGAGCTGGGGAACCCCTTCAAACGGAACCAGAGG	CCCGGGGCCTGCCAAGCTAAT---GAGACCATCTTTTGCGAGCTGGGGAACCCCTTCAAACGGAACCAGAGG	ENSMUSG00000001507.3	94727564	94727635	TCTGGGACCTGCCAAGCTAATAACGAGACCATCCTGTGTGAGCTAGGAAACCCCTTCAAACGGAACCAGAGG	TCTGGGACCTGCCAAGCTAATAACGAGACCATCCTGTGTGAGCTAGGAAACCCCTTCAAACGGAACCAGAGG	dN:	0.0636	dS:	0.4248	w:	0.1497	overlap	2	AI566132:AU140320	intron-overlap	0	-	inclusion	1
KNOWN	CONSERVED_STRUCTURE:	CONST	ENSG00000005884.4	45510409	45510488	130	ATGGAGCTGCTCATCGCCTTTGAGGTCATCGGGGTGACCCTGCACACAAGGGACCTTCAGGTGCAGCTGCAGCTCTCCAC	ATGGAGCTGCTCATCGCCTTTGAGGTCATCGGGGTGACCCTGCACACAAGGGACCTTCAGGTGCAGCTGCAGCTCTCC	ENSMUSG00000001507.3	94726980	94727059	ATGGAGCTGCTCATTGCCTTTGAGGTCATCGGGGTAACGTTGCACACGAGGGACCTCCCAGTACTTCTTCAGCTGTCCAC	ATGGAGCTGCTCATTGCCTTTGAGGTCATCGGGGTAACGTTGCACACGAGGGACCTCCCAGTACTTCTTCAGCTGTCC	dN:	0.0371	dS:	1.3890	w:	0.0267	overlap	2	AU140320:BF809663	intron-overlap	0	-	inclusion	1
KNOWN	CONSERVED_STRUCTURE:	CONST	ENSG00000005884.4	45510570	45510647	110	GTCGAGTCACCAGGACAACCTGTGGCCCATGATCCTCACTCTGCTGGTGGACTATACACTCCAGACCTCGCTTAGCAT	TCGAGTCACCAGGACAACCTGTGGCCCATGATCCTCACTCTGCTGGTGGACTATACACTCCAGACCTCGCTTAGC	ENSMUSG00000001507.3	94726819	94726896	GTCGAGTCACCAGGACAACTTGCAGCCCGTACTCCTGACTTTGCAGGTGGACTACACCCTCCAGGCCTCGCTCAGCTT	TCGAGTCACCAGGACAACTTGCAGCCCGTACTCCTGACTTTGCAGGTGGACTACACCCTCCAGGCCTCGCTCAGC	dN:	0.1277	dS:	0.7580	w:	0.1684	overlap	3	AU140320:BF809663:BQ641477	intron-overlap	0	-	inclusion	1
KNOWN	CONSERVED_STRUCTURE:	CONST	ENSG00000005884.4	45511187	45511289	185	GGTAAATCACCGGCTACAAAGCTTCTTTGGGGGGACAGTGATGGGTGAGTCTGGCATGAAAACTGTGGAGGATGTAGGAAGCCCCCTCAAGTATGAATTCCAG	GTAAATCACCGGCTACAAAGCTTCTTTGGGGGGACAGTGATGGGTGAGTCTGGCATGAAAACTGTGGAGGATGTAGGAAGCCCCCTCAAGTATGAATTCCAG	ENSMUSG00000001507.3	94725198	94725300	AATGAATCATCGGTTGCAGAGCTTCTTTGGTGGCACAGTGATGGGTGAGGCTGCCATGAAAACTGCGGAGGATGTGGGAAGTCCCCTGAAATATGAATTCCAG	ATGAATCATCGGTTGCAGAGCTTCTTTGGTGGCACAGTGATGGGTGAGGCTGCCATGAAAACTGCGGAGGATGTGGGAAGTCCCCTGAAATATGAATTCCAG	dN:	0.0563	dS:	0.6717	w:	0.0838	overlap	3	BF809663:BG739842:BQ641477	intron-overlap	0	-	inclusion	1
KNOWN	CONSERVED_STRUCTURE:	CONST	ENSG00000005884.4	45511439	45511621	345	GTGGGCCCAATGGGGGAGGGGCTGGTGGGCCTGGGGACCCTGGTCCTAGGTCTGGAGTGGCCCTACGAAGTCAGCAATGGCAAGTGGCTGCTGTATCCCACGGAGATCACCGTCCATGGCAATGGGTCCTGGCCCTGCCGACCACCTGGAGACCTTATCAACCCTCTCAACCTCACTCTTTCT	GTGGGCCCAATGGGGGAGGGGCTGGTGGGCCTGGGGACCCTGGTCCTAGGTCTGGAGTGGCCCTACGAAGTCAGCAATGGCAAGTGGCTGCTGTATCCCACGGAGATCACCGTCCATGGCAATGGGTCCTGGCCCTGCCGACCACCTGGAGACCTTATCAACCCTCTCAACCTCACTCTTTCT	ENSMUSG00000001507.3	94724855	94725037	GTGAGCCCAGTGGGAGATGGGCTGGCAGCCTTGGGCACACTGGTTCTAGGTCTGGAGTGGCCCTATGAAGTTACCAATGGCAAGTGGCTGCTGTACCCCACGGAGATCACCATCCATAGCAATGGTTCCTGGCCCTGCCAGCCGTCTGGAAACCTTGTCAACCCTCTCAACCTTACTCTCTCT	GTGAGCCCAGTGGGAGATGGGCTGGCAGCCTTGGGCACACTGGTTCTAGGTCTGGAGTGGCCCTATGAAGTTACCAATGGCAAGTGGCTGCTGTACCCCACGGAGATCACCATCCATAGCAATGGTTCCTGGCCCTGCCAGCCGTCTGGAAACCTTGTCAACCCTCTCAACCTTACTCTCTCT	dN:	0.1054	dS:	0.3460	w:	0.3047	overlap	3	BG739842:BM808447:BQ641477	intron-overlap	0	-	inclusion	1
KNOWN	CONSERVED_STRUCTURE:	CONST	ENSG00000005884.4	45511798	45511920	205	GACCCTGGGGACAGGCCATCATCCCCACAGCGCAGGCGGCGACAGCTGGATCCAGGGGGAGGCCAGGGCCCCCCACCTGTCACTCTGGCTGCTGCCAAAAAAGCCAAGTCTGAGACTGTGCTG	GACCCTGGGGACAGGCCATCATCCCCACAGCGCAGGCGGCGACAGCTGGATCCAGGGGGAGGCCAGGGCCCCCCACCTGTCACTCTGGCTGCTGCCAAAAAAGCCAAGTCTGAGACTGTGCTG	ENSMUSG00000001507.3	94724348	94724470	GACCCTGGAGTCACACCACTGTCGCCACAGCGCCGCCGGCGGCAACTGGATCCAGGGGGAGACCAGAGTTCCCCGCCTGTCACACTAGCTGCTGCCAAAAAAGCCAAGTCTGAGACTGTGTTG	GACCCTGGAGTCACACCACTGTCGCCACAGCGCCGCCGGCGGCAACTGGATCCAGGGGGAGACCAGAGTTCCCCGCCTGTCACACTAGCTGCTGCCAAAAAAGCCAAGTCTGAGACTGTGTTG	dN:	0.0985	dS:	0.4102	w:	0.2402	overlap	7	BF369790:BG739842:BG945358:BM808447:BQ641477:BQ881476:BG945402	intron-overlap	0	-	inclusion	1
KNOWN	CONSERVED_STRUCTURE:	CONST	ENSG00000005884.4	45512625	45512738	209	ACCTGTGCCACAGGGCGTGCCCACTGTGTGTGGCTAGAGTGCCCCATCCCTGATGCCCCCGTTGTCACCAACGTGACTGTGAAGGCACGAGTGTGGAACAGCACCTTCATCGAG	ACCTGTGCCACAGGGCGTGCCCACTGTGTGTGGCTAGAGTGCCCCATCCCTGATGCCCCCGTTGTCACCAACGTGACTGTGAAGGCACGAGTGTGGAACAGCACCTTCATCGAG	ENSMUSG00000001507.3	94723567	94723680	ACCTGCTCCAATGGCCGTGCCCGCTGTGTGTGGCTGGAGTGCCCCCTTCCAGACACCTCCAACATTACCAATGTGACCGTGAAAGCACGGGTGTGGAACAGCACCTTCATTGAG	ACCTGCTCCAATGGCCGTGCCCGCTGTGTGTGGCTGGAGTGCCCCCTTCCAGACACCTCCAACATTACCAATGTGACCGTGAAAGCACGGGTGTGGAACAGCACCTTCATTGAG	dN:	0.1207	dS:	1.0605	w:	0.1138	overlap	8	BI915866:BQ292518:AU136460:BG739842:BG945358:BG945402:BQ641477:BQ881476	intron-overlap	0	-	inclusion	1
KNOWN	CONSERVED_STRUCTURE:	CONST	ENSG00000005884.4	45513673	45513771	195	GATTACAGAGACTTTGACCGAGTCCGGGTAAATGGCTGGGCTACCCTATTCCTCCGAACCAGCATCCCCACCATCAACATGGAGAACAAGACCACGTGG	GATTACAGAGACTTTGACCGAGTCCGGGTAAATGGCTGGGCTACCCTATTCCTCCGAACCAGCATCCCCACCATCAACATGGAGAACAAGACCACGTGG	ENSMUSG00000001507.3	94722575	94722673	GACTACAAAGACTTTGACAGAGTCAGGGTAGATGGCTGGGCTACCCTGTTCCTGAGAACCAGCATCCCTACCATCAACATGGAGAACAAGACCACATGG	GACTACAAAGACTTTGACAGAGTCAGGGTAGATGGCTGGGCTACCCTGTTCCTGAGAACCAGCATCCCTACCATCAACATGGAGAACAAGACCACATGG	dN:	0.0249	dS:	0.8201	w:	0.0304	overlap	7	AU136460:BG739842:BG752716:BI915866:BI836691:BQ292518:BQ932054	intron-overlap	0	-	inclusion	1
KNOWN	CONSERVED_STRUCTURE:	CONST	ENSG00000005884.4	45520107	45520232	245	TTCTCTGTGGACATTGACTCGGAGCTGGTGGAGGAGCTGCCGGCCGAAATCGAGCTGTGGCTGGTGCTGGTGGCCGTGGGTGCAGGGCTGCTGCTGCTGGGGCTGATCATCCTCCTGCTGTGGAAG	TTCTCTGTGGACATTGACTCGGAGCTGGTGGAGGAGCTGCCGGCCGAAATCGAGCTGTGGCTGGTGCTGGTGGCCGTGGGTGCAGGGCTGCTGCTGCTGGGGCTGATCATCCTCCTGCTGTGGAAG	ENSMUSG00000001507.3	94718044	94718169	TTCTCTGTGGACATTGACTCAGAGCTGGTGGAGGAGCTGCCGGCTGAGATTGAGCTGTGGTTGGTGCTTGTGGCCGTGGGTGCTGGGTTGCTGCTGCTGGGGCTCATCATCCTCCTCTTGTGGAAG	TTCTCTGTGGACATTGACTCAGAGCTGGTGGAGGAGCTGCCGGCTGAGATTGAGCTGTGGTTGGTGCTTGTGGCCGTGGGTGCTGGGTTGCTGCTGCTGGGGCTCATCATCCTCCTCTTGTGGAAG	dN:	0.0012	dS:	1.2109	w:	0.0010	overlap	9	AA456501:AU136460:BG752716:BG740139:BI915866:BI836691:BQ292518:BQ932054:N99380	intron-overlap	0	-	inclusion	1
KNOWN	CONSERVED_STRUCTURE:	CONST	ENSG00000005893.3	119357467	119357631	274	TTTTCAGCATTGCAAATAACAATCTCAGCTACTGGGATGCCCCCCTGGGAAGTTCTTATATGTGCAACAAAGAGCAGACTGTTTCAGTGTCTGGAGCATTTCAGATAAATACCTTTGATCTAAGGGTTCAGCCTTTCAATGTGACACAAGGAAAGTATTCTACAG	TTCAGCATTGCAAATAACAATCTCAGCTACTGGGATGCCCCCCTGGGAAGTTCTTATATGTGCAACAAAGAGCAGACTGTTTCAGTGTCTGGAGCATTTCAGATAAATACCTTTGATCTAAGGGTTCAGCCTTTCAATGTGACACAAGGAAAGTATTCTACA	ENSMUSG00000016534.3	30772552	30772716	CTTTCAACATTTCCAACAAGAACCTTAGCTTCTGGGATGCCCCTCTGGGAAGTTCTTATATGTGCAACAAAGAGCAGGTGCTTTCTGTGTCTAGAGCGTTTCAGATCAACACCTTTAACCTAAAGGTGCAACCTTTTAATGTGACAAAAGGACAGTATTCTACAG	TTCAACATTTCCAACAAGAACCTTAGCTTCTGGGATGCCCCTCTGGGAAGTTCTTATATGTGCAACAAAGAGCAGGTGCTTTCTGTGTCTAGAGCGTTTCAGATCAACACCTTTAACCTAAAGGTGCAACCTTTTAATGTGACAAAAGGACAGTATTCTACA	dN:	0.1089	dS:	0.4886	w:	0.2228	overlap	21	AI223315:AI038047:AI095427:AI609407:AI146872:AI810331:AI087121:AI277990:AI826194:AI241534:AI023453:AU144045:AW992508:BF222402:BF798819:BQ287825:BU689910:BU686522:CA777013:H49558:W21947	intron-overlap	0	-	inclusion	1
KNOWN	CONSERVED_STRUCTURE:	CONST	ENSG00000005893.3	119358336	119358399	100	AAAAATGAAAACCGATTTTATCTGAAGGAAGTGAACATCAGCATGTATTTGGTTAATGGCTCCG	AAAAATGAAAACCGATTTTATCTGAAGGAAGTGAACATCAGCATGTATTTGGTTAATGGCTCC	ENSMUSG00000016534.3	30773648	30773711	AAAAATGAAAAACGGTTCTATCTGAAGGAAGTGAATGTCTACATGTATTTGGCTAATGGCTCAG	AAAAATGAAAAACGGTTCTATCTGAAGGAAGTGAATGTCTACATGTATTTGGCTAATGGCTCA	dN:	0.1288	dS:	0.3013	w:	0.4274	overlap	8	AI826194:AI241534:AU144045:AW992508:BF798819:BU686522:CA777013:H49558	intron-overlap	0	-	inclusion	1
KNOWN	CONSERVED_STRUCTURE:	CONST	ENSG00000005893.3	119362042	119362164	154	GTTGCTTCAGTTATTAACATCAACCCCAATACAACTCACTCCACAGGCAGCTGCCGTTCTCACACTGCTCTACTTAGACTCAATAGCAGCACCATTAAGTATCTAGACTTTGTCTTTGCTGTG	GTTGCTTCAGTTATTAACATCAACCCCAATACAACTCACTCCACAGGCAGCTGCCGTTCTCACACTGCTCTACTTAGACTCAATAGCAGCACCATTAAGTATCTAGACTTTGTCTTTGCTGTG	ENSMUSG00000016534.3	30779203	30779325	GTGCCTTTCATTTTTAACATCAACCCTGCCACAACCAACTTCACCGGCAGCTGTCAACCTCAAAGTGCTCAACTTAGGCTGAACAACAGCCAAATTAAGTATCTTGACTTTATCTTTGCTGTG	GTGCCTTTCATTTTTAACATCAACCCTGCCACAACCAACTTCACCGGCAGCTGTCAACCTCAAAGTGCTCAACTTAGGCTGAACAACAGCCAAATTAAGTATCTTGACTTTATCTTTGCTGTG	dN:	0.2337	dS:	0.6715	w:	0.3481	overlap	2	AI241534:AW992508	intron-overlap	0	-	inclusion	1
KNOWN	CONSERVED_STRUCTURE:	CONST	ENSG00000005893.3	119363578	119363762	237	AGTTCCTGTGTGATAAAGACAAAACTTCAACAGTGGCACCCACCATACACACCACTGTGCCATCTCCTACTACAACACCTACTCCAAAGGAAAAACCAGAAGCTGGAACCTATTCAGTTAATAATGGCAATGATACTTGTCTGCTGGCTACCATGGGGCTGCAGCTGAACATCACTCAGGATAAG	TTCCTGTGTGATAAAGACAAAACT---TCAACAGTGGCACCCACCATACACACCACTGTGCCATCTCCTACTACA------------------------ACACCTACTCCAAAGGAAAAACCAGAAGCTGGAACCTATTCAGTTAATAATGGCAATGATACTTGTCTGCTGGCTACCATGGGGCTGCAGCTGAACATCACTCAGGATAAG	ENSMUSG00000016534.3	30780135	30780346	AACAAGTGTGTGAAGAAGACCAAACTCCCACCACTGTGGCACCCATCATTCACACCACTGCCCCGTCGACTACAACTACACTCACTCCAACTTCAACACCCACTCCAACTCCAACTCCAACTCCAACCGTTGGAAACTACAGCATTAGAAATGGCAATACTACCTGTCTGCTGGCTACCATGGGGCTGCAGCTGAACATCACTGAGGAGAAG	CAAGTGTGTGAAGAAGACCAAACTCCCACCACTGTGGCACCCATCATTCACACCACTGCCCCGTCGACTACAACTACACTCACTCCAACTTCAACACCCACTCCAACTCCAACTCCAACTCCAACCGTTGGAAACTACAGCATTAGAAATGGCAATACTACCTGTCTGCTGGCTACCATGGGGCTGCAGCTGAACATCACTGAGGAGAAG	dN:	0.2903	dS:	0.3952	w:	0.7345	overlap	3	BE819615:BF330260:BF330258	intron-overlap	0	-	inclusion	1
KNOWN	CONSERVED_STRUCTURE:	CONST	ENSG00000005893.3	119364707	119364865	153	GAATTCTTACTGTTGATGAACTTTTGGCCATCAGAATTCCATTGAATGACCTTTTTAGATGCAATAGTTTATCAACTTTGGAAAAGAATGATGTTGTCCAACACTACTGGGATGTTCTTGTACAAGCTTTTGTCCAAAATGGCACAGTGAGCACAAATG	ATTCTTACTGTTGATGAACTTTTGGCCATCAGAATTCCATTGAATGACCTTTTTAGATGCAATAGTTTATCAACTTTGGAAAAGAATGATGTTGTCCAACACTACTGGGATGTTCTTGTACAAGCTTTTGTCCAAAATGGCACAGTGAGCACAAAT	ENSMUSG00000016534.3	30783681	30783839	GAGTTCATACTGTTAAAAATCCTGAGAATTTCAAAGTTCCATTGGATGTCATCTTTAAGTGCAATAGTGTTTTAACTTACAACCTGACTCCTGTCGTTCAGAAATATTGGGGTATTCACCTGCAAGCTTTTGTCCAAAATGGTACAGTGAGTAAAAATG	GTTCATACTGTTAAAAATCCTGAGAATTTCAAAGTTCCATTGGATGTCATCTTTAAGTGCAATAGTGTTTTAACTTACAACCTGACTCCTGTCGTTCAGAAATATTGGGGTATTCACCTGCAAGCTTTTGTCCAAAATGGTACAGTGAGTAAAAAT	dN:	0.4321	dS:	0.5650	w:	0.7647	overlap	5	BE819615:BE819450:BF330260:BF330258:BF819195	intron-overlap	0	-	inclusion	1
KNOWN	CONSERVED_STRUCTURE:	CONST	ENSG00000005893.3	119371094	119371307	224	AAAACTGTAACCATTTCAGACCATGGCACTGTGACATATAATGGAAGCATTTGTGGGGATGATCAGAATGGTCCCAAAATAGCAGTGCAGTTCGGACCTGGCTTTTCCTGGATTGCGAATTTTACCAAGGCAGCATCTACTTATTCAATTGACAGCGTCTCATTTTCCTACAACACTGGTGATAACACAACATTTCCTGATGCTGAAGATAAAG	AAAACTGTAACCATTTCAGACCATGGCACTGTGACATATAATGGAAGCATTTGTGGGGATGATCAGAATGGTCCCAAAATAGCAGTGCAGTTCGGACCTGGCTTTTCCTGGATTGCGAATTTTACCAAGGCAGCATCTACTTATTCAATTGACAGCGTCTCATTTTCCTACAACACTGGTGATAACACAACATTTCCTGATGCTGAAGATAAA	ENSMUSG00000016534.3	30788416	30788629	AAAACTATAACCATTGCAGTACCTGACAAGGCGACACACGATGGAAGCAGTTGTGGGGATGACCGGAATAGTGCCAAAATAATGATACAATTTGGATTCGCTGTCTCTTGGGCTGTGAATTTTACCAAGGAAGCATCTCATTATTCAATTCATGACATCGTGCTTTCCTACAACACTAGTGATAGCACAGTATTTCCTGGTGCTGTAGCTAAAG	AAAACTATAACCATTGCAGTACCTGACAAGGCGACACACGATGGAAGCAGTTGTGGGGATGACCGGAATAGTGCCAAAATAATGATACAATTTGGATTCGCTGTCTCTTGGGCTGTGAATTTTACCAAGGAAGCATCTCATTATTCAATTCATGACATCGTGCTTTCCTACAACACTAGTGATAGCACAGTATTTCCTGGTGCTGTAGCTAAA	dN:	0.4310	dS:	0.2581	w:	1.6697	overlap	3	BE819450:BE000919:BF330258	intron-overlap	0	-	inclusion	1
KNOWN	CONSERVED_STRUCTURE:	CONST	ENSG00000006125.5	30945163	30945199	64	ATGACTGACTCCAAGTATTTCACAACCAATAAAAAAG	ATGACTGACTCCAAGTATTTCACAACCAATAAAAAA	ENSMUSG00000018731.3	82909900	82909936	ATGACTGACTCCAAGTACTTCACAACCAATAAGAAGG	ATGACTGACTCCAAGTACTTCACAACCAATAAGAAG	dN:	0.0002	dS:	0.2212	w:	0.0010	overlap	0	-	intron-overlap	0	-	inclusion	0
KNOWN	CONSERVED_STRUCTURE:	CONST	ENSG00000006125.5	30949362	30949467	183	GAGAAATATTTGAACTAAAAGCTGAACTCAACAATGAAAAGAAAGAAAAGAGAAAGGAGGCTGTGAAGAAAGTGATTGCTGCTATGACCGTGGGGAAGGATGTTAG	GAAATATTTGAACTAAAAGCTGAACTCAACAATGAAAAGAAAGAAAAGAGAAAGGAGGCTGTGAAGAAAGTGATTGCTGCTATGACCGTGGGGAAGGATGTT	ENSMUSG00000018731.3	82918082	82918187	GAGAAATTTTTGAATTAAAAGCTGAACTCAACAATGAAAAGAAAGAAAAGAGGAAGGAGGCTGTGAAGAAAGTGATTGCTGCTATGACCGTGGGGAAGGACGTGAG	GAAATTTTTGAATTAAAAGCTGAACTCAACAATGAAAAGAAAGAAAAGAGGAAGGAGGCTGTGAAGAAAGTGATTGCTGCTATGACCGTGGGGAAGGACGTG	dN:	0.0003	dS:	0.2840	w:	0.0010	overlap	10	AU140744:BE003099:BF955689:BG717598:BG719401:BG718228:BI462066:CA975987:CD695468:W40268	intron-overlap	0	-	inclusion	1
KNOWN	CONSERVED_STRUCTURE:	CONST	ENSG00000006125.5	30956837	30956972	264	TTCTCTCTTTCCAGACGTAGTGAACTGTATGCAGACTGACAATCTGGAACTAAAGAAGCTTGTGTATCTCTACTTGATGAACTACGCCAAGAGTCAGCCAGACATGGCCATCATGGCTGTAAACAGCTTTGTGAAG	TCTCTCTTTCCAGACGTAGTGAACTGTATGCAGACTGACAATCTGGAACTAAAGAAGCTTGTGTATCTCTACTTGATGAACTACGCCAAGAGTCAGCCAGACATGGCCATCATGGCTGTAAACAGCTTTGTGAAG	ENSMUSG00000018731.3	82923601	82923736	CTCTCTCTTCCCAGATGTGGTGAACTGCATGCAGACTGACAACCTGGAACTAAAGAAGCTCGTGTACCTCTATCTGATGAACTATGCCAAGAGTCAGCCAGACATGGCCATCATGGCTGTCAACAGCTTTGTGAAG	TCTCTCTTCCCAGATGTGGTGAACTGCATGCAGACTGACAACCTGGAACTAAAGAAGCTCGTGTACCTCTATCTGATGAACTATGCCAAGAGTCAGCCAGACATGGCCATCATGGCTGTCAACAGCTTTGTGAAG	dN:	0.0005	dS:	0.5060	w:	0.0010	overlap	7	AU140744:BG717598:BG719401:BI462066:CA975987:CD695468:W40268	intron-overlap	0	-	inclusion	1
KNOWN	CONSERVED_STRUCTURE:	CONST	ENSG00000006125.5	30959274	30959519	520	GACTGTGAAGATCCTAATCCTTTGATTCGAGCCTTGGCAGTCAGAACCATGGGGTGCATCCGGGTAGACAAAATTACAGAATATCTCTGTGAGCCGCTCCGCAAGTGCTTGAAGGATGAGGATCCCTATGTTCGGAAAACAGCAGCAGTCTGCGTGGCAAAACTCCATGATATCAATGCCCAAATGGTGGAAGATCAGGGATTTCTGGATTCTCTACGGGATCTCATAGCAGATTCAAATCCAATG	GACTGTGAAGATCCTAATCCTTTGATTCGAGCCTTGGCAGTCAGAACCATGGGGTGCATCCGGGTAGACAAAATTACAGAATATCTCTGTGAGCCGCTCCGCAAGTGCTTGAAGGATGAGGATCCCTATGTTCGGAAAACAGCAGCAGTCTGCGTGGCAAAACTCCATGATATCAATGCCCAAATGGTGGAAGATCAGGGATTTCTGGATTCTCTACGGGATCTCATAGCAGATTCAAATCCAATG	ENSMUSG00000018731.3	82926173	82926418	GATTGTGAAGATCCCAATCCTTTGATTCGAGCCTTGGCAGTTAGAACCATGGGATGCATCCGGGTGGACAAGATTACAGAGTATCTCTGTGAACCCCTCCGCAAGTGCTTGAAGGATGAAGACCCCTATGTTCGGAAAACGGCAGCAGTATGCGTGGCAAAACTCCATGATATCAATGCCCAGATGGTGGAAGATCAGGGATTTCTGGATTCTCTGCGGGATCTCATAGCAGATTCAAACCCAATG	GATTGTGAAGATCCCAATCCTTTGATTCGAGCCTTGGCAGTTAGAACCATGGGATGCATCCGGGTGGACAAGATTACAGAGTATCTCTGTGAACCCCTCCGCAAGTGCTTGAAGGATGAAGACCCCTATGTTCGGAAAACGGCAGCAGTATGCGTGGCAAAACTCCATGATATCAATGCCCAGATGGTGGAAGATCAGGGATTTCTGGATTCTCTGCGGGATCTCATAGCAGATTCAAACCCAATG	dN:	0.0003	dS:	0.2554	w:	0.0010	overlap	7	AU140744:BG718228:BI462066:CA975987:CB988416:CD695468:CF994807	intron-overlap	0	-	inclusion	1
KNOWN	CONSERVED_STRUCTURE:	CONST	ENSG00000006125.5	30975529	30975719	380	GTGGTGGCTAATGCCGTAGCGGCATTATCTGAAATCAGTGAGTCTCACCCAAACAGCAACTTACTTGATCTGAACCCACAGAACATTAATAAGCTGCTGACAGCCCTGAATGAATGCACTGAATGGGGCCAGATTTTCATCCTGGACTGCCTGTCTAATTACAACCCTAAAGATGATCGGGAGGCTCAGAG	GTGGTGGCTAATGCCGTAGCGGCATTATCTGAAATCAGTGAGTCTCACCCAAACAGCAACTTACTTGATCTGAACCCACAGAACATTAATAAGCTGCTGACAGCCCTGAATGAATGCACTGAATGGGGCCAGATTTTCATCCTGGACTGCCTGTCTAATTACAACCCTAAAGATGATCGGGAGGCTCAG	ENSMUSG00000018731.3	82934648	82934838	GTGGTGGCTAATGCTGTAGCAGCATTGTCTGAGATCAGTGAGTCTCACCCAAACAGCAACTTACTTGATCTGAACCCTCAGAATATCAATAAGCTGCTCACAGCCCTGAATGAATGCACTGAATGGGGCCAGATTTTCATCCTGGACTGCCTGTCTAATTACAACCCTAAAGATGACCGGGAAGCTCAGAG	GTGGTGGCTAATGCTGTAGCAGCATTGTCTGAGATCAGTGAGTCTCACCCAAACAGCAACTTACTTGATCTGAACCCTCAGAATATCAATAAGCTGCTCACAGCCCTGAATGAATGCACTGAATGGGGCCAGATTTTCATCCTGGACTGCCTGTCTAATTACAACCCTAAAGATGACCGGGAAGCTCAG	dN:	0.0002	dS:	0.2153	w:	0.0010	overlap	5	BM921109:CA975987:CB988416:CF994807:AA332494	intron-overlap	0	-	inclusion	1
KNOWN	CONSERVED_STRUCTURE:	CONST	ENSG00000006125.5	30977753	30977974	423	CATCTGTGAGCGGGTAACTCCCCGGCTATCCCATGCCAACTCAGCAGTGGTGCTTTCAGCGGTAAAAGTCCTAATGAAGTTTCTAGAATTGTTACCTAAGGATTCTGACTACTACAATATGCTGCTGAAGAAGTTAGCCCCTCCACTTGTCACTTTGCTGTCTGGGGAGCCAGAAGTGCAGTATGTCGCCCTGAGGAACATCAACTTAATTGTCCAGAAAAG	ATCTGTGAGCGGGTAACTCCCCGGCTATCCCATGCCAACTCAGCAGTGGTGCTTTCAGCGGTAAAAGTCCTAATGAAGTTTCTAGAATTGTTACCTAAGGATTCTGACTACTACAATATGCTGCTGAAGAAGTTAGCCCCTCCACTTGTCACTTTGCTGTCTGGGGAGCCAGAAGTGCAGTATGTCGCCCTGAGGAACATCAACTTAATTGTCCAGAAA	ENSMUSG00000018731.3	82937043	82937264	CATCTGTGAGCGAGTAACGCCTCGGCTCTCCCACGCCAACTCTGCAGTGGTGCTTTCAGCCGTAAAAGTCCTAATGAAGTTTCTAGAATTGTTGCCCAAGGACTCTGACTACTACAATATGCTGCTAAAGAAGTTAGCACCTCCACTTGTCACGTTGCTGTCTGGGGAGCCAGAAGTACAGTACGTCGCCCTGAGGAACATCAACCTAATTGTCCAGAAAAG	ATCTGTGAGCGAGTAACGCCTCGGCTCTCCCACGCCAACTCTGCAGTGGTGCTTTCAGCCGTAAAAGTCCTAATGAAGTTTCTAGAATTGTTGCCCAAGGACTCTGACTACTACAATATGCTGCTAAAGAAGTTAGCACCTCCACTTGTCACGTTGCTGTCTGGGGAGCCAGAAGTACAGTACGTCGCCCTGAGGAACATCAACCTAATTGTCCAGAAA	dN:	0.0003	dS:	0.2946	w:	0.0010	overlap	3	BF948139:BM921109:M78004	intron-overlap	0	-	inclusion	1
KNOWN	CONSERVED_STRUCTURE:	CONST	ENSG00000006125.5	30978517	30978637	228	GCCTGAAATCTTGAAGCAGGAAATCAAAGTCTTCTTTGTGAAGTACAATGATCCCATCTATGTTAAACTAGAGAAGTTGGACATCATGATTCGTTTGGCATCTCAAGCCAACATTGCTCAG	CCTGAAATCTTGAAGCAGGAAATCAAAGTCTTCTTTGTGAAGTACAATGATCCCATCTATGTTAAACTAGAGAAGTTGGACATCATGATTCGTTTGGCATCTCAAGCCAACATTGCTCAG	ENSMUSG00000018731.3	82938004	82938124	GCCTGAAATCTTGAAGCAGGAAATCAAGGTCTTCTTTGTGAAGTACAATGATCCTATCTATGTTAAACTAGAGAAGTTAGACATCATGATTCGTCTTGCATCCCAAGCCAACATTGCTCAG	CCTGAAATCTTGAAGCAGGAAATCAAGGTCTTCTTTGTGAAGTACAATGATCCTATCTATGTTAAACTAGAGAAGTTAGACATCATGATTCGTCTTGCATCCCAAGCCAACATTGCTCAG	dN:	0.0002	dS:	0.2101	w:	0.0010	overlap	2	AW503139:BM921109	intron-overlap	0	-	inclusion	1
KNOWN	CONSERVED_STRUCTURE:	CONST	ENSG00000006125.5	30978763	30978864	179	GTTCTGGCAGAACTGAAAGAATATGCTACAGAGGTGGATGTTGACTTTGTTCGAAAAGCTGTGCGGGCCATTGGACGGTGTGCCATCAAGGTGGAGGCAAGT	GTTCTGGCAGAACTGAAAGAATATGCTACAGAGGTGGATGTTGACTTTGTTCGAAAAGCTGTGCGGGCCATTGGACGGTGTGCCATCAAGGTGGAGGCAAGT	ENSMUSG00000018731.3	82938428	82938523	GTTCTGGCGGAGCTGAAGGAATATGCCACTGAAGTTGATGTGGACTTTGTTCGCAAAGCTGTGAGGGCCATTGGACGGTGTGCCATCAAAGTGGAG	GTTCTGGCGGAGCTGAAGGAATATGCCACTGAAGTTGATGTGGACTTTGTTCGCAAAGCTGTGAGGGCCATTGGACGGTGTGCCATCAAAGTGGAG------	dN:	0.0006	dS:	0.6218	w:	0.0010	overlap	0	-	intron-overlap	0	-	inclusion	0
KNOWN	CONSERVED_STRUCTURE:	CONST	ENSG00000006125.5	30987473	30987588	219	CAATCTGCAGAGCGCTGTGTAAGCACATTGCTTGATCTAATCCAGACCAAAGTGAATTATGTGGTCCAAGAAGCAATTGTTGTCATCAGGGACATCTTCCGCAAATACCCCAACAA	CAATCTGCAGAGCGCTGTGTAAGCACATTGCTTGATCTAATCCAGACCAAAGTGAATTATGTGGTCCAAGAAGCAATTGTTGTCATCAGGGACATCTTCCGCAAATACCCCAAC	ENSMUSG00000018731.3	82940975	82941090	CAATCAGCAGAACGCTGTGTAAGCACACTGCTTGATCTAATCCAGACCAAAGTAAATTATGTGGTCCAAGAGGCAATTGTTGTCATCAGGGACATCTTCCGAAAATACCCCAACAA	CAATCAGCAGAACGCTGTGTAAGCACACTGCTTGATCTAATCCAGACCAAAGTAAATTATGTGGTCCAAGAGGCAATTGTTGTCATCAGGGACATCTTCCGAAAATACCCCAAC	dN:	0.0002	dS:	0.2311	w:	0.0010	overlap	8	BM921109:H58362:W92017:AW503139:BG749539:BI917850:BQ067690:N52267	intron-overlap	0	-	inclusion	1
KNOWN	CONSERVED_STRUCTURE:	CONST	ENSG00000006125.5	30990727	30990892	336	GTATGAAAGTATCATCGCCACTCTGTGTGAGAACTTAGACTCGCTGGATGAGCCAGATGCTCGAGCAGCTATGATTTGGATTGTGGGAGAATATGCTGAAAGAATTGACAATGCAGATGAGTTACTAGAAAGCTTCCTGGAGGGTTTTCACGATGAAAGCACCCAG	TATGAAAGTATCATCGCCACTCTGTGTGAGAACTTAGACTCGCTGGATGAGCCAGATGCTCGAGCAGCTATGATTTGGATTGTGGGAGAATATGCTGAAAGAATTGACAATGCAGATGAGTTACTAGAAAGCTTCCTGGAGGGTTTTCACGATGAAAGCACCCAG	ENSMUSG00000018731.3	82942936	82943101	GTATGAAAGTATTATTGCCACCCTCTGTGAAAACTTGGACTCCCTGGATGAACCCGATGCCCGAGCAGCTATGATTTGGATTGTAGGAGAATATGCTGAAAGAATCGATAACGCAGATGAATTACTAGAGAGTTTCCTGGAAGGTTTTCATGACGAAAGCACCCAG	TATGAAAGTATTATTGCCACCCTCTGTGAAAACTTGGACTCCCTGGATGAACCCGATGCCCGAGCAGCTATGATTTGGATTGTAGGAGAATATGCTGAAAGAATCGATAACGCAGATGAATTACTAGAGAGTTTCCTGGAAGGTTTTCATGACGAAAGCACCCAG	dN:	0.0007	dS:	0.7476	w:	0.0010	overlap	7	BG749539:BI917850:BI828821:BQ067690:CA405762:H58362:W92017	intron-overlap	0	-	inclusion	1
KNOWN	CONSERVED_STRUCTURE:	CONST	ENSG00000006125.5	30993009	30993107	171	GTGCAGCTCACTCTGCTTACTGCCATAGTGAAGCTGTTTCTCAAGAAACCATCAGAAACACAGGAGCTAGTCCAGCAGGTCTTGAGTTTGGCAACACAG	GTGCAGCTCACTCTGCTTACTGCCATAGTGAAGCTGTTTCTCAAGAAACCATCAGAAACACAGGAGCTAGTCCAGCAGGTCTTGAGTTTGGCAACACAG	ENSMUSG00000018731.3	82944262	82944360	GTGCAGCTCACACTGCTCACCGCCATAGTGAAGCTGTTTCTCAAGAAGCCATCAGAAACACAGGAGCTGGTCCAACAGGTCTTGAGCTTAGCCACACAG	GTGCAGCTCACACTGCTCACCGCCATAGTGAAGCTGTTTCTCAAGAAGCCATCAGAAACACAGGAGCTGGTCCAACAGGTCTTGAGCTTAGCCACACAG	dN:	0.0004	dS:	0.3635	w:	0.0010	overlap	7	BG749539:BI917850:BI828821:BQ067690:BQ271963:CA405762:W92017	intron-overlap	0	-	inclusion	1
KNOWN	CONSERVED_STRUCTURE:	CONST	ENSG00000006125.5	31001662	31001921	549	GATTCTGATAATCCTGACCTTCGAGACCGGGGCTATATTTATTGGCGCCTTCTCTCAACTGACCCTGTTACAGCTAAAGAAGTAGTCTTGTCTGAGAAGCCACTGATCTCTGAGGAGACGGACCTTATTGAGCCAACTCTGCTGGATGAGCTAATCTGCCACATTGGTTCTTTGGCCTCTGTGTATCATAAGCCTCCCAATGCTTTTGTGGAAGGAAGTCATGGAATTCATCGTAAACACTTGCCAATTCATCATGGGAG	GATTCTGATAATCCTGACCTTCGAGACCGGGGCTATATTTATTGGCGCCTTCTCTCAACTGACCCTGTTACAGCTAAAGAAGTAGTCTTGTCTGAGAAGCCACTGATCTCTGAGGAGACGGACCTTATTGAGCCAACTCTGCTGGATGAGCTAATCTGCCACATTGGTTCTTTGGCCTCTGTGTATCATAAGCCTCCCAATGCTTTTGTGGAAGGAAGTCATGGAATTCATCGTAAACACTTGCCAATTCATCATGGG	ENSMUSG00000018731.3	82948310	82948569	GACTCCGATAACCCTGACCTTCGAGATCGGGGTTATATATATTGGCGCCTTCTTTCAACTGACCCTGTGACAGCCAAAGAAGTGGTGTTGTCTGAGAAGCCATTGATCTCTGAGGAGACAGACCTCATTGAGCCTACCCTCCTGGATGAGCTCATCTGCCACATTGGTTCTTTGGCCTCTGTGTACCACAAACCTCCAAATGCTTTTGTGGAAGGGAGTCATGGGATTCATCGCAAACACTTGCCAATTCATCATGGGAG	GACTCCGATAACCCTGACCTTCGAGATCGGGGTTATATATATTGGCGCCTTCTTTCAACTGACCCTGTGACAGCCAAAGAAGTGGTGTTGTCTGAGAAGCCATTGATCTCTGAGGAGACAGACCTCATTGAGCCTACCCTCCTGGATGAGCTCATCTGCCACATTGGTTCTTTGGCCTCTGTGTACCACAAACCTCCAAATGCTTTTGTGGAAGGGAGTCATGGGATTCATCGCAAACACTTGCCAATTCATCATGGG	dN:	0.0005	dS:	0.5354	w:	0.0010	overlap	8	AA482513:BM564005:BG749539:BI828821:BM564266:BQ271963:BQ942750:CA405762	intron-overlap	0	-	inclusion	1
KNOWN	CONSERVED_STRUCTURE:	CONST	ENSG00000006125.5	31008731	31008923	372	CACTGATGCAGGTGACAGCCCTGTTGGCACTACCACTGCAACGAACCTGGAACAGCCTCAGGTTATCCCCTCTCAAGGTGATCTTCTAGGGGATCTTTTAAACCTTGACCTCGGTCCCCCAGTCAATGTGCCACAGGTGTCCTCCATGCAGATGGGAGCAGTGGATCTCCTAGGAGGAGGACTAGATAGTCTG	ACTGATGCAGGTGACAGCCCTGTTGGCACTACCACTGCAACGAACCTGGAACAGCCTCAGGTTATCCCCTCTCAAGGTGATCTTCTAGGGGATCTTTTAAACCTTGACCTCGGTCCCCCAGTCAATGTGCCACAGGTGTCCTCCATGCAGATGGGAGCAGTGGATCTCCTAGGAGGAGGACTAGATAGTCTG	ENSMUSG00000018731.3	82952641	82952833	CACTGATGCAGGTGATAGCCCCGTTGGCACCACCACTACAACCAACCTGGAGCAGCCTCAGGTCATTCCCTCTCAAGGTGACCTTCTGGGGGATCTTTTGAATCTTGACCTGGGTCCCCCAGTGAATGTCCCGCAAGTGTCCTCCATGCAGATGGGAGCGGTGGATCTTTTAGGAGGAGGACTGGATAGCCTG	ACTGATGCAGGTGATAGCCCCGTTGGCACCACCACTACAACCAACCTGGAGCAGCCTCAGGTCATTCCCTCTCAAGGTGACCTTCTGGGGGATCTTTTGAATCTTGACCTGGGTCCCCCAGTGAATGTCCCGCAAGTGTCCTCCATGCAGATGGGAGCGGTGGATCTTTTAGGAGGAGGACTGGATAGCCTG	dN:	0.0083	dS:	0.5136	w:	0.0162	overlap	8	AA482513:AA504298:AA365798:AW504328:BI828821:BM564266:BM564005:BQ942750	intron-overlap	0	-	inclusion	1
KNOWN	CONSERVED_STRUCTURE:	CONST	ENSG00000006125.5	31022886	31023032	291	GTGGGACAATCCTTCATCCCATCATCGGTGCCTGCAACCTTTGCTCCTTCACCTACACCTGCTGTGGTCAGCAGTGGACTGAATGACCTGTTTGAACTCTCCACAGGGATAGGCATGGCACCTGGTGGATATGTGGCTCCTAAGGCT	GTGGGACAATCCTTCATCCCATCATCGGTGCCTGCAACCTTTGCTCCTTCACCTACACCTGCTGTGGTCAGCAGTGGACTGAATGACCTGTTTGAACTCTCCACAGGGATAGGCATGGCACCTGGTGGATATGTGGCTCCTAAGGCT	ENSMUSG00000018731.3	82967309	82967455	GTAGGACAGTCCTTCATCCCGTCATCAGTGCCTGCGACCTTCGCTCCTTCACCTACTCCTGCTGTGGTCAGCAGTGGTCTGAATGACCTGTTTGAGCTTTCCACTGGGATAGGCATGGCACCTGGCGGATATGTGGCTCCTAAGGCG	GTAGGACAGTCCTTCATCCCGTCATCAGTGCCTGCGACCTTCGCTCCTTCACCTACTCCTGCTGTGGTCAGCAGTGGTCTGAATGACCTGTTTGAGCTTTCCACTGGGATAGGCATGGCACCTGGCGGATATGTGGCTCCTAAGGCG	dN:	0.0004	dS:	0.3897	w:	0.0010	overlap	5	BF696172:BM564266:BM805998:BU854306:BQ942750	intron-overlap	0	-	inclusion	1
KNOWN	CONSERVED_STRUCTURE:	CONST	ENSG00000006125.5	31025308	31025453	299	GTCTGGCTACCTGCAGTAAAGGCTAAAGGCTTGGAGATTTCCGGAACATTTACTCACCGCCAAGGGCACATCTATATGGAAATGAACTTCACCAATAAAGCTCTGCAGCACATGACAGATTTTGCAATCCAGTTTAACAAAAATAG	GTCTGGCTACCTGCAGTAAAGGCTAAAGGCTTGGAGATTTCCGGAACATTTACTCACCGCCAAGGGCACATCTATATGGAAATGAACTTCACCAATAAAGCTCTGCAGCACATGACAGATTTTGCAATCCAGTTTAACAAAAAT	ENSMUSG00000018731.3	82969545	82969690	GTCTGGCTACCTGCAGTAAAGGCTAAAGGCTTGGAGATTTCGGGGACGTTTACTCACCGCCAAGGGCATATCTATATGGAAATGAACTTCACCAACAAAGCTCTGCAGCATATGACAGACTTTGCCATCCAGTTTAACAAGAATAG	GTCTGGCTACCTGCAGTAAAGGCTAAAGGCTTGGAGATTTCGGGGACGTTTACTCACCGCCAAGGGCATATCTATATGGAAATGAACTTCACCAACAAAGCTCTGCAGCATATGACAGACTTTGCCATCCAGTTTAACAAGAAT	dN:	0.0003	dS:	0.3069	w:	0.0010	overlap	5	AA397862:BF696172:BM564266:BM805998:BU854306	intron-overlap	0	-	inclusion	1
KNOWN	CONSERVED_STRUCTURE:	CONST	ENSG00000006125.5	31033827	31033956	258	CTTTGGTGTCATCCCCAGCACTCCTCTGGCCATCCATACACCACTGATGCCAAACCAGAGCATTGATGTCTCCCTGCCTCTCAATACCTTGGGCCCAGTCATGAAGATGGAACCTCTGAATAACCTCCAG	TTTGGTGTCATCCCCAGCACTCCTCTGGCCATCCATACACCACTGATGCCAAACCAGAGCATTGATGTCTCCCTGCCTCTCAATACCTTGGGCCCAGTCATGAAGATGGAACCTCTGAATAACCTCCAG	ENSMUSG00000018731.3	82971315	82971444	CTTCGGTGTCATCCCAAGCACTCCCTTGGCCATACATACTCCACTGATGCCAAACCAGAGCATTGACGTCTCTCTGCCGCTCAACACCTTGGGCCCAGTCATGAAGATGGAGCCCCTGAATAACCTGCAG	TTCGGTGTCATCCCAAGCACTCCCTTGGCCATACATACTCCACTGATGCCAAACCAGAGCATTGACGTCTCTCTGCCGCTCAACACCTTGGGCCCAGTCATGAAGATGGAGCCCCTGAATAACCTGCAG	dN:	0.0006	dS:	0.5521	w:	0.0010	overlap	6	BG402124:M78208:AA397862:AA314660:BF696172:BU854306	intron-overlap	0	-	inclusion	1
KNOWN	CONSERVED_STRUCTURE:	CONST	ENSG00000006125.5	31060356	31060440	167	GTGGCTGTGAAAAACAATATCGATGTCTTCTACTTCAGCTGCCTCATCCCACTCAATGTGCTTTTTGTAGAAGATGGCAAAATGG	GTGGCTGTGAAAAACAATATCGATGTCTTCTACTTCAGCTGCCTCATCCCACTCAATGTGCTTTTTGTAGAAGATGGCAAAATG	ENSMUSG00000018731.3	82991365	82991449	GTGGCTGTTAAAAACAATATTGATGTCTTCTACTTCAGCTGCCTCATCCCACTCAATGTGCTTTTTGTAGAAGATGGCAAAATGG	GTGGCTGTTAAAAACAATATTGATGTCTTCTACTTCAGCTGCCTCATCCCACTCAATGTGCTTTTTGTAGAAGATGGCAAAATG	dN:	0.0001	dS:	0.1092	w:	0.0010	overlap	12	BI481463:AA397862:AA314660:AA364972:AA419528:AA455564:AA455424:BG402124:BQ323994:BU854306:M78208:N91062	intron-overlap	0	-	inclusion	1
KNOWN	CONSERVED_STRUCTURE:	CONST	ENSG00000006125.5	31061366	31061452	180	AGCGCCAGGTCTTCCTTGCAACATGGAAGGATATTCCCAATGAAAATGAACTTCAGTTTCAGATTAAGGAATGTCATTTAAATGCTG	CGCCAGGTCTTCCTTGCAACATGGAAGGATATTCCCAATGAAAATGAACTTCAGTTTCAGATTAAGGAATGTCATTTAAATGCT	ENSMUSG00000018731.3	82992357	82992443	AGCGCCAGGTCTTCCTTGCAACGTGGAAGGATATTCCCAATGAAAATGAACTCCAGTTTCAGATTAAGGAATGTCATTTAAATGCTG	CGCCAGGTCTTCCTTGCAACGTGGAAGGATATTCCCAATGAAAATGAACTCCAGTTTCAGATTAAGGAATGTCATTTAAATGCT	dN:	0.0001	dS:	0.0791	w:	0.0010	overlap	10	AA009539:AA419528:AA455564:AA455424:AA453697:BG402124:BI481463:BQ323994:M78208:N91062	intron-overlap	0	-	inclusion	1
KNOWN	CONSERVED_STRUCTURE:	CONST	ENSG00000006125.5	31068327	31068481	300	ACACTGTTTCCAGCAAGTTGCAAAACAACAATGTTTATACTATTGCCAAGAGGAATGTGGAAGGGCAGGACATGCTGTACCAATCCCTGAAGCTCACTAATGGCATTTGGATTTTGGCCGAACTACGTATCCAGCCAGGAAACCCCAATTACACG	ACTGTTTCCAGCAAGTTGCAAAACAACAATGTTTATACTATTGCCAAGAGGAATGTGGAAGGGCAGGACATGCTGTACCAATCCCTGAAGCTCACTAATGGCATTTGGATTTTGGCCGAACTACGTATCCAGCCAGGAAACCCCAATTACACG	ENSMUSG00000018731.3	82999417	82999571	ACACAGTTTCCAGCAAGTTGCAAAACAACAATGTTTACACTATTGCCAAGAGGAACGTGGAAGGGCAGGACATGCTGTACCAGTCCCTGAAGCTCACTAATGGCATTTGGATTTTGGCAGAGCTGCGGATCCAGCCAGGAAACCCCAATTATACG	ACAGTTTCCAGCAAGTTGCAAAACAACAATGTTTACACTATTGCCAAGAGGAACGTGGAAGGGCAGGACATGCTGTACCAGTCCCTGAAGCTCACTAATGGCATTTGGATTTTGGCAGAGCTGCGGATCCAGCCAGGAAACCCCAATTATACG	dN:	0.0003	dS:	0.3430	w:	0.0010	overlap	11	AA419528:AA455564:AA453697:AA009539:AA346484:BG402124:BI481463:BQ323994:BQ720983:N91062:R23824	intron-overlap	0	-	inclusion	1
KNOWN	CONSERVED_STRUCTURE:	CONST	ENSG00000006611.5	17476285	17476394	206	GTGGCATTGTGAAAGGGGACGAGATCATGGCAATCAACGGCAAGATTGTGACAGACTACACCCTGGCTGAGGCTGAGGCTGCCCTGCAGAAGGCCTGGAATCAGGGCGGG	GGCATTGTGAAAGGGGACGAGATCATGGCAATCAACGGCAAGATTGTGACAGACTACACCCTGGCTGAGGCTGAGGCTGCCCTGCAGAAGGCCTGGAATCAGGGCGGG	ENSMUSG00000030838.2	33606295	33606404	GTGGCGTTGTGAAAGGGGATGAGATCATGGCCATCAATGGCAAGATTGTGACGGACTACACCCTGGCTGAGGCCGAGGCTGCCCTACAGAAGGCCTGGAATCAGGGCGGG	GGCGTTGTGAAAGGGGATGAGATCATGGCCATCAATGGCAAGATTGTGACGGACTACACCCTGGCTGAGGCCGAGGCTGCCCTACAGAAGGCCTGGAATCAGGGCGGG	dN:	0.0125	dS:	0.3410	w:	0.0366	overlap	0	-	intron-overlap	0	-	inclusion	0
KNOWN	CONSERVED_STRUCTURE:	CONST	ENSG00000006611.5	17479174	17479273	175	GAGGGATCCTTAGACCTGGCCCTGGAAGGCGGTGTGGACTCCCCCATTGGGAAGGTGGTCGTTTCTGCTGTGTATGAGCGGGGAGCTGCTGAGCGGCATG	GAGGGATCCTTAGACCTGGCCCTGGAAGGCGGTGTGGACTCCCCCATTGGGAAGGTGGTCGTTTCTGCTGTGTATGAGCGGGGAGCTGCTGAGCGGCAT	ENSMUSG00000030838.2	33608916	33609015	GAGGGGTCTTTAGACTTGGCCCTGGAGGGAGGCGTGGACTCCCCCGTGGGGAAGGTGGTCGTCTCTGCTGTTTATGAAGGGGGAGCTGCGGAGAGGCATG	GAGGGGTCTTTAGACTTGGCCCTGGAGGGAGGCGTGGACTCCCCCGTGGGGAAGGTGGTCGTCTCTGCTGTTTATGAAGGGGGAGCTGCGGAGAGGCAT	dN:	0.0317	dS:	0.6179	w:	0.0512	overlap	0	-	intron-overlap	0	-	inclusion	0
KNOWN	CONSERVED_STRUCTURE:	CONST	ENSG00000006611.5	17479605	17479658	93	TTCACCCCAGAGCAGATCATGGGGAAGGATGTCCGGCTCCTACGCATCAAGAAG	TTCACCCCAGAGCAGATCATGGGGAAGGATGTCCGGCTCCTACGCATCAAGAAG	ENSMUSG00000030838.2	33609311	33609364	TTCTCGCCAGAGCAGATCGCAGGGAAGGACGTCCGGCTTCTGCGAATCAAGAAG	TTCTCGCCAGAGCAGATCGCAGGGAAGGACGTCCGGCTTCTGCGAATCAAGAAG	dN:	0.0774	dS:	1.4294	w:	0.0542	overlap	0	-	intron-overlap	0	-	inclusion	0
KNOWN	CONSERVED_STRUCTURE:	CONST	ENSG00000006611.5	17498993	17499117	245	GATTGTAGAGGAGGAAGAGAAGTTTAAGAAGCAATGGGAAGAAGACTGGGGCTCAAAGGAACAGCTACTCTTGCCTAAAACCATCACTGCTGAGGTACACCCAGTACCCCTTCGCAAGCCAAAGT	ATTGTAGAGGAGGAAGAGAAGTTTAAGAAGCAATGGGAAGAAGACTGGGGCTCAAAGGAACAGCTACTCTTGCCTAAAACCATCACTGCTGAGGTACACCCAGTACCCCTTCGCAAGCCAAAG	ENSMUSG00000030838.2	33627241	33627365	GATCTCGGAGGAGGAAGAGAAGTTTAAGAAGCAGTGGAAAGAAGACTGGGGTTCAAAGGAGCAGCTCATTCTGCCTAAGACCATCACCGCAGAGGTGCACCCGGTGCCCCTTCGCAAGCCCAAGT	ATCTCGGAGGAGGAAGAGAAGTTTAAGAAGCAGTGGAAAGAAGACTGGGGTTCAAAGGAGCAGCTCATTCTGCCTAAGACCATCACCGCAGAGGTGCACCCGGTGCCCCTTCGCAAGCCCAAG	dN:	0.0505	dS:	1.5210	w:	0.0332	overlap	0	-	intron-overlap	0	-	inclusion	0
KNOWN	CONSERVED_STRUCTURE:	CONST	ENSG00000006611.5	17499469	17499534	119	AAGGAGAAAAGAAATTGCCCAGAAGGCAGCAGAGGAAAATGAGAGATACCGGAAGGAGATGGAACA	AGGAGAAAAGAAATTGCCCAGAAGGCAGCAGAGGAAAATGAGAGATACCGGAAGGAGATGGAA	ENSMUSG00000030838.2	33628391	33628456	GAGGAGAAAGGAGATCGCCCAGAAGGCTGCCGAGGAGAATGAGAGATACCGGAAGGAGATGGAACA	AGGAGAAAGGAGATCGCCCAGAAGGCTGCCGAGGAGAATGAGAGATACCGGAAGGAGATGGAA	dN:	0.0010	dS:	0.9548	w:	0.0010	overlap	0	-	intron-overlap	0	-	inclusion	0
KNOWN	CONSERVED_STRUCTURE:	CONST	ENSG00000006611.5	17500907	17501049	265	GGCCGGGAGCTGTTCATGACAGACCGGGAGCGGCTGGCAGAGGCGCGGCAGCGTGAGCTGCAGCGGCAGGAGCTTCTCATGCAGAAGCGGCTGGCGATGGAGTCCAACAAGATCCTCCAGGAGCAGCAGGAGATGGAGCGGCA	GGCCGGGAGCTGTTCATGACAGACCGGGAGCGGCTGGCAGAGGCGCGGCAGCGTGAGCTGCAGCGGCAGGAGCTTCTCATGCAGAAGCGGCTGGCGATGGAGTCCAACAAGATCCTCCAGGAGCAGCAGGAGATGGAGCGG	ENSMUSG00000030838.2	33629335	33629477	GGCCGGGAGCTGTTCATGACGGACCGGGAACGGCTGGAGGAGGCACGGCAGCGTGAGCTGCAACGGCAGGAACTCCTCATGCAGAAGCGGCTGGCCATGGAGTCCAACAAGATCCTCCAGGAGCAGCAGGAGATGGAGCGCCA	GGCCGGGAGCTGTTCATGACGGACCGGGAACGGCTGGAGGAGGCACGGCAGCGTGAGCTGCAACGGCAGGAACTCCTCATGCAGAAGCGGCTGGCCATGGAGTCCAACAAGATCCTCCAGGAGCAGCAGGAGATGGAGCGC	dN:	0.0081	dS:	1.7759	w:	0.0046	overlap	1	AI269960	intron-overlap	0	-	inclusion	1
KNOWN	CONSERVED_STRUCTURE:	CONST	ENSG00000006611.5	17501542	17501601	106	ATAGGGGACCAGATTGTCGAAGTCAATGGCGTCGACTTCTCTAACCTGGATCACAAGGAG	ATAGGGGACCAGATTGTCGAAGTCAATGGCGTCGACTTCTCTAACCTGGATCACAAGGAG	ENSMUSG00000030838.2	33629791	33629850	ACAGGAGACCAGATTGTGGAAGTCAACGGCATAGACTTCACCAACCTGGACCACAAGGAG	ACAGGAGACCAGATTGTGGAAGTCAACGGCATAGACTTCACCAACCTGGACCACAAGGAG	dN:	0.0724	dS:	1.1641	w:	0.0622	overlap	1	AI269960	intron-overlap	0	-	inclusion	1
KNOWN	CONSERVED_STRUCTURE:	CONST	ENSG00000006611.5	17502574	17502658	158	CATTTCCAGCGGCCCCATCCAGAAGCCTGGCATCTTTATCAGCCATGTGAAACCTGGCTCCCTGTCTGCTGAGGTGGGATTGGAG	ATTTCCAGCGGCCCCATCCAGAAGCCTGGCATCTTTATCAGCCATGTGAAACCTGGCTCCCTGTCTGCTGAGGTGGGATTGGAG	ENSMUSG00000030838.2	33630760	33630844	CATCTCCAGTGGCCCCATCCAGAAGCCTGGCATCTTCGTCAGCCACGTGAAGCCTGGCTCCCTGTCTGCAGAGGTGGGGTTAGAG	ATCTCCAGTGGCCCCATCCAGAAGCCTGGCATCTTCGTCAGCCACGTGAAGCCTGGCTCCCTGTCTGCAGAGGTGGGGTTAGAG	dN:	0.0167	dS:	0.7785	w:	0.0214	overlap	1	AI269960	intron-overlap	0	-	inclusion	1
KNOWN	CONSERVED_STRUCTURE:	CONST	ENSG00000006611.5	17504470	17504564	160	GGCGTGCGAGGCAGCCTGGGCTCCCCTGGAAATCGGGAAAACAAGGAGAAGAAGGTCTTCATCAGCCTGGTAGGCTCCCGAGGCCTTGGCTGCAG	GGCGTGCGAGGCAGCCTGGGCTCCCCTGGAAATCGGGAAAACAAGGAGAAGAAGGTCTTCATCAGCCTGGTAGGCTCCCGAGGCCTTGGCTGC	ENSMUSG00000030838.2	33632780	33632874	GGTGTGCGAGGTGGCTTGGGCTCACCTGGCAATCGGACAACCAAGGAGAAGAAGGTGTTTATCAGTCTAGTGGGCTCTCGGGGCCTGGGCTGCAG	GGTGTGCGAGGTGGCTTGGGCTCACCTGGCAATCGGACAACCAAGGAGAAGAAGGTGTTTATCAGTCTAGTGGGCTCTCGGGGCCTGGGCTGC	dN:	0.0696	dS:	0.9355	w:	0.0744	overlap	1	AI269960	intron-overlap	0	-	inclusion	1
KNOWN	CONSERVED_STRUCTURE:	CONST	ENSG00000006611.5	17504876	17504933	98	CTCTCCTGATGAGCCCCTCACTTGGCAGTATGTGGATCAGTTTGTGTCGGAATCTGGG	TCTCCTGATGAGCCCCTCACTTGGCAGTATGTGGATCAGTTTGTGTCGGAATCTGGG	ENSMUSG00000030838.2	33633126	33633183	CTCTCCTGAGGAGTCCCTCAAATGGCAGTATGTGGATCAGTTCGTGTCGGAATCTGGG	TCTCCTGAGGAGTCCCTCAAATGGCAGTATGTGGATCAGTTCGTGTCGGAATCTGGG	dN:	0.0893	dS:	0.1179	w:	0.7578	overlap	0	-	intron-overlap	0	-	inclusion	0
KNOWN	CONSERVED_STRUCTURE:	CONST	ENSG00000006611.5	17505346	17505454	201	GTAGGGGACGAGATCGTCCGGATCAATGGATATTCCATCTCCTCCTGTACCCATGAGGAGGTCATCAACCTCATTCGAACCAAGAAAACTGTGTCCATCAAAGTGAGAC	GTAGGGGACGAGATCGTCCGGATCAATGGATATTCCATCTCCTCCTGTACCCATGAGGAGGTCATCAACCTCATTCGAACCAAGAAAACTGTGTCCATCAAAGTGAGA	ENSMUSG00000030838.2	33633485	33633593	GTAGGGGATGAAATTGTCCGGATCAACGGCTATTCCATCTCTTCCTGTACCCATGAGGAAGTCATCAACCTGATCCGCACCAAGAAGACCGTGTCCATCAAAGTGAGAC	GTAGGGGATGAAATTGTCCGGATCAACGGCTATTCCATCTCTTCCTGTACCCATGAGGAAGTCATCAACCTGATCCGCACCAAGAAGACCGTGTCCATCAAAGTGAGA	dN:	0.0008	dS:	0.7802	w:	0.0010	overlap	0	-	intron-overlap	0	-	inclusion	0
KNOWN	CONSERVED_STRUCTURE:	CONST	ENSG00000006611.5	17509277	17509415	281	GAAGCTGAAGGAGGTGCGTCTGGACCGTCTGCACCCCGAAGGCCTCGGCCTGAGTGTGCGTGGTGGCCTGGAGTTTGGCTGTGGGCTCTTCATCTCCCACCTCATCAAAGGCGGTCAGGCAGACAGCGTCGGGCTCCAG	AAGCTGAAGGAGGTGCGTCTGGACCGTCTGCACCCCGAAGGCCTCGGCCTGAGTGTGCGTGGTGGCCTGGAGTTTGGCTGTGGGCTCTTCATCTCCCACCTCATCAAAGGCGGTCAGGCAGACAGCGTCGGGCTCCAG	ENSMUSG00000030838.2	33637145	33637283	GAAACTGAAGGAGGTACGCTTGGACCGTCTGCACCCAGAAGGTCTCGGCCTCAGCGTGCGTGGAGGCCTGGAATTTGGCTGTGGACTCTTTATCTCCCACCTCATCAAAGGTGGCCAGGCAGACAGCGTTGGGCTTCAG	AAACTGAAGGAGGTACGCTTGGACCGTCTGCACCCAGAAGGTCTCGGCCTCAGCGTGCGTGGAGGCCTGGAATTTGGCTGTGGACTCTTTATCTCCCACCTCATCAAAGGTGGCCAGGCAGACAGCGTTGGGCTTCAG	dN:	0.0006	dS:	0.6454	w:	0.0010	overlap	0	-	intron-overlap	0	-	inclusion	0
KNOWN	CONSERVED_STRUCTURE:	CONST	ENSG00000006611.5	17509522	17509665	281	GACCATGGACGTGGCCGTGCTCGTGGGAGACCTGAAGCTGGTCATCAATGAACCCAGCCGTCTGCCTCTGTTTGATGCCATTCGGCCGCTGATCCCACTGAAGCACCAGGTGGAATATGATCAGCTGACCCCCCGGCGCTCCAG	ACCATGGACGTGGCCGTGCTCGTGGGAGACCTGAAGCTGGTCATCAATGAACCCAGCCGTCTGCCTCTGTTTGATGCCATTCGGCCGCTGATCCCACTGAAGCACCAGGTGGAATATGATCAGCTGACCCCCCGGCGCTCC	ENSMUSG00000030838.2	33637396	33637539	GACCATGGATGTGGCTGTGCTCGTGGGAGACCTGAAGCTGGTCATCAATGAACCCAACCGCCTGCCGCTGTTTGATGCCATTCGACCCCTGATCCCACTGAAGCACCAGGTGGAGTATGACCAGCTGACACCCCGACGCTCCAG	ACCATGGATGTGGCTGTGCTCGTGGGAGACCTGAAGCTGGTCATCAATGAACCCAACCGCCTGCCGCTGTTTGATGCCATTCGACCCCTGATCCCACTGAAGCACCAGGTGGAGTATGACCAGCTGACACCCCGACGCTCC	dN:	0.0103	dS:	0.4138	w:	0.0250	overlap	0	-	intron-overlap	0	-	inclusion	0
KNOWN	CONSERVED_STRUCTURE:	CONST	ENSG00000006611.5	17511378	17511445	131	GTGGATTTTCTGATTGAAAATGATGCAGAGAAGGACTATCTCTATGATGTGCTGCGAATGTACCACCA	GTGGATTTTCTGATTGAAAATGATGCAGAGAAGGACTATCTCTATGATGTGCTGCGAATGTACCAC	ENSMUSG00000030838.2	33638006	33638073	GTGGATTTTCTCATTGAAAATGACGCAGAGAAGGACTATCTTTATGATGTGCTGCGGATGTATCACCA	GTGGATTTTCTCATTGAAAATGACGCAGAGAAGGACTATCTTTATGATGTGCTGCGGATGTATCAC	dN:	0.0004	dS:	0.4130	w:	0.0010	overlap	0	-	intron-overlap	0	-	inclusion	0
KNOWN	CONSERVED_STRUCTURE:	CONST	ENSG00000006611.5	17522395	17522430	73	ATGGACCGAAAAGTGGCCCGAGAATTCCGGCATAAG	ATGGACCGAAAAGTGGCCCGAGAATTCCGGCATAAG	ENSMUSG00000030838.2	33646335	33646370	ATGGACCGGAAGGTGGCCCGAGAATTCCGACACAAG	ATGGACCGGAAGGTGGCCCGAGAATTCCGACACAAG	dN:	0.0014	dS:	1.4048	w:	0.0010	overlap	0	-	intron-overlap	0	-	inclusion	0
KNOWN	CONSERVED_STRUCTURE:	CONST	ENSG00000006747.5	12390929	12391083	294	GAAAGGAGTGTTCCCAGGATGAAAGCACAGCTGCTGCCATCTTCACTGTTCAGATGGATGACTATTTGGGTGGCAAGCCAGTGCAGAATAGAGAACTTCAAGGATATGAGTCTAATGACTTTGTTAGCTATTTCAAAGGCGGTCTGAAATACAAG	AAGGAGTGTTCCCAGGATGAAAGCACAGCTGCTGCCATCTTCACTGTTCAGATGGATGACTATTTGGGTGGCAAGCCAGTGCAGAATAGAGAACTTCAAGGATATGAGTCTAATGACTTTGTTAGCTATTTCAAAGGCGGTCTGAAATACAAG	ENSMUSG00000002565.2	35147445	35147599	GAAAGGAGTGTTCCCAGGATGAGAGCACAGCGGCTGCCATCTTTACGGTCCAGATGGACGACTATTTGGGTGGCAAGCCAGTCCAGAGCAGAGAGCTTCAAGGCTATGAGTCGACTGATTTTGTGGGCTATTTCAAAGGCGGTCTGAAGTACAAG	AAGGAGTGTTCCCAGGATGAGAGCACAGCGGCTGCCATCTTTACGGTCCAGATGGACGACTATTTGGGTGGCAAGCCAGTCCAGAGCAGAGAGCTTCAAGGCTATGAGTCGACTGATTTTGTGGGCTATTTCAAAGGCGGTCTGAAGTACAAG	dN:	0.0252	dS:	0.6885	w:	0.0367	overlap	4	BI058231:BI057326:BI057379:BQ717662	intron-overlap	0	-	inclusion	1
KNOWN	CONSERVED_STRUCTURE:	CONST	ENSG00000006747.5	12393925	12394086	326	GCTGGAGGCGTGGCATCTGGATTAAATCATGTTCTTACGAACGACCTGACAGCCAAGAGGCTCCTACATGTGAAGGGTCGTAGAGTGGTGAGAGCCACAGAAGTTCCCCTTAGCTGGGACAGTTTCAACAAGGGTGACTGCTTCATCATTGACCTTGGCACC	GCTGGAGGCGTGGCATCTGGATTAAATCATGTTCTTACGAACGACCTGACAGCCAAGAGGCTCCTACATGTGAAGGGTCGTAGAGTGGTGAGAGCCACAGAAGTTCCCCTTAGCTGGGACAGTTTCAACAAGGGTGACTGCTTCATCATTGACCTTGGCACC	ENSMUSG00000002565.2	35144131	35144292	GCTGGAGGTGTGGCTTCTGGACTAAACCATGTCCTCACCAATGATCTGACTGCGAAAAGACTTCTGCACGTGAAGGGTCGGAGAGTGGTCAGAGCCACTGAAGTTCCCCTCAGCTGGGAGAGCTTCAACAAGGGCGACTGCTTCATCATTGACCTTGGCACC	GCTGGAGGTGTGGCTTCTGGACTAAACCATGTCCTCACCAATGATCTGACTGCGAAAAGACTTCTGCACGTGAAGGGTCGGAGAGTGGTCAGAGCCACTGAAGTTCCCCTCAGCTGGGAGAGCTTCAACAAGGGCGACTGCTTCATCATTGACCTTGGCACC	dN:	0.0089	dS:	0.8533	w:	0.0104	overlap	3	BI057326:BI058231:BQ717662	intron-overlap	0	-	inclusion	1
KNOWN	CONSERVED_STRUCTURE:	CONST	ENSG00000006747.5	12417379	12417528	278	GAAATTTATCAGTGGTGTGGTTCCTCGTGCAACAAATATGAACGTCTGAAGGCAAACCAGGTAGCTACTGGCATTCGGTACAATGAAAGGAAAGGAAGGTCTGAACTAATTGTCGTGGAAGAAGGAAGTGAACCCTCAGAACTTATAAAG	GAAATTTATCAGTGGTGTGGTTCCTCGTGCAACAAATATGAACGTCTGAAGGCAAACCAGGTAGCTACTGGCATTCGGTACAATGAAAGGAAAGGAAGGTCTGAACTAATTGTCGTGGAAGAAGGAAGTGAACCCTCAGAACTTATAAAG	ENSMUSG00000002565.2	35124351	35124500	GAAATTTACCAGTGGTGTGGTTCCTCCTGCAACAAATATGAGCGTCTGAAAGCAAGCCAGGTGGCCATTGGCATCCGGGACAATGAGAGGAAAGGAAGATCTCAACTCATTGTGGTGGAAGAAGGAAGTGAACCATCAGAGCTCATGAAG	GAAATTTACCAGTGGTGTGGTTCCTCCTGCAACAAATATGAGCGTCTGAAAGCAAGCCAGGTGGCCATTGGCATCCGGGACAATGAGAGGAAAGGAAGATCTCAACTCATTGTGGTGGAAGAAGGAAGTGAACCATCAGAGCTCATGAAG	dN:	0.0468	dS:	0.5305	w:	0.0882	overlap	3	BI058231:BQ717662:CF594230	intron-overlap	0	-	inclusion	1
KNOWN	CONSERVED_STRUCTURE:	CONST	ENSG00000006747.5	12435666	12435758	161	GTCTTAGGGGAAAAGCCAGAGCTTCCAGATGGAGGTGATGATGATGACATTATAGCAGACATAAGTAACAGGAAAATGGCTAAACTATACATG	GTCTTAGGGGAAAAGCCAGAGCTTCCAGATGGAGGTGATGATGATGACATTATAGCAGACATAAGTAACAGGAAAATGGCTAAACTATACATG	ENSMUSG00000002565.2	35103747	35103839	GTTTTAGGGAGAAAGCCTGAGCTTCCAGATGGGGACAATGATGACGATGTCGTAGCAGACATAAGTAACAGGAAGATGGCGAAGCTCTACATG	GTTTTAGGGAGAAAGCCTGAGCTTCCAGATGGGGACAATGATGACGATGTCGTAGCAGACATAAGTAACAGGAAGATGGCGAAGCTCTACATG	dN:	0.0979	dS:	0.9544	w:	0.1025	overlap	1	CF594230	intron-overlap	0	-	inclusion	1
KNOWN	CONSERVED_STRUCTURE:	CONST	ENSG00000006747.5	12437875	12438007	251	GTTTCAGATGCAAGTGGCTCCATGAGAGTGACTGTGGTGGCAGAAGAAAACCCCTTCTCAATGGCAATGCTGCTGTCTGAAGAATGCTTTATTTTGGACCACGGGGCTGCCAAACAAATTTTCGTATGGAAAG	GTTTCAGATGCAAGTGGCTCCATGAGAGTGACTGTGGTGGCAGAAGAAAACCCCTTCTCAATGGCAATGCTGCTGTCTGAAGAATGCTTTATTTTGGACCACGGGGCTGCCAAACAAATTTTCGTATGGAAA	ENSMUSG00000002565.2	35101024	35101156	GTTTCAGATGCAAGTGGGTCCATGAAAGTAACACTGGTGGCTGAAGAAAACCCGTTCTCCATGGGAATGTTGCTTTCTGAAGAATGCTTCATTTTGGACCATGGTGCTGCAAAACAAATTTTTGTATGGAAAG	GTTTCAGATGCAAGTGGGTCCATGAAAGTAACACTGGTGGCTGAAGAAAACCCGTTCTCCATGGGAATGTTGCTTTCTGAAGAATGCTTCATTTTGGACCATGGTGCTGCAAAACAAATTTTTGTATGGAAA	dN:	0.0303	dS:	0.7626	w:	0.0398	overlap	2	BG536464:CF594230	intron-overlap	0	-	inclusion	1
KNOWN	CONSERVED_STRUCTURE:	CONST	ENSG00000006747.5	12439449	12439664	432	ATTCAAGTTCTTCCAGAAGGAGGTGAAACACCAATCTTCAAACAGTTTTTTAAGGACTGGAGAGATAAAGATCAGAGTGATGGCTTCGGGAAAGTTTATGTCACAGAGAAAGTGGCTCAAATAAAACAAATTCCCTTTGATGCCTCAAAATTACACAGTTCTCCGCAGATGGCAGCCCAGCACAATATGGTGGATGATGGTTCTGGCAAAGTGGAG	ATTCAAGTTCTTCCAGAAGGAGGTGAAACACCAATCTTCAAACAGTTTTTTAAGGACTGGAGAGATAAAGATCAGAGTGATGGCTTCGGGAAAGTTTATGTCACAGAGAAAGTGGCTCAAATAAAACAAATTCCCTTTGATGCCTCAAAATTACACAGTTCTCCGCAGATGGCAGCCCAGCACAATATGGTGGATGATGGTTCTGGCAAAGTGGAG	ENSMUSG00000002565.2	35098978	35099193	ATTCAGGTTCTTCCGGAAGGCGGTGAAACACCAATTTTCAAACAGTTCTTTAAGGACTGGAAGGATAAAGACCAGAGTGATGGCTTTGGGAAGGTGTACATCACGGAGAAAGTGGCTCAGATAAAGCAGATTCCGTTTGATGCCTCAAAACTGCACAGTTCTCCGCAGATGGCAGCCCAGCACAACATGGTGGACGATGGCTCTGGCGGGGTGGAG	ATTCAGGTTCTTCCGGAAGGCGGTGAAACACCAATTTTCAAACAGTTCTTTAAGGACTGGAAGGATAAAGACCAGAGTGATGGCTTTGGGAAGGTGTACATCACGGAGAAAGTGGCTCAGATAAAGCAGATTCCGTTTGATGCCTCAAAACTGCACAGTTCTCCGCAGATGGCAGCCCAGCACAACATGGTGGACGATGGCTCTGGCGGGGTGGAG	dN:	0.0289	dS:	0.6614	w:	0.0436	overlap	1	BG400563	intron-overlap	0	-	inclusion	1
KNOWN	CONSERVED_STRUCTURE:	CONST	ENSG00000006747.5	12441966	12442087	243	ATTTGGCGTGTAGAAAACAATGGTAGGATCCAAGTTGACCAAAACTCATATGGTGAATTCTATGGTGGTGACTGCTACATCATACTCTACACCTATCCCAGAGGACAGATTATCTACACGTG	ATTTGGCGTGTAGAAAACAATGGTAGGATCCAAGTTGACCAAAACTCATATGGTGAATTCTATGGTGGTGACTGCTACATCATACTCTACACCTATCCCAGAGGACAGATTATCTACACG	ENSMUSG00000002565.2	35096853	35096974	ATCTGGCGTGTAGAGAACAGTGGTAGAGTCCAGATTGACCCAAGCTCCTATGGCGAGTTCTATGGCGGTGACTGCTACATTATCCTCTACACTTATCCCAGAGGACAGATCATCTACACATG	ATCTGGCGTGTAGAGAACAGTGGTAGAGTCCAGATTGACCCAAGCTCCTATGGCGAGTTCTATGGCGGTGACTGCTACATTATCCTCTACACTTATCCCAGAGGACAGATCATCTACACA	dN:	0.0669	dS:	1.5257	w:	0.0439	overlap	2	AA297223:BG400563	intron-overlap	0	-	inclusion	1
KNOWN	CONSERVED_STRUCTURE:	CONST	ENSG00000006747.5	12448910	12449000	159	GCAAGGAGCAAATGCCACACGAGATGAGCTGACAACATCTGCGTTCCTGACTGTTCAGTTGGATCGGTCCCTTGGAGGACAGGCTGTGCAG	CAAGGAGCAAATGCCACACGAGATGAGCTGACAACATCTGCGTTCCTGACTGTTCAGTTGGATCGGTCCCTTGGAGGACAGGCTGTGCAG	ENSMUSG00000002565.2	35096319	35096409	GCAAGGAGCAAATGCTACCAGAGATGAACTGACCATGTCCGCGTTTCTGACTGTCCAGTTGGACCGGTCCCTTGGAGGGCAGGCTGTGCAG	CAAGGAGCAAATGCTACCAGAGATGAACTGACCATGTCCGCGTTTCTGACTGTCCAGTTGGACCGGTCCCTTGGAGGGCAGGCTGTGCAG	dN:	0.0179	dS:	0.6366	w:	0.0282	overlap	1	BG400563	intron-overlap	0	-	inclusion	1
KNOWN	CONSERVED_STRUCTURE:	CONST	ENSG00000006747.5	12453212	12453382	320	ATCCGAGTCTCCCAAGGCAAAGAGCCTGTTCACCTACTGAGTTTGTTCAAAGACAAACCGCTCATTATTTACAAGAATGGAACATCAAAGAAAGGAGGTCAGGCACCTGCTCCCCCTACACGCCTCTTTCAAGTCCGGAGAAACCTGGCATCTATCACCAGAATTGTGGAG	ATCCGAGTCTCCCAAGGCAAAGAGCCTGTTCACCTACTGAGTTTGTTCAAAGACAAACCGCTCATTATTTACAAGAATGGAACATCAAAGAAAGGAGGTCAGGCACCTGCTCCCCCTACACGCCTCTTTCAAGTCCGGAGAAACCTGGCATCTATCACCAGAATTGTGGAG	ENSMUSG00000002565.2	35092684	35092854	GTCCGTGTCTCTCAAGGCAAAGAGCCTGCTCACCTGCTGAGTTTGTTCAAAGACAAACCACTCATTATTTATAAGAATGGGACATCCAAGAAAGAAGGGCAGGCACCGGCTCCCCCTACACGCCTTTTTCAAGTCCGGAGGAACCTGGCATCTATCACCAGAATTGTGGAG	GTCCGTGTCTCTCAAGGCAAAGAGCCTGCTCACCTGCTGAGTTTGTTCAAAGACAAACCACTCATTATTTATAAGAATGGGACATCCAAGAAAGAAGGGCAGGCACCGGCTCCCCCTACACGCCTTTTTCAAGTCCGGAGGAACCTGGCATCTATCACCAGAATTGTGGAG	dN:	0.0262	dS:	0.2551	w:	0.1027	overlap	0	-	intron-overlap	0	-	inclusion	0
KNOWN	CONSERVED_STRUCTURE:	CONST	ENSG00000006837.3	133685381	133685493	218	ACCTGTGGATATCTGGGCTTTGGGCTGTATGATCATTGAGATGGCCACTGGAAATCCCTATCTTCCTAGTAGTTCTGATTTGGATTTACTCCATAAAATTGTTTTGAAAGTGG	CCTGTGGATATCTGGGCTTTGGGCTGTATGATCATTGAGATGGCCACTGGAAATCCCTATCTTCCTAGTAGTTCTGATTTGGATTTACTCCATAAAATTGTTTTGAAAGTG	ENSMUSG00000020389.3	51659469	51659581	GCCAGTGGACATCTGGGCTTTGGGCTGTATGATCATTGAAATGGCCACTGGCCATCCCTTCCTTCCTAGCAGTTCCGATTTGGATTTGCTCCACAAGATTGTTTTAAAAGTAG	CCAGTGGACATCTGGGCTTTGGGCTGTATGATCATTGAAATGGCCACTGGCCATCCCTTCCTTCCTAGCAGTTCCGATTTGGATTTGCTCCACAAGATTGTTTTAAAAGTA	dN:	0.0246	dS:	0.8372	w:	0.0294	overlap	2	AA789239:AI700890	intron-overlap	0	-	inclusion	1
KNOWN	CONSERVED_STRUCTURE:	CONST	ENSG00000007372.8	31771562	31771677	219	TTTCCTCCTTCACATCTGGCTCCATGTTGGGCCGAACAGACACAGCCCTCACAAACACCTACAGCGCTCTGCCGCCTATGCCCAGCTTCACCATGGCAAATAACCTGCCTATGCAA	TCCTCCTTCACATCTGGCTCCATGTTGGGCCGAACAGACACAGCCCTCACAAACACCTACAGCGCTCTGCCGCCTATGCCCAGCTTCACCATGGCAAATAACCTGCCTATGCAA	ENSMUSG00000027168.3	105585469	105585584	TCTCCTCCTTCACATCAGGTTCCATGTTGGGCCGAACAGACACCGCCCTCACCAACACGTACAGTGCTTTGCCACCCATGCCCAGCTTCACCATGGCAAACAACCTGCCTATGCAA	TCCTCCTTCACATCAGGTTCCATGTTGGGCCGAACAGACACCGCCCTCACCAACACGTACAGTGCTTTGCCACCCATGCCCAGCTTCACCATGGCAAACAACCTGCCTATGCAA	dN:	0.0006	dS:	0.6292	w:	0.0010	overlap	13	BI438840:BM667719:BQ776519:BQ776476:BQ777613:BQ269625:BU738294:BU076331:CA844367:CA866216:CA771774:R95962:T16076	intron-overlap	0	-	inclusion	1
KNOWN	CONSERVED_STRUCTURE:	CONST	ENSG00000007372.8	31771776	31771926	314	GTATGGTTTTCTAATCGAAGGGCCAAATGGAGAAGAGAAGAAAAACTGAGGAATCAGAGAAGACAGGCCAGCAACACACCTAGTCATATTCCTATCAGCAGTAGTTTCAGCACCAGTGTCTACCAACCAATTCCACAACCCACCACACCGG	GTATGGTTTTCTAATCGAAGGGCCAAATGGAGAAGAGAAGAAAAACTGAGGAATCAGAGAAGACAGGCCAGCAACACACCTAGTCATATTCCTATCAGCAGTAGTTTCAGCACCAGTGTCTACCAACCAATTCCACAACCCACCACACCG	ENSMUSG00000027168.3	105585202	105585352	GTATGGTTTTCTAATCGAAGGGCCAAATGGAGAAGAGAAGAGAAACTGAGGAACCAGAGAAGACAGGCCAGCAACACTCCTAGTCACATTCCTATCAGCAGCAGCTTCAGTACCAGTGTCTACCAGCCAATCCCACAGCCCACCACACCTG	GTATGGTTTTCTAATCGAAGGGCCAAATGGAGAAGAGAAGAGAAACTGAGGAACCAGAGAAGACAGGCCAGCAACACTCCTAGTCACATTCCTATCAGCAGCAGCTTCAGTACCAGTGTCTACCAGCCAATCCCACAGCCCACCACACCT	dN:	0.0003	dS:	0.3350	w:	0.0010	overlap	6	BI438840:BQ776476:BQ777613:BQ269625:BU076331:CA866216	intron-overlap	0	-	inclusion	1
KNOWN	CONSERVED_STRUCTURE:	CONST	ENSG00000007372.8	31772156	31772238	167	AGTTTGAGAGAACCCATTATCCAGATGTGTTTGCCCGAGAAAGACTAGCAGCCAAAATAGATCTACCTGAAGCAAGAATACAG	TTTGAGAGAACCCATTATCCAGATGTGTTTGCCCGAGAAAGACTAGCAGCCAAAATAGATCTACCTGAAGCAAGAATACAG	ENSMUSG00000027168.3	105584926	105585008	AGTTTGAGAGGACCCATTATCCAGATGTGTTTGCCCGGGAAAGACTAGCAGCCAAAATAGATCTACCTGAAGCAAGAATACAG	TTTGAGAGGACCCATTATCCAGATGTGTTTGCCCGGGAAAGACTAGCAGCCAAAATAGATCTACCTGAAGCAAGAATACAG	dN:	0.0001	dS:	0.1009	w:	0.0010	overlap	6	BI438840:BQ776476:BQ777613:BQ269625:BU076331:CA866216	intron-overlap	0	-	inclusion	1
KNOWN	CONSERVED_STRUCTURE:	CONST	ENSG00000007372.8	31772754	31772912	302	ATGGCTGCCAGCAACAGGAAGGAGGGGGAGAGAATACCAACTCCATCAGTTCCAACGGAGAAGATTCAGATGAGGCTCAAATGCGACTTCAGCTGAAGCGGAAGCTGCAAAGAAATAGAACATCCTTTACCCAAGAGCAAATTGAGGCCCTGGAGAAAG	GGCTGCCAGCAACAGGAAGGAGGGGGAGAGAATACCAACTCCATCAGTTCCAACGGAGAAGATTCAGATGAGGCTCAAATGCGACTTCAGCTGAAGCGGAAGCTGCAAAGAAATAGAACATCCTTTACCCAAGAGCAAATTGAGGCCCTGGAGAAA	ENSMUSG00000027168.3	105584297	105584455	ATGGCTGCCAGCAACAGGAAGGAGGGGGAGAGAACACCAACTCCATCAGTTCTAACGGAGAAGACTCGGATGAAGCTCAGATGCGACTTCAGCTGAAGCGGAAGCTGCAAAGAAATAGAACATCTTTTACCCAAGAGCAGATTGAGGCTCTGGAGAAAG	GGCTGCCAGCAACAGGAAGGAGGGGGAGAGAACACCAACTCCATCAGTTCTAACGGAGAAGACTCGGATGAAGCTCAGATGCGACTTCAGCTGAAGCGGAAGCTGCAAAGAAATAGAACATCTTTTACCCAAGAGCAGATTGAGGCTCTGGAGAAA	dN:	0.0002	dS:	0.1971	w:	0.0010	overlap	0	-	intron-overlap	0	-	inclusion	0
KNOWN	CONSERVED_STRUCTURE:	CONST	ENSG00000007372.8	31784526	31784535	2	ATGCAGAACA	---------------------------------------------------ATGCAGAAC	ENSMUSG00000027168.3	105572979	105573039	AGCCCCGTATTCGAGCCCCGTGGGATCCGGAGGCTGCCAACCAGCTCCAGCATGCAGAACA	AGCCCCGTATTCGAGCCCCGTGGGATCCGGAGGCTGCCAACCAGCTCCAGCATGCAGAAC	dN:	0.0001	dS:	0.1484	w:	0.0010	overlap	0	-	intron-overlap	0	-	inclusion	0
KNOWN	CONSERVED_STRUCTURE:	CONST	ENSG00000007866.5	35550802	35550912	211	GTGGTCACGAGCCGGGACTCCCAGGAGACCCTGCTTGTCATTGCTTTTGTCTTCGAAGTCTCCACCAGTGAGCACGGGGCCCAGCACCATGTCTACAAGCTCGTCAAAGAC	GTGGTCACGAGCCGGGACTCCCAGGAGACCCTGCTTGTCATTGCTTTTGTCTTCGAAGTCTCCACCAGTGAGCACGGGGCCCAGCACCATGTCTACAAGCTCGTCAAAGAC	ENSMUSG00000002249.3	26922029	26922139	GTGGTCACAAGTCGGGACTCGCAGGAGACCCTGCTGGTCATTGCTTTTGTCTTTGAAGTCTCCACCAGCGAGCATGGGGCGCAGCACCACGTCTACAAGCTTGTCAAAGAC	GTGGTCACAAGTCGGGACTCGCAGGAGACCCTGCTGGTCATTGCTTTTGTCTTTGAAGTCTCCACCAGCGAGCATGGGGCGCAGCACCACGTCTACAAGCTTGTCAAAGAC	dN:	0.0007	dS:	0.7262	w:	0.0010	overlap	0	-	intron-overlap	0	-	inclusion	0
KNOWN	CONSERVED_STRUCTURE:	CONST	ENSG00000008441.5	13044861	13044923	113	AATCCGGACAATCAGATAGTTCAAACCAGCAAGGAGATGCGGACATCAAACCACTGCCCAACG	TCCGGACAATCAGATAGTTCAAACCAGCAAGGAGATGCGGACATCAAACCACTGCCCAAC	ENSMUSG00000001911.3	84002056	84002118	AATCCGGACAATCAGATAGTTCAAACCAGCAAGGAGATGCGGACATCAAACCACTGCCCAACG	TCCGGACAATCAGATAGTTCAAACCAGCAAGGAGATGCGGACATCAAACCACTGCCCAAC	dN:	0.0000	dS:	0.0171	w:	0.0010	overlap	5	BF851315:BF851313:BI829456:BI045932:W93240	intron-overlap	0	-	inclusion	1
KNOWN	CONSERVED_STRUCTURE:	CONST	ENSG00000008441.5	13045236	13045310	149	GGCACTTAAGTTTCCAGGACTGTTTTGTGACTTCCGGGGTCTGGAATGTGACGGAGCTGGTGAGAGTATCACAGA	CACTTAAGTTTCCAGGACTGTTTTGTGACTTCCGGGGTCTGGAATGTGACGGAGCTGGTGAGAGTATCACAG	ENSMUSG00000001911.3	84001756	84001830	GGCACTTAAGTTTCCAGGACTGCTTTGTGACGTCTGGGGTCTGGAATGTGACAGAGCTGGTGAGAGTATCACAGA	CACTTAAGTTTCCAGGACTGCTTTGTGACGTCTGGGGTCTGGAATGTGACAGAGCTGGTGAGAGTATCACAG	dN:	0.0002	dS:	0.2349	w:	0.0010	overlap	5	BF851315:BF851313:BI829456:BI045932:W93240	intron-overlap	0	-	inclusion	1
KNOWN	CONSERVED_STRUCTURE:	CONST	ENSG00000008441.5	13045720	13045840	227	CTCCTGTTGCAACAGCATCAGGGCCCAACTTCTCCCTGGCGGACCTGGAGAGTCCCAGCTACTACAACATCAACCAGGTGACCCTGGGGCGGCGGTCCATCACCTCCCCTCCTTCCACCAG	CCTGTTGCAACAGCATCAGGGCCCAACTTCTCCCTGGCGGACCTGGAGAGTCCCAGCTACTACAACATCAACCAGGTGACCCTGGGGCGGCGGTCCATCACCTCCCCTCCTTCCACC	ENSMUSG00000001911.3	84001154	84001274	CTCCAGTTGCGACTGCATCAGGGCCCAACTTCTCACTGGCGGACCTGGAGAGCCCCAGCTACTACAACATAAATCAAGTGACCCTGGGAAGGCGGTCCATCACCTCCCCTCCTTCCACCAG	CCAGTTGCGACTGCATCAGGGCCCAACTTCTCACTGGCGGACCTGGAGAGCCCCAGCTACTACAACATAAATCAAGTGACCCTGGGAAGGCGGTCCATCACCTCCCCTCCTTCCACC	dN:	0.0005	dS:	0.4728	w:	0.0010	overlap	4	AA411384:BI829456:R11587:T66961	intron-overlap	0	-	inclusion	1
KNOWN	CONSERVED_STRUCTURE:	CONST	ENSG00000008441.5	13047349	13047485	274	CACCACCAAGCGCCCCAAGTCCATCGATGACAGTGAGATGGAGAGCCCTGTTGATGACGTGTTCTATCCCGGGACAGGCCGTTCCCCAGCAGCTGGCAGCAGCCAGTCCAGCGGGTGGCCCAACGATGTGGATGCAG	ACCACCAAGCGCCCCAAGTCCATCGATGACAGTGAGATGGAGAGCCCTGTTGATGACGTGTTCTATCCCGGGACAGGCCGTTCCCCAGCAGCTGGCAGCAGCCAGTCCAGCGGGTGGCCCAACGATGTGGATGCA	ENSMUSG00000001911.3	84000499	84000635	CAGCACCAAGCGCCCCAAGTCCATCGACGACAGTGAGATGGAGAGTCCAGTAGATGATGTGTTCTATCCTGGGACAGGCCGCTCTCCGGCCGCTGGCAGCAGCCAGTCTAGCGGATGGCCCAATGACGTGGATGCAG	AGCACCAAGCGCCCCAAGTCCATCGACGACAGTGAGATGGAGAGTCCAGTAGATGATGTGTTCTATCCTGGGACAGGCCGCTCTCCGGCCGCTGGCAGCAGCCAGTCTAGCGGATGGCCCAATGACGTGGATGCA	dN:	0.0102	dS:	0.6801	w:	0.0150	overlap	2	BI829456:AA411384	intron-overlap	0	-	inclusion	1
KNOWN	CONSERVED_STRUCTURE:	CONST	ENSG00000008441.5	13053494	13053669	369	GGAGCCCCCGGGCCACAGCATCAGCCCTGCACTTCCCCTCCACGTCCATCATCCAGCAGTCGAGCCCGTATTTCACGCACCCGACCATCCGCTACCACCACCACCACGGGCAGGACTCACTGAAGGAGTTTGTGCAGTTTGTGTGCTCGGATGGCTCGGGCCAGGCCACCGGACAG	AGCCCCCGGGCCACAGCATCAGCCCTGCACTTCCCCTCCACGTCCATCATCCAGCAGTCGAGCCCGTATTTCACGCACCCGACCATCCGCTACCACCACCACCACGGGCAGGACTCACTGAAGGAGTTTGTGCAGTTTGTGTGCTCGGATGGCTCGGGCCAGGCCACCGGACAG	ENSMUSG00000001911.3	83995673	83995848	GGAGCCCCCGGGCCACGGCATCAGCGCTGCACTTCCCTTCCACGTCCATCATCCAGCAGTCGAGCCCGTATTTCACACACCCAACCATCCGCTACCACCACCACCATGGGCAGGACTCGCTGAAGGAGTTTGTGCAGTTTGTGTGCTCTGACGGCTCGGGTCAGGCCACCGGACAG	AGCCCCCGGGCCACGGCATCAGCGCTGCACTTCCCTTCCACGTCCATCATCCAGCAGTCGAGCCCGTATTTCACACACCCAACCATCCGCTACCACCACCACCATGGGCAGGACTCGCTGAAGGAGTTTGTGCAGTTTGTGTGCTCTGACGGCTCGGGTCAGGCCACCGGACAG	dN:	0.0004	dS:	0.4173	w:	0.0010	overlap	1	BF753076	intron-overlap	0	-	inclusion	1
KNOWN	CONSERVED_STRUCTURE:	CONST	ENSG00000008853.6	22917893	22918084	407	ATGGATTCTGACATGGATTATGAAAGGCCAAACGTAGAGACCATCAAGTGCGTTGTGGTGGGGGACAACGCCGTGGGTAAGACCAGGCTCATCTGTGCCCGCGCTTGCAATGCCACCCTCACCCAGTACCAGCTGCTGGCCACGCATGTGCCCACAGTATGGGCCATCGACCAATATCGTGTGTGCCAGGAG	ATGGATTCTGACATGGATTATGAAAGGCCAAACGTAGAGACCATCAAGTGCGTTGTGGTGGGGGACAACGCCGTGGGTAAGACCAGGCTCATCTGTGCCCGCGCTTGCAATGCCACCCTCACCCAGTACCAGCTGCTGGCCACGCATGTGCCCACAGTATGGGCCATCGACCAATATCGTGTGTGCCAGGAG	ENSMUSG00000022075.3	61576310	61576501	ATGGATTCTGACATGGATTATGAAAGGCCAAACGTAGAGACCATCAAGTGCGTGGTGGTGGGGGACAACGCCGTGGGCAAGACTAGGCTCATCTGTGCCCGGGCCTGCAATGCCACCCTCACCCAGTACCAGTTGCTTGCCACCCATGTGCCCACAGTGTGGGCCATTGACCAGTATCGTGTGTGCCAGGAG	ATGGATTCTGACATGGATTATGAAAGGCCAAACGTAGAGACCATCAAGTGCGTGGTGGTGGGGGACAACGCCGTGGGCAAGACTAGGCTCATCTGTGCCCGGGCCTGCAATGCCACCCTCACCCAGTACCAGTTGCTTGCCACCCATGTGCCCACAGTGTGGGCCATTGACCAGTATCGTGTGTGCCAGGAG	dN:	0.0003	dS:	0.3386	w:	0.0010	overlap	0	-	intron-overlap	0	-	inclusion	0
KNOWN	CONSERVED_STRUCTURE:	CONST	ENSG00000008853.6	22920186	22921204	2089	GCCCATCAAACCTAATGAAATCCTGCCCCCAGAGAAGGGTCGGGAGGTGGCCAAGGAGCTGGGCATCCCCTACTATGAGACCAGCGTGGTGGCCCAGTTCGGCATCAAGGACGTCTTTGACAACGCCATCCGAGCTGCACTCATCTCCCGCCGCCACCTGCAGTTCTGGAAGTCCCACCTCCGCAATGTGCAGCGGCCTCTGCTGCAGGCACCCTTCCTACCCCCCAAGCCACCGCCCCCGATCATCGTGGTGCCCGACCCTCCCTCCAGCAGCGAGGAGTGCCCCGCCCACCTCCTGGAGGACCCGCTCTGCGCGGACGTCATCCTGGTGCTGCAGGAGCGGGTGCGCATCTTTGCCCACAAGATCTACCTCTCCACCTCTTCCTCCAAGTTCTATGA…	CCCATCAAACCTAATGAAATCCTGCCCCCAGAGAAGGGTCGGGAGGTGGCCAAGGAGCTGGGCATCCCCTACTATGAGACCAGCGTGGTGGCCCAGTTCGGCATCAAGGACGTCTTTGACAACGCCATCCGAGCTGCACTCATCTCCCGCCGCCACCTGCAGTTCTGGAAGTCCCACCTCCGCAATGTGCAGCGGCCTCTGCTGCAGGCACCCTTCCTACCCCCCAAGCCACCGCCCCCGATCATCGTGGTGCCCGACCCTCCCTCCAGCAGCGAGGAGTGCCCCGCCCACCTCCTGGAGGACCCGCTCTGCGCGGACGTCATCCTGGTGCTGCAGGAGCGGGTGCGCATCTTTGCCCACAAGATCTACCTCTCCACCTCTTCCTCCAAGTTCTATGAC…	ENSMUSG00000022075.3	61571966	61572984	GCCCATCAAGCCCAATGAAATCCTCCCCCCAGAGAAGGGTCGGGAAGTCGCCAAAGAGCTGGGGATCCCTTACTACGAGACCAGTGTGGTGGCCCAGTTTGGTATCAAGGACGTCTTTGACAATGCCATTCGGGCTGCGCTCATCTCCCGCCGCCACCTGCAGTTCTGGAAATCACATCTGCGCAATGTGCAGCGGCCTCTACTGCAAGCACCCTTCCTCCCCCCCAAGCCACCGCCCCCCATCATCGTGGTGCCCGATCCCCCCTCCAGCAGCGAGGAGTGCCCCGCCCACCTCCTGGAAGACCCGCTCTGTGCGGATGTCATCCTGGTGCTGCAGGAGCGCGTGCGCATCTTTGCCCACAAAATCTACCTCTCCACCTCCTCCTCCAAATTCTATGA…	CCCATCAAGCCCAATGAAATCCTCCCCCCAGAGAAGGGTCGGGAAGTCGCCAAAGAGCTGGGGATCCCTTACTACGAGACCAGTGTGGTGGCCCAGTTTGGTATCAAGGACGTCTTTGACAATGCCATTCGGGCTGCGCTCATCTCCCGCCGCCACCTGCAGTTCTGGAAATCACATCTGCGCAATGTGCAGCGGCCTCTACTGCAAGCACCCTTCCTCCCCCCCAAGCCACCGCCCCCCATCATCGTGGTGCCCGATCCCCCCTCCAGCAGCGAGGAGTGCCCCGCCCACCTCCTGGAAGACCCGCTCTGTGCGGATGTCATCCTGGTGCTGCAGGAGCGCGTGCGCATCTTTGCCCACAAAATCTACCTCTCCACCTCCTCCTCCAAATTCTATGAC…	dN:	0.0146	dS:	0.5152	w:	0.0282	overlap	0	-	intron-overlap	0	-	inclusion	0
KNOWN	CONSERVED_STRUCTURE:	CONST	ENSG00000010017.3	13742642	13742763	249	TAATGATGTAGACATGGAAACAGATCACTACTCCAATGGAGTTGGAGAAACTTCATCCAATGGTTTCCTAAATGGTAGCTCTAAACATGACCACGAAATGGAAGATTGTGACACCGAAATGG	AATGATGTAGACATGGAAACAGATCACTACTCCAATGGAGTTGGAGAAACTTCATCCAATGGTTTCCTAAATGGTAGCTCTAAACATGACCACGAAATGGAAGATTGTGACACCGAAATG	ENSMUSG00000038546.3	42866240	42866361	TAATGATGTAGACATGGAAACAGATCACTACTCCAATGGAGTTGGAGAAACTTCATCCAATGGTTTCCTAAATGGTAGCTCTAAACATGACCACGAAATGGAAGATTGTGACACCGAAATGG	AATGATGTAGACATGGAAACAGATCACTACTCCAATGGAGTTGGAGAAACTTCATCCAATGGTTTCCTAAATGGTAGCTCTAAACATGACCACGAAATGGAAGATTGTGACACCGAAATG	dN:	0.0000	dS:	0.0343	w:	0.0010	overlap	0	-	intron-overlap	0	-	inclusion	0
KNOWN	CONSERVED_STRUCTURE:	CONST	ENSG00000010017.3	13746019	13746166	245	GTTTTGAAAGTTGTAGTAATGGTGTAATATCAAATAAAGCACATCAATCATATTGCCATAGTAATAAACACCAGTCATCCAACTTGAATGTACCAGAACTAAACAGTATAAATATGTCAAGATCACAGCAAGTTAATAACTTCACCAG	TTTGAAAGTTGTAGTAATGGTGTAATATCAAATAAAGCACATCAATCATATTGCCATAGTAATAAACACCAGTCATCCAACTTGAATGTACCAGAACTAAACAGTATAAATATGTCAAGATCACAGCAAGTTAATAACTTCACC	ENSMUSG00000038546.3	42868582	42868726	GTTTTGAAAGTTGTAGCAATGGTGTAATATCAAATAAAGCACACCAATCATATTGCCATAGTAAACACCAGCTATCCAGCTTGACTGTACCGGAGCTAAACAGTCTCAATGTATCAAGGTCACAGCAAGTTAATAACTTTACCAG	TTTGAAAGTTGTAGCAATGGTGTAATATCAAATAAAGCACACCAATCATATTGCCATAGT---AAACACCAGCTATCCAGCTTGACTGTACCGGAGCTAAACAGTCTCAATGTATCAAGGTCACAGCAAGTTAATAACTTTACC	dN:	0.0577	dS:	0.3168	w:	0.1821	overlap	0	-	intron-overlap	0	-	inclusion	0
KNOWN	CONSERVED_STRUCTURE:	CONST	ENSG00000010017.3	13765320	13765487	383	GTTGGGATAAGCATTCATATGGTTACCATGGGGATGATGGACATTCGTTTTGTTCTTCTGGAACTGGACAACCTTATGGACCAACTTTCACTACTGGTGATGTCATTGGCTGTTGTGTTAATCTTATCAACAATACCTGCTTTTACACCAAGAATGGACATAGTTTAG	TGGGATAAGCATTCATATGGTTACCATGGGGATGATGGACATTCGTTTTGTTCTTCTGGAACTGGACAACCTTATGGACCAACTTTCACTACTGGTGATGTCATTGGCTGTTGTGTTAATCTTATCAACAATACCTGCTTTTACACCAAGAATGGACATAGTTTA	ENSMUSG00000038546.3	42887127	42887294	GTTGGGATAAACATTCATATGGTTACCATGGGGATGATGGACATTCATTTTGTTCTTCTGGAACTGGACAACCGTATGGACCAACTTTTACAACTGGTGATGTCATTGGCTGTTGTGTTAATCTTATCAACAATACCTGCTTTTACACGAAGAATGGACATAGTTTAG	TGGGATAAACATTCATATGGTTACCATGGGGATGATGGACATTCATTTTGTTCTTCTGGAACTGGACAACCGTATGGACCAACTTTTACAACTGGTGATGTCATTGGCTGTTGTGTTAATCTTATCAACAATACCTGCTTTTACACGAAGAATGGACATAGTTTA	dN:	0.0003	dS:	0.2814	w:	0.0010	overlap	3	H26869:R73437:R73377	intron-overlap	0	-	inclusion	1
KNOWN	CONSERVED_STRUCTURE:	CONST	ENSG00000010017.3	13804996	13805107	224	GTCATGGCAAAACCCCAAAAGATGCCGCGTCAGTTCGAGCCACGCATCCAATACCAGCAGCCTGTGGGATTTATTATTTTGAAGTAAAAATTGTCAGTAAGGGAAGAGATGG	CATGGCAAAACCCCAAAAGATGCCGCGTCAGTTCGAGCCACGCATCCAATACCAGCAGCCTGTGGGATTTATTATTTTGAAGTAAAAATTGTCAGTAAGGGAAGAGAT	ENSMUSG00000038546.3	42914011	42914122	GTCATGGTAAAACCCCCAAAGATGCAGCATCTGTTCGAGCCACGCATCCAATACCAGCGGCCTGTGGGATTTATTATTTTGAAGTAAAAATTGTCAGTAAGGGAAGAGATGG	CATGGTAAAACCCCCAAAGATGCAGCATCTGTTCGAGCCACGCATCCAATACCAGCGGCCTGTGGGATTTATTATTTTGAAGTAAAAATTGTCAGTAAGGGAAGAGAT	dN:	0.0003	dS:	0.2924	w:	0.0010	overlap	2	R73437:R73377	intron-overlap	0	-	inclusion	1
KNOWN	CONSERVED_STRUCTURE:	CONST	ENSG00000010072.4	227782250	227782349	204	GTGTGCTGGGATATGCAGCTATGAAGGGAAGGGTGGAATGTGTTCCATCCGTCTCAGCGAACCCCTTTTGAAGTTGAGGCCAAGAAAGGATCTTGTAGAG	TGTGCTGGGATATGCAGCTATGAAGGGAAGGGTGGAATGTGTTCCATCCGTCTCAGCGAACCCCTTTTGAAGTTGAGGCCAAGAAAGGATCTTGTAGAG	ENSMUSG00000031986.1	124280733	124280832	GTGTGCTGGGATCTGCACCTATGAAGGGAGAGGAGGCATGTGCTCCATCCGTCTCAGTGAGCCCCTGTTAAAACTGAGACCAAGAAAGGACCTTGTAGAG	TGTGCTGGGATCTGCACCTATGAAGGGAGAGGAGGCATGTGCTCCATCCGTCTCAGTGAGCCCCTGTTAAAACTGAGACCAAGAAAGGACCTTGTAGAG	dN:	0.0289	dS:	0.7594	w:	0.0380	overlap	14	BI559883:AW404616:BG704879:BG721564:BG721494:BG718264:BG721688:BI761715:BI761536:BI459193:BQ073042:CB994778:CD109861:CF594074	intron-overlap	0	-	inclusion	1
KNOWN	CONSERVED_STRUCTURE:	CONST	ENSG00000010244.4	27701418	27701458	80	ATGGGTCGCAAGAAGAAGAAGCAGCTGAAGCCGTGGTGCTG	ATGGGTCGCAAGAAGAAGAAGCAGCTGAAGCCGTGGTGC	ENSMUSG00000017421.3	79996011	79996051	ATGGGTCGCAAGAAGAAGAAGCAGCTCAAGCCGTGGTGCTG	ATGGGTCGCAAGAAGAAGAAGCAGCTCAAGCCGTGGTGC	dN:	0.0007	dS:	0.6623	w:	0.0010	overlap	0	-	intron-overlap	0	-	inclusion	0
KNOWN	CONSERVED_STRUCTURE:	CONST	ENSG00000010244.4	27702918	27703044	291	GTATTGTAATAGAGATTTTGATGATGAGAAGATCCTTATTCAGCACCAAAAAGCAAAGCATTTTAAATGCCATATATGTCACAAGAAATTGTATACAGGACCTGGCTTAGCTATTCATTGCATGCAG	TATTGTAATAGAGATTTTGATGATGAGAAGATCCTTATTCAGCACCAAAAAGCAAAGCATTTTAAATGCCATATATGTCACAAGAAATTGTATACAGGACCTGGCTTAGCTATTCATTGCATGCAG	ENSMUSG00000017421.3	79998459	79998585	GTATTGTAACAGAGATTTTGATGATGAGAAGATCCTTATACAGCACCAAAAAGCAAAGCATTTTAAATGCCATATTTGTCATAAGAAATTATACACAGGACCTGGTTTAGCAATTCATTGCATGCAG	TATTGTAACAGAGATTTTGATGATGAGAAGATCCTTATACAGCACCAAAAAGCAAAGCATTTTAAATGCCATATTTGTCATAAGAAATTATACACAGGACCTGGTTTAGCAATTCATTGCATGCAG	dN:	0.0009	dS:	0.9027	w:	0.0010	overlap	56	AA074578:AA648798:AA471174:AA092564:AA250731:AA181660:AA024938:AA211028:AA471318:AI015535:AI929681:AI220039:AU141564:AU120837:AV749633:AW573263:AW592729:BE122769:BE925039:BG720321:BG715579:BG772231:BG535454:BI463938:BI461963:BM701910:BM805524:BQ367283:BQ286481:BQ720135:BQ707099:BQ641547:BU602147:BU940831:BU950575:CA950650:CB995595:CB994373:CB991834:CD702052:CD686772:CD706114:CD702865:CD689825:CD6…	intron-overlap	0	-	inclusion	1
KNOWN	CONSERVED_STRUCTURE:	CONST	ENSG00000010244.4	27709635	27709773	278	GTACATAAAGAAACAATAGATGCCGTACCAAATGCAATACCTGGAAGAACAGACATAGAGTTGGAAATATATGGTATGGAAGGTATTCCAGAAAAAGACATGGATGAAAGACGACGACTTCTTGAACAGAAAACACAAG	GTACATAAAGAAACAATAGATGCCGTACCAAATGCAATACCTGGAAGAACAGACATAGAGTTGGAAATATATGGTATGGAAGGTATTCCAGAAAAAGACATGGATGAAAGACGACGACTTCTTGAACAGAAAACACAA	ENSMUSG00000017421.3	80000358	80000496	GTCCATAAAGAAACCATAGATGCAGTACCAAATGCAATACCTGGGAGAACAGACATAGAGTTGGAAATATATGGCATGGAAGGTATTCCAGAGAAAGATATGGATGAAAGACGGCGACTTCTTGAACAGAAAACACAAG	GTCCATAAAGAAACCATAGATGCAGTACCAAATGCAATACCTGGGAGAACAGACATAGAGTTGGAAATATATGGCATGGAAGGTATTCCAGAGAAAGATATGGATGAAAGACGGCGACTTCTTGAACAGAAAACACAA	dN:	0.0005	dS:	0.5494	w:	0.0010	overlap	40	AA648798:AA250731:AA024938:AA196912:AI015535:AI929681:AU141564:AU120837:AV749633:AW573263:AW592729:BE925039:BF979650:BG720321:BG715579:BG772231:BG715546:BG542271:BI463938:BI461963:BI836731:BM701910:BM805524:BQ367283:BQ286481:BQ720135:BQ707099:BQ641547:BU602147:BU940831:BU950575:CA950650:CB995595:CB994373:CB991834:CD689825:CD690860:CF995098:R17987:W40299	intron-overlap	0	-	inclusion	1
KNOWN	CONSERVED_STRUCTURE:	CONST	ENSG00000010244.4	27711730	27711897	347	AAAGTCAAAAAAAGAAGCAACAAGATGATTCTGATGAATATGATGATGACGACTCTGCAGCCTCAACTTCATTTCAGCCACAGCCTGTTCAACCTCAGCAAGGTTATATTCCTCCAATGGCACAGCCAGGACTGCCACCAGTACCAGGAGCACCAGGAATGCCTCCAG	AGTCAAAAAAAGAAGCAACAAGATGATTCTGATGAATATGATGATGACGACTCTGCAGCCTCAACTTCATTTCAGCCACAGCCTGTTCAACCTCAGCAAGGTTATATTCCTCCAATGGCACAGCCAGGACTGCCACCAGTACCAGGAGCACCAGGAATGCCTCCA	ENSMUSG00000017421.3	80001534	80001701	AGAGTCAGAAAAAGAAACAACAAGATGATTCTGATGAATATGATGATGATGAATCTGCAGCCTCAACTTCCTTTCAGCCACAGCCTGTTCAACCTCAGCAAGGTTATATCCCACCAATGGCTCAGCCAGGACTGCCTCCAGTTCCAGGGGCACCAGGAATGCCTCCAG	AGTCAGAAAAAGAAACAACAAGATGATTCTGATGAATATGATGATGATGAATCTGCAGCCTCAACTTCCTTTCAGCCACAGCCTGTTCAACCTCAGCAAGGTTATATCCCACCAATGGCTCAGCCAGGACTGCCTCCAGTTCCAGGGGCACCAGGAATGCCTCCA	dN:	0.0079	dS:	0.3783	w:	0.0209	overlap	32	BM923199:CF138461:AI929681:AU141564:AU120837:AV749633:BE925039:BE816317:BF979650:BF325725:BG715579:BG772231:BG715546:BG542271:BI463938:BI461963:BI836731:BM701910:BM805524:BQ286481:BQ720135:BQ707099:BQ641547:BU602147:BU940831:BU950575:CA950650:CB994373:CB991834:CD690860:CF995098:R18867	intron-overlap	0	-	inclusion	1
KNOWN	CONSERVED_STRUCTURE:	CONST	ENSG00000010244.4	27712024	27712099	166	GCATACCTCCATTAATGCCAGGTGTTCCTCCTCTGATGCCAGGAATGCCACCAGTTATGCCAGGCATGCCACCTGG	ATACCTCCATTAATGCCAGGTGTTCCTCCTCTGATGCCAGGAATGCCACCAGTTATGCCAGGCATGCCACCT	ENSMUSG00000017421.3	80001811	80001886	GCATACCTCCATTGATGCCAGGTGTTCCTCCCCTGATGCCAGGCATGCCTCCAGTGATGCCAGGAATGCCGCCTGG	ATACCTCCATTGATGCCAGGTGTTCCTCCCCTGATGCCAGGCATGCCTCCAGTGATGCCAGGAATGCCGCCT	dN:	0.0004	dS:	0.4362	w:	0.0010	overlap	24	BG772231:BE816246:AU141564:AU120837:BE816317:BF979650:BF325725:BG715546:BI463938:BI836731:BM701910:BM805524:BM923199:BQ720135:BQ707099:BQ641547:BU602147:BU940831:CB994373:CB991834:CF995098:CF138461:AA173215:BG542271	intron-overlap	0	-	inclusion	1
KNOWN	CONSERVED_STRUCTURE:	CONST	ENSG00000010244.4	27714046	27714116	159	AATGATGCCAATGGGTGGAATGATGCCACCTGGACCAGGAATACCACCTCTGATGCCTGGAATGCCACCAG	ATGATGCCAATGGGTGGAATGATGCCACCTGGACCAGGAATACCACCTCTGATGCCTGGAATGCCACCA	ENSMUSG00000017421.3	80003887	80003957	AATGATGCCAATGGGTGGAATGATGCCACCTGGACCTGGAATACCACCTCTGATGCCAGGTATGCCACCAG	ATGATGCCAATGGGTGGAATGATGCCACCTGGACCTGGAATACCACCTCTGATGCCAGGTATGCCACCA	dN:	0.0002	dS:	0.2376	w:	0.0010	overlap	15	T85429:AA173215:AU141564:AU120837:BE816317:BE816246:BI461963:BI836731:BM805524:BM923199:BQ720135:BQ707099:CF138461:CF995098:BF325725	intron-overlap	0	-	inclusion	1
KNOWN	CONSERVED_STRUCTURE:	CONST	ENSG00000010244.4	27716462	27716619	335	GTATGCCCCCACCTGTTCCACGTCCTGGAATTCCTCCAATGACTCAAGCACAGGCTGTTTCAGCGCCAGGTATTCTTAATAGACCACCTGCACCAACAGCAACTGTACCTGCCCCACAGCCTCCAGTTACTAAGCCTCTTTTCCCCAGTGCTGGACAG	ATGCCCCCACCTGTTCCACGTCCTGGAATTCCTCCAATGACTCAAGCACAGGCTGTTTCAGCGCCAGGTATTCTTAATAGACCACCTGCACCAACAGCAACTGTACCTGCCCCACAGCCTCCAGTTACTAAGCCTCTTTTCCCCAGTGCTGGACAG	ENSMUSG00000017421.3	80004391	80004548	GTATGCCCCCACCTGTTCCACGTCCTGGAATTCCTCCAATGACTCAAGCACAGGCTGTTTCAGCACCAGGTATTCTTAATAGACCACCTGCACCAACAGCAGCAGTACCTGCTCCACAGCCTCCAGTTACTAAGCCTCTTTTCCCCAGTGCTGGACAG	ATGCCCCCACCTGTTCCACGTCCTGGAATTCCTCCAATGACTCAAGCACAGGCTGTTTCAGCACCAGGTATTCTTAATAGACCACCTGCACCAACAGCAGCAGTACCTGCTCCACAGCCTCCAGTTACTAAGCCTCTTTTCCCCAGTGCTGGACAG	dN:	0.0094	dS:	0.0795	w:	0.1180	overlap	6	BI005286:AV722373:BM805524:BM923199:BQ707099:T85429	intron-overlap	0	-	inclusion	1
KNOWN	CONSERVED_STRUCTURE:	CONST	ENSG00000010244.4	27718904	27719146	451	GCTCAGGCAGCTGTCCAAGGACCTGTTGGTACAGATTTCAAACCCTTAAATAGTACCCCTGCAACAACTACAGAACCCCCAAAGCCTACATTCCCTGCTTATACACAGTCTACAGCTTCAACAACTAGTACAACAAATAGTACTGCAGCTAAACCAGCGGCTTCAATAACAAGTAAGCCTGCTACACTTACAACAACTAGTGCAACCAGTAAGTTGATCCATCCAGATGAGGATATATCCCTG	GCTCAGGCAGCTGTCCAAGGACCTGTTGGTACAGATTTCAAACCCTTAAATAGTACCCCT---GCAACAACTACAGAACCCCCAAAGCCTACATTCCCTGCTTATACACAGTCTACAGCTTCAACAACTAGTACAACAAATAGTACTGCAGCTAAACCAGCGGCTTCAATAACAAGTAAGCCTGCTACACTTACAACAACTAGTGCAACCAGTAAGTTGATCCATCCAGATGAGGATATATCCCTG	ENSMUSG00000017421.3	80006842	80007087	GCTCAGGCAGCTGTCCAAGGACCTGTTGGTACAGATTTTAAGCCCTTAAATAGTACTCCTGCAGCAACAACTACAGAACCCCCAAAGCCTACATTCCCTGCTTATACACAGTCTACAGCGTCAACCACTAGTACAACAAACAGTACTGCAGCAAAGCCAGCAGCTTCAATAACAAGTAAGCCTGCTACACTCACAACCACCAGTGCAACCAGTAAGTTGATCCATCCAGATGAGGATATATCACTG	GCTCAGGCAGCTGTCCAAGGACCTGTTGGTACAGATTTTAAGCCCTTAAATAGTACTCCTGCAGCAACAACTACAGAACCCCCAAAGCCTACATTCCCTGCTTATACACAGTCTACAGCGTCAACCACTAGTACAACAAACAGTACTGCAGCAAAGCCAGCAGCTTCAATAACAAGTAAGCCTGCTACACTCACAACCACCAGTGCAACCAGTAAGTTGATCCATCCAGATGAGGATATATCACTG	dN:	0.0003	dS:	0.2562	w:	0.0010	overlap	4	AV722373:BI481232:R56467:AA211795	intron-overlap	0	-	inclusion	1
KNOWN	CONSERVED_STRUCTURE:	CONST	ENSG00000010244.4	27720427	27720586	347	GAAGAGAGAAGGGCACAGTTACCTAAGTATCAACGTAATCTTCCTCGGCCAGGACAGGCCCCCATCGGTAATCCACCAGTTGGACCAATTGGAGGTATGATGCCACCACAGCCAGGCATCCCACAGCAACAAGGAATGAGACCCCCAATGCCACCTCATG	GAAGAGAGAAGGGCACAGTTACCTAAGTATCAACGTAATCTTCCTCGGCCAGGACAGGCCCCCATCGGTAATCCACCAGTTGGACCAATTGGAGGTATGATGCCACCACAGCCAGGCATCCCACAGCAACAAGGAATGAGACCCCCAATGCCACCTCAT	ENSMUSG00000017421.3	80007658	80007817	GAAGAAAGAAGGGCACAGTTACCTAAATATCAGAGAAATCTTCCTCGACCAGGACAAACTCCAATTGGTAATCCACCAGTTGGACCAATTGGGGGTATGATGCCACCACAGCCAGGCCTGCCACAGCAGCAGGCAATGCGACCTCCAATGCCACCTCATG	GAAGAAAGAAGGGCACAGTTACCTAAATATCAGAGAAATCTTCCTCGACCAGGACAAACTCCAATTGGTAATCCACCAGTTGGACCAATTGGGGGTATGATGCCACCACAGCCAGGCCTGCCACAGCAGCAGGCAATGCGACCTCCAATGCCACCTCAT	dN:	0.0299	dS:	0.6149	w:	0.0486	overlap	17	BF974387:BM050316:BM050470:AA495743:AV722373:BF850874:BG485344:BI481232:BM920041:BQ359164:BQ881691:BU958999:F11265:H72389:H80408:N58601:AA122301	intron-overlap	0	-	inclusion	1
KNOWN	CONSERVED_STRUCTURE:	CONST	ENSG00000010244.4	27720731	27720888	373	GTCAGTATGGTGGTCATCATCAAGGCATGCCAGGATACCTTCCTGGTGCTATGCCCCCGTATGGGCAGGGACCGCCAATGGTGCCCCCTTACCAGGGTGGGCCTCCTCGACCTCCGATGGGAATGAGACCTCCTGTAATGTCGCAAGGTGGCCGTTAC	CAGTATGGTGGTCATCATCAAGGCATGCCAGGATACCTTCCTGGTGCTATGCCCCCGTATGGGCAGGGACCGCCAATGGTGCCCCCTTACCAGGGTGGGCCTCCTCGACCTCCGATGGGAATGAGACCTCCTGTAATGTCGCAAGGTGGCCGTTAC	ENSMUSG00000017421.3	80007946	80008103	GTCAGTATGGTGGTCATCATCAAGGCATGCCAGGTTATCTTCCTGGCGCTATGCCACCGTATGGACAGGGACCACCAATGGTGCCCCCTTACCAAGGTGGGCCTCCTCGACCTCCAATGGGAATGAGACCTCCTGTAATGTCGCAAGGTGGCCGTTAC	CAGTATGGTGGTCATCATCAAGGCATGCCAGGTTATCTTCCTGGCGCTATGCCACCGTATGGACAGGGACCACCAATGGTGCCCCCTTACCAAGGTGGGCCTCCTCGACCTCCAATGGGAATGAGACCTCCTGTAATGTCGCAAGGTGGCCGTTAC	dN:	0.0002	dS:	0.2041	w:	0.0010	overlap	0	-	intron-overlap	0	-	inclusion	0
KNOWN	CONSERVED_STRUCTURE:	CONST	ENSG00000011021.7	11800586	11800672	228	ATGGCGGGGTGCAGGGGGTCTCTGTGCTGCTGCTGCAGGTGGTGCTGCTGCTGCGGTGAGCGTGAGACCCGCACCCCCGAGGAGCTG	ATGGCGGGGTGCAGGGGGTCTCTGTGCTGCTGCTGCAGGTGGTGCTGCTGCTGCGGTGAGCGTGAGACCCGCACCCCCGAGGAGCTG	ENSMUSG00000029016.1	145924623	145924709	ATGGCGGGGTGCAGGGGGTCCGTGTGCTGCTGCTGCCGGTGGTGTTGCTGCTGCGGTGAACGGGAGAGCCGCACCCCCGAGGAGCTG	ATGGCGGGGTGCAGGGGGTCCGTGTGCTGCTGCTGCCGGTGGTGTTGCTGCTGCGGTGAACGGGAGAGCCGCACCCCCGAGGAGCTG	dN:	0.0278	dS:	0.6142	w:	0.0453	overlap	0	-	intron-overlap	0	-	inclusion	0
KNOWN	CONSERVED_STRUCTURE:	CONST	ENSG00000011021.7	11801454	11801513	116	ACCATCCTTGGAGAAACACAGGAGGAGGAGGATGAGATTCTTCCAAGGAAAGACTATGAG	ACCATCCTTGGAGAAACACAGGAGGAGGAGGATGAGATTCTTCCAAGGAAAGACTATGAG	ENSMUSG00000029016.1	145923856	145923915	ACCATCCTTGGGGAGACACAGGAAGAAGAGGATGAGATTCTTCCAAGGAAAGACTATGAG	ACCATCCTTGGGGAGACACAGGAAGAAGAGGATGAGATTCTTCCAAGGAAAGACTATGAG	dN:	0.0002	dS:	0.2230	w:	0.0010	overlap	1	BQ892374	intron-overlap	0	-	inclusion	1
KNOWN	CONSERVED_STRUCTURE:	CONST	ENSG00000011021.7	11810169	11810234	136	AGTTTGGATTATGATCGCTGTATCAATGACCCTTACCTGGAAGTTTTGGAGACCATGGATAATAAG	AGTTTGGATTATGATCGCTGTATCAATGACCCTTACCTGGAAGTTTTGGAGACCATGGATAATAAG	ENSMUSG00000029016.1	145915329	145915394	AGTCTGGACTATGACCGCTGCATCAATGACCCTTACCTGGAGGTGTTGGAGACCATGGATAATAAG	AGTCTGGACTATGACCGCTGCATCAATGACCCTTACCTGGAGGTGTTGGAGACCATGGATAATAAG	dN:	0.0008	dS:	0.8453	w:	0.0010	overlap	1	BQ892374	intron-overlap	0	-	inclusion	1
KNOWN	CONSERVED_STRUCTURE:	CONST	ENSG00000011021.7	11810938	11811003	140	AAAGGTCGAAGATATGAGGCGGTGAAGTGGATGGTGGTGTTTGCCATTGGAGTCTGCACTGGCCTG	AAAGGTCGAAGATATGAGGCGGTGAAGTGGATGGTGGTGTTTGCCATTGGAGTCTGCACTGGCCTG	ENSMUSG00000029016.1	145914492	145914557	AAAGGGCGAAGATACGAGGCGGTGAAGTGGATGGTGGTGTTCGCCATTGGCGTCTGTACGGGGCTG	AAAGGGCGAAGATACGAGGCGGTGAAGTGGATGGTGGTGTTCGCCATTGGCGTCTGTACGGGGCTG	dN:	0.0008	dS:	0.8240	w:	0.0010	overlap	1	BQ892374	intron-overlap	0	-	inclusion	1
KNOWN	CONSERVED_STRUCTURE:	CONST	ENSG00000011021.7	11813811	11813877	120	GTGGGTCTCTTTGTGGACTTTTTTGTGCGACTCTTCACCCAACTCAAGTTCGGAGTGGTACAGACAT	GTGGGTCTCTTTGTGGACTTTTTTGTGCGACTCTTCACCCAACTCAAGTTCGGAGTGGTACAGACA	ENSMUSG00000029016.1	145912475	145912541	GTGGGTCTCTTTGTGGACTTTTCCGTGCGACTCTTCACCCAACTGAAGTTCGGAGTGGTTCAAACGT	GTGGGTCTCTTTGTGGACTTTTCCGTGCGACTCTTCACCCAACTGAAGTTCGGAGTGGTTCAAACG	dN:	0.0266	dS:	0.3285	w:	0.0810	overlap	1	BQ892374	intron-overlap	0	-	inclusion	1
KNOWN	CONSERVED_STRUCTURE:	CONST	ENSG00000011021.7	11818030	11818156	241	CCGGTGGCAGCAGGTTCCGGGATACCCGAGGTCAAATGCTATCTGAATGGCGTAAAGGTGCCAGGAATCGTCCGTCTCCGGACCCTGCTCTGCAAGGTCCTTGGAGTGCTGTTCAGTGTGGCTGGAG	CCGGTGGCAGCAGGTTCCGGGATACCCGAGGTCAAATGCTATCTGAATGGCGTAAAGGTGCCAGGAATCGTCCGTCTCCGGACCCTGCTCTGCAAGGTCCTTGGAGTGCTGTTCAGTGTGGCTGGA	ENSMUSG00000029016.1	145909309	145909435	CCAGTGGCAGCAGGTTCTGGAATCCCCGAGATCAAGTGCTACCTGAATGGTGTGAAAGTGCCAGGAATTGTCCGGCTCCGGACCCTGCTCTGCAAAGTCTTTGGGGTGCTGTTCAGTGTGTCTGGAG	CCAGTGGCAGCAGGTTCTGGAATCCCCGAGATCAAGTGCTACCTGAATGGTGTGAAAGTGCCAGGAATTGTCCGGCTCCGGACCCTGCTCTGCAAAGTCTTTGGGGTGCTGTTCAGTGTGTCTGGA	dN:	0.0414	dS:	0.5118	w:	0.0808	overlap	1	BQ892374	intron-overlap	0	-	inclusion	1
KNOWN	CONSERVED_STRUCTURE:	CONST	ENSG00000011021.7	11818809	11818876	119	GGCTCTTCGTGGAGAAGGAAGGCCCCATGATCCACAGTGGTTCGGTGGTGGGAGCTGGCCTCCCTCAG	CTCTTCGTGGAGAAGGAAGGCCCCATGATCCACAGTGGTTCGGTGGTGGGAGCTGGCCTCCCTCAG	ENSMUSG00000029016.1	145907402	145907469	GGCTCTTTGTGGGGAAAGAAGGCCCCATGATCCACAGTGGTGCTGTGGTAGGAGCTGGCCTCCCTCAG	CTCTTTGTGGGGAAAGAAGGCCCCATGATCCACAGTGGTGCTGTGGTAGGAGCTGGCCTCCCTCAG	dN:	0.0474	dS:	0.2336	w:	0.2028	overlap	0	-	intron-overlap	0	-	inclusion	0
KNOWN	CONSERVED_STRUCTURE:	CONST	ENSG00000011021.7	11820479	11820537	113	TTTCAGAGCATCTCCTTACGGAAGATCCAGTTTAACTTCCCCTATTTCCGAAGCGACAG	TTTCAGAGCATCTCCTTACGGAAGATCCAGTTTAACTTCCCCTATTTCCGAAGCGAC	ENSMUSG00000029016.1	145905660	145905718	TTCCAGAGCATCTCCTTACGGAAGATCCAGTTTAACTTCCCCTACTTCCGCAGCGACAG	TTCCAGAGCATCTCCTTACGGAAGATCCAGTTTAACTTCCCCTACTTCCGCAGCGAC	dN:	0.0007	dS:	0.7012	w:	0.0010	overlap	0	-	intron-overlap	0	-	inclusion	0
KNOWN	CONSERVED_STRUCTURE:	CONST	ENSG00000011021.7	11821412	11821544	271	AGACAAGAGAGACTTTGTATCAGCAGGAGCGGCTGCTGGAGTTGCTGCAGCTTTCGGGGCGCCAATCGGGGGTACCTTGTTCAGTCTAGAGGAGGGTTCGTCCTTCTGGAACCAAGGGCTCACGTGGAAAGTG	GACAAGAGAGACTTTGTATCAGCAGGAGCGGCTGCTGGAGTTGCTGCAGCTTTCGGGGCGCCAATCGGGGGTACCTTGTTCAGTCTAGAGGAGGGTTCGTCCTTCTGGAACCAAGGGCTCACGTGGAAAGTG	ENSMUSG00000029016.1	145904783	145904915	AGACAAGCGTGACTTTGTGTCAGCGGGGGCAGCTGCTGGCGTTGCTGCAGCTTTTGGGGCCCCTATAGGGGGCACCTTGTTCAGTCTGGAGGAGGGTTCATCCTTCTGGAACCAGGGGCTCACGTGGAAAGTG	GACAAGCGTGACTTTGTGTCAGCGGGGGCAGCTGCTGGCGTTGCTGCAGCTTTTGGGGCCCCTATAGGGGGCACCTTGTTCAGTCTGGAGGAGGGTTCATCCTTCTGGAACCAGGGGCTCACGTGGAAAGTG	dN:	0.0005	dS:	0.5489	w:	0.0010	overlap	1	AW500326	intron-overlap	0	-	inclusion	1
KNOWN	CONSERVED_STRUCTURE:	CONST	ENSG00000011021.7	11822429	11822542	243	CTCTTTTGTTCCATGTCTGCCACCTTCACCCTCAACTTCTTCCGTTCTGGGATTCAGTTTGGAAGCTGGGGTTCCTTCCAGCTCCCTGGATTGCTGAACTTTGGCGAGTTTAAG	CTCTTTTGTTCCATGTCTGCCACCTTCACCCTCAACTTCTTCCGTTCTGGGATTCAGTTTGGAAGCTGGGGTTCCTTCCAGCTCCCTGGATTGCTGAACTTTGGCGAGTTTAAG	ENSMUSG00000029016.1	145903845	145903958	CTCTTCTGTTCCATGTCCGCCACCTTCACCCTCAACTTCTTCCGCTCTGGGATTCAGTTTGGAAGTTGGGGTTCCTTCCAGCTGCCTGGATTGCTGAACTTTGGTGAATTTAAG	CTCTTCTGTTCCATGTCCGCCACCTTCACCCTCAACTTCTTCCGCTCTGGGATTCAGTTTGGAAGTTGGGGTTCCTTCCAGCTGCCTGGATTGCTGAACTTTGGTGAATTTAAG	dN:	0.0003	dS:	0.2880	w:	0.0010	overlap	1	AW500326	intron-overlap	0	-	inclusion	1
KNOWN	CONSERVED_STRUCTURE:	CONST	ENSG00000012124.4	40528345	40528463	157	GTTAGAAGGGCCCCCCTCTCTGAAGGCCCCCACTCCCTGGGATGCTACAATCCAATGATGGAAGATGGCATTAGCTACACCACCCTGCGCTTTCCCGAGATGAACATACCACGAACTGG	GTTAGAAGGGCCCCCCTCTCTGAAGGCCCCCACTCCCTGGGATGCTACAATCCAATGATGGAAGATGGCATTAGCTACACCACCCTGCGCTTTCCCGAGATGAACATACCACGAACT	ENSMUSG00000030577.2	19843909	19844027	GCTAGGAGGACCCCTCTCTCAGAAGGCCCCCAATCCCAGGGATGCTACAATCCGGCAATGGATGACACCGTTAGTTATGCCATCTTGCGCTTTCCAGAGAGTGACACGCACAACACTGG	GCTAGGAGGACCCCTCTCTCAGAAGGCCCCCAATCCCAGGGATGCTACAATCCGGCAATGGATGACACCGTTAGTTATGCCATCTTGCGCTTTCCAGAGAGTGACACGCACAACACT	dN:	0.2787	dS:	0.7614	w:	0.3661	overlap	14	BF664420:BF974927:BF976512:BG685599:BG685107:BG758827:BG759898:BG759008:BG340902:BI907321:BI910838:BI046669:BU429174:T27881	intron-overlap	0	-	inclusion	1
KNOWN	CONSERVED_STRUCTURE:	CONST	ENSG00000013441.3	201551931	201552091	313	ATGAGACACTCAAAGAGAACTTACTGTCCTGATTGGGATGACAAGGATTGGGATTATGGAAAATGGAGGAGCAGCAGCAGTCATAAAAGAAGGAAGAGATCACATAGCAGTGCCCAGGAGAACAAGCGCTGCAAATACAATCACTCTAAAATGTGTGATAG	ATGAGACACTCAAAGAGAACTTACTGTCCTGATTGGGATGACAAGGATTGGGATTATGGAAAATGGAGGAGCAGCAGCAGTCATAAAAGAAGGAAGAGATCACATAGCAGTGCCCAGGAGAACAAGCGCTGCAAATACAATCACTCTAAAATGTGTGAT	ENSMUSG00000026034.2	58814352	58814512	ATGAGACATTCAAAGAGAACTTACTGTCCTGACTGGGATGAAAGAGACTGGGATTATGGAACATGGAGAAGCAGCAGCAGTCACAAAAGAAAGAAGAGATCACATAGCAGCGCCCGTGAGCAAAAGCGCTGCAGGTACGATCACTCCAAAACGACAGACAG	ATGAGACATTCAAAGAGAACTTACTGTCCTGACTGGGATGAAAGAGACTGGGATTATGGAACATGGAGAAGCAGCAGCAGTCACAAAAGAAAGAAGAGATCACATAGCAGCGCCCGTGAGCAAAAGCGCTGCAGGTACGATCACTCCAAAACGACAGAC	dN:	0.1163	dS:	0.4946	w:	0.2351	overlap	0	-	intron-overlap	0	-	inclusion	0
KNOWN	CONSERVED_STRUCTURE:	CONST	ENSG00000013503.1	105254125	105254196	130	ATGGACGTGCTAGCGGAGGAGTTTGGGAACCTGACTCCGGAGCAGCTGGCGGCGCCGATCCCGACTGTAGAG	ATGGACGTGCTAGCGGAGGAGTTTGGGAACCTGACTCCGGAGCAGCTGGCGGCGCCGATCCCGACTGTAGAG	ENSMUSG00000034453.3	84289556	84289627	ATGGATGTTCTAGCCGAGGAGTTCGGGAGCCTGACTCCGGAGCAGCTGACTGCGCCGATCCCGACTGTGGAG	ATGGATGTTCTAGCCGAGGAGTTCGGGAGCCTGACTCCGGAGCAGCTGACTGCGCCGATCCCGACTGTGGAG	dN:	0.0368	dS:	1.0165	w:	0.0362	overlap	0	-	intron-overlap	0	-	inclusion	0
KNOWN	CONSERVED_STRUCTURE:	CONST	ENSG00000013503.1	105260115	105260147	70	GAAAAATGGAGGCTGCTTCCAGCATTTTTAAAG	GAAAAATGGAGGCTGCTTCCAGCATTTTTAAAG	ENSMUSG00000034453.3	84295339	84295371	GAAAAATGGAGGCTGCTTCCAGCATTTTTAAAG	GAAAAATGGAGGCTGCTTCCAGCATTTTTAAAG	dN:	0.0028	dS:	0.0000	w:	99.0000	overlap	0	-	intron-overlap	0	-	inclusion	0
KNOWN	CONSERVED_STRUCTURE:	CONST	ENSG00000013503.1	105262761	105262817	110	GTGAAAGGCCTTGTGAAACAGCATATAGATTCATTTAACTATTTCATTAATGTAGAG	GTGAAAGGCCTTGTGAAACAGCATATAGATTCATTTAACTATTTCATTAATGTAGAG	ENSMUSG00000034453.3	84295572	84295628	GTTAAAGGCCTGGTGAAACAGCACATAGACTCCTTTAACTATTTCATTAATGTAGAG	GTTAAAGGCCTGGTGAAACAGCACATAGACTCCTTTAACTATTTCATTAATGTAGAG	dN:	0.0007	dS:	0.6930	w:	0.0010	overlap	0	-	intron-overlap	0	-	inclusion	0
KNOWN	CONSERVED_STRUCTURE:	CONST	ENSG00000013503.1	105262903	105262967	124	ATAAAGAAGATAATGAAAGCCAATGAAAAGGTTACAAGTGACGCTGACCCTATGTGGTACTTAAA	ATAAAGAAGATAATGAAAGCCAATGAAAAGGTTACAAGTGACGCTGACCCTATGTGGTACTTA	ENSMUSG00000034453.3	84295716	84295780	ATAAAGAAGATAATGAAAGCCAATGAAAAGGTTACAAGTGATGCTGACCCCATGTGGTACTTAAA	ATAAAGAAGATAATGAAAGCCAATGAAAAGGTTACAAGTGATGCTGACCCCATGTGGTACTTA	dN:	0.0001	dS:	0.1295	w:	0.0010	overlap	0	-	intron-overlap	0	-	inclusion	0
KNOWN	CONSERVED_STRUCTURE:	CONST	ENSG00000013503.1	105265520	105265595	154	ATATCTTAATATCTATGTTGGGCTTCCTGATGTTGAAGAAAGCTTCAATGTAACTAGACCAGTGTCCCCTCATGAG	TATCTTAATATCTATGTTGGGCTTCCTGATGTTGAAGAAAGCTTCAATGTAACTAGACCAGTGTCCCCTCATGAG	ENSMUSG00000034453.3	84298874	84298949	ATACCTTAATATCTATGTCGGACTTCCTGATGTTGAAGAAAGCTTCAATGTAACTAGACCAGTGTCCCCTCATGAG	TACCTTAATATCTATGTCGGACTTCCTGATGTTGAAGAAAGCTTCAATGTAACTAGACCAGTGTCCCCTCATGAG	dN:	0.0002	dS:	0.1786	w:	0.0010	overlap	0	-	intron-overlap	0	-	inclusion	0
KNOWN	CONSERVED_STRUCTURE:	CONST	ENSG00000013503.1	105265828	105265928	199	TGCCGTTTGAGAGACATGACATACTCTGCCCCTATTACAGTGGATATTGAATATACCCGAGGCAGCCAGAGGATCATCCGCAATGCCTTACCTATCGGCAG	TGCCGTTTGAGAGACATGACATACTCTGCCCCTATTACAGTGGATATTGAATATACCCGAGGCAGCCAGAGGATCATCCGCAATGCCTTACCTATCGGC	ENSMUSG00000034453.3	84299544	84299644	TGCCGTCTGAGGGACATGACGTACTCCGCCCCAATCACAGTGGACATTGAGTATACCCGAGGCAGCCAGAGGATAATCCGCAACGCCTTACCCATTGGCAG	TGCCGTCTGAGGGACATGACGTACTCCGCCCCAATCACAGTGGACATTGAGTATACCCGAGGCAGCCAGAGGATAATCCGCAACGCCTTACCCATTGGC	dN:	0.0009	dS:	0.8643	w:	0.0010	overlap	0	-	intron-overlap	0	-	inclusion	0
KNOWN	CONSERVED_STRUCTURE:	CONST	ENSG00000013503.1	105272604	105272695	184	AATGCCCATAATGCTACGTAGTTCAAACTGTGTTCTTACAGGAAAAACGCCAGCAGAATTTGCCAAACTGAACGAATGTCCCTTAGATCCAG	ATGCCCATAATGCTACGTAGTTCAAACTGTGTTCTTACAGGAAAAACGCCAGCAGAATTTGCCAAACTGAACGAATGTCCCTTAGATCCA	ENSMUSG00000034453.3	84301990	84302081	AATGCCCATCATGCTCCGAAGCTCGAACTGTGTTCTAACAGGGAAAACGCCGGCAGAGTTTGCCAAACTGAATGAGTGTCCACTAGACCCAG	ATGCCCATCATGCTCCGAAGCTCGAACTGTGTTCTAACAGGGAAAACGCCGGCAGAGTTTGCCAAACTGAATGAGTGTCCACTAGACCCA	dN:	0.0017	dS:	1.6544	w:	0.0010	overlap	0	-	intron-overlap	0	-	inclusion	0
KNOWN	CONSERVED_STRUCTURE:	CONST	ENSG00000013503.1	105274512	105274629	209	GTGGCTACTTCATTGTTAAAGGAGTAGAAAAAGTTATTCTTATCCAAGAGCAGCTGTCTAAGAACAGGATCATCGTGGAGGCTGATAGAAAAGGGGCTGTTGGAGCTTCAGTTACCAG	GGCTACTTCATTGTTAAAGGAGTAGAAAAAGTTATTCTTATCCAAGAGCAGCTGTCTAAGAACAGGATCATCGTGGAGGCTGATAGAAAAGGGGCTGTTGGAGCTTCAGTTACC	ENSMUSG00000034453.3	84305144	84305261	GTGGCTACTTCATTGTTAAAGGAGTGGAAAAAGTCATTCTTATCCAAGAGCAGCTGTCCAAGAACAGGATCATTGTGGAGGCCGACAGGAAAGGAGCCGTTGGAGCCTCAGTTACCAG	GGCTACTTCATTGTTAAAGGAGTGGAAAAAGTCATTCTTATCCAAGAGCAGCTGTCCAAGAACAGGATCATTGTGGAGGCCGACAGGAAAGGAGCCGTTGGAGCCTCAGTTACC	dN:	0.0004	dS:	0.3990	w:	0.0010	overlap	0	-	intron-overlap	0	-	inclusion	0
KNOWN	CONSERVED_STRUCTURE:	CONST	ENSG00000013503.1	105276276	105276384	211	CTCTACCCATGAGAAAAAAAGCAGAACCAATATGGCTGTGAAACAAGGACGATTTTATTTGAGGCATAATACTTTGTCAGAAGATATACCCATTGTCATCATATTTAAG	TCTACCCATGAGAAAAAAAGCAGAACCAATATGGCTGTGAAACAAGGACGATTTTATTTGAGGCATAATACTTTGTCAGAAGATATACCCATTGTCATCATATTTAAG	ENSMUSG00000034453.3	84306831	84306939	CTCCACCCATGAGAAGAAAAGCAGAACCAACATGGCCGTGAAACAGGGTCGATTCTATCTGAGGCACAACACCCTGTCTGAAGATATCCCCATTGTCATCATATTTAAG	TCCACCCATGAGAAGAAAAGCAGAACCAACATGGCCGTGAAACAGGGTCGATTCTATCTGAGGCACAACACCCTGTCTGAAGATATCCCCATTGTCATCATATTTAAG	dN:	0.0009	dS:	0.9415	w:	0.0010	overlap	0	-	intron-overlap	0	-	inclusion	0
KNOWN	CONSERVED_STRUCTURE:	CONST	ENSG00000013503.1	105289276	105289398	243	GCCATGGGTGTTGAGAGTGACCAGGAAATTGTGCAGATGATTGGAACAGAGGAGCACGTGATGGCTGCATTTGGGCCCAGTCTGGAAGAGTGCCAGAAAGCTCAGATTTTCACACAGATGCAG	GCCATGGGTGTTGAGAGTGACCAGGAAATTGTGCAGATGATTGGAACAGAGGAGCACGTGATGGCTGCATTTGGGCCCAGTCTGGAAGAGTGCCAGAAAGCTCAGATTTTCACACAGATGCAG	ENSMUSG00000034453.3	84313885	84314007	GCCATGGGTGTGGAGAGTGACCAGGAAATCGTGCAGATGATTGGAACAGAGGAGCACGTGATGGCTGCATTTGGGCCCAGCTTGGAGGAGTGCCAGAAAGCTCAGATCTTCACCCAGATGCAG	GCCATGGGTGTGGAGAGTGACCAGGAAATCGTGCAGATGATTGGAACAGAGGAGCACGTGATGGCTGCATTTGGGCCCAGCTTGGAGGAGTGCCAGAAAGCTCAGATCTTCACCCAGATGCAG	dN:	0.0004	dS:	0.3839	w:	0.0010	overlap	0	-	intron-overlap	0	-	inclusion	0
KNOWN	CONSERVED_STRUCTURE:	CONST	ENSG00000013503.1	105302102	105302221	238	GCATTAAAATATATAGGGAACAAAGTAAGAAGGCAAAGGATGTGGGGAGGTGGACCAAAGAAAACCAAAATAGAAGAAGCAAGAGAGCTCCTGGCTTCCACCATTCTGACCCATGTCCCA	GCATTAAAATATATAGGGAACAAAGTAAGAAGGCAAAGGATGTGGGGAGGTGGACCAAAGAAAACCAAAATAGAAGAAGCAAGAGAGCTCCTGGCTTCCACCATTCTGACCCATGTCCCA	ENSMUSG00000034453.3	84319763	84319882	GCATTGAAGTATATAGGGAATAAAGTAAGAAGACAAAGAATGTGGGGAGGTGGACCAAAGAAAACCAAAATAGAAGAAGCAAGAGAACTCCTGGCTTCTACCATTCTGACCCACGTACCA	GCATTGAAGTATATAGGGAATAAAGTAAGAAGACAAAGAATGTGGGGAGGTGGACCAAAGAAAACCAAAATAGAAGAAGCAAGAGAACTCCTGGCTTCTACCATTCTGACCCACGTACCA	dN:	0.0005	dS:	0.4980	w:	0.0010	overlap	0	-	intron-overlap	0	-	inclusion	0
KNOWN	CONSERVED_STRUCTURE:	CONST	ENSG00000013503.1	105307071	105307205	273	GTTAAGGAATTCAATTTCCGAGCCAAATGTATCTATACTGCAGTGATGGTGCGAAGAGTTATTCTGGCCCAAGGAGATAATAAAGTTGACGACAGAGATTATTATGGTAACAAGCGACTGGAATTGGCAGGACAG	GTTAAGGAATTCAATTTCCGAGCCAAATGTATCTATACTGCAGTGATGGTGCGAAGAGTTATTCTGGCCCAAGGAGATAATAAAGTTGACGACAGAGATTATTATGGTAACAAGCGACTGGAATTGGCAGGACAG	ENSMUSG00000034453.3	84323034	84323168	GTGAAGGAATTCAATTTCCGAGCTAAGTGTATCTACACTGCAGTGATGGTGCGAAGGGTGATCCTGGCCCAAGGAGATAACAAGGTCGATGACAGAGACTATTATGGCAACAAACGACTGGAATTGGCAGGACAG	GTGAAGGAATTCAATTTCCGAGCTAAGTGTATCTACACTGCAGTGATGGTGCGAAGGGTGATCCTGGCCCAAGGAGATAACAAGGTCGATGACAGAGACTATTATGGCAACAAACGACTGGAATTGGCAGGACAG	dN:	0.0005	dS:	0.5154	w:	0.0010	overlap	0	-	intron-overlap	0	-	inclusion	0
KNOWN	CONSERVED_STRUCTURE:	CONST	ENSG00000013503.1	105323442	105323603	310	CTTTTATCTCTTCTTTTTGAAGACTTGTTCAAAAAATTTAATTCTGAAATGAAAAAGATTGCCGACCAGGTGATTCCTAAGCAAAGAGCAGCCCAGTTTGATGTTGTCAAACACATGCGCCAAGACCAGATCACCAATGGCATGGTGAATGCTATTTCTACC	CTTTTATCTCTTCTTTTTGAAGACTTGTTCAAAAAATTTAATTCTGAAATGAAAAAGATTGCCGACCAGGTGATTCCTAAGCAAAGAGCAGCCCAGTTTGATGTTGTCAAACACATGCGCCAAGACCAGATCACCAATGGCATGGTGAATGCTATTTCTACC	ENSMUSG00000034453.3	84334411	84334572	CTCTTATCTCTTCTTTTTGAAGATTTGTTTAAAAAGTTTAATTCAGAAATGAAGAAGATTGCAGACCAAGTGATTCCTAAACAGAGAGCAGCCCAGTTTGACGTCGTTAAACACATGCGCCAAGACCAGATTACCAACGGCATGGTCAATGCCATCTCCACG	CTCTTATCTCTTCTTTTTGAAGATTTGTTTAAAAAGTTTAATTCAGAAATGAAGAAGATTGCAGACCAAGTGATTCCTAAACAGAGAGCAGCCCAGTTTGACGTCGTTAAACACATGCGCCAAGACCAGATTACCAACGGCATGGTCAATGCCATCTCCACG	dN:	0.0008	dS:	0.8285	w:	0.0010	overlap	0	-	intron-overlap	0	-	inclusion	0
KNOWN	CONSERVED_STRUCTURE:	CONST	ENSG00000013503.1	105326518	105326718	412	GGAAATTGGTCTTTAAAGAGATTTAAAATGGACCGCCAGGGTGTAACCCAAGTGCTGTCTCGCTTGTCATATATATCCGCACTGGGCATGATGACAAGAATCTCTTCCCAGTTTGAAAAAACGAGAAAAGTGAGTGGTCCTCGCTCCCTCCAGCCATCTCAGTGGGGAATGCTGTGTCCTTCGGACACTCCTGAAGGAGAG	GGAAATTGGTCTTTAAAGAGATTTAAAATGGACCGCCAGGGTGTAACCCAAGTGCTGTCTCGCTTGTCATATATATCCGCACTGGGCATGATGACAAGAATCTCTTCCCAGTTTGAAAAAACGAGAAAAGTGAGTGGTCCTCGCTCCCTCCAGCCATCTCAGTGGGGAATGCTGTGTCCTTCGGACACTCCTGAAGGAGAG	ENSMUSG00000034453.3	84340417	84340617	GGAAATTGGTCTCTGAAGAGATTTAAGATGGACCGACAGGGTGTGACCCAGGTGCTGTCTCGCTTGTCATATATATCTGCACTCGGCATGATGACAAGAATCTCTTCCCAGTTTGAAAAGACGAGGAAAGTGAGTGGCCCTCGTTCTCTGCAGCCGTCTCAGTGGGGAATGCTCTGTCCCTCCGACACACCTGAAGGGGAG	GGAAATTGGTCTCTGAAGAGATTTAAGATGGACCGACAGGGTGTGACCCAGGTGCTGTCTCGCTTGTCATATATATCTGCACTCGGCATGATGACAAGAATCTCTTCCCAGTTTGAAAAGACGAGGAAAGTGAGTGGCCCTCGTTCTCTGCAGCCGTCTCAGTGGGGAATGCTCTGTCCCTCCGACACACCTGAAGGGGAG	dN:	0.0005	dS:	0.5014	w:	0.0010	overlap	0	-	intron-overlap	0	-	inclusion	0
KNOWN	CONSERVED_STRUCTURE:	CONST	ENSG00000014919.2	101466095	101466208	204	GGAATCACTTCAGTCACTGCCATTACAGTGCTCTACTTCCTCTCTCGGAGAATTCCCCTTCCTAGAAGGACCAAGATGGCAGCAGTGACTCTGCTGGCTTTGGCGTATACACAG	GGAATCACTTCAGTCACTGCCATTACAGTGCTCTACTTCCTCTCTCGGAGAATTCCCCTTCCTAGAAGGACCAAGATGGCAGCAGTGACTCTGCTGGCTTTGGCGTATACACAG	ENSMUSG00000040018.3	43074695	43074808	GGAGTCACGTCTGTCACTGCCATTACAGTGCTCTATTTCCTGTCCCGGAGAATCCCCCTTCCTCGAAGAACCAAGATGGCAGCAGTGACTCTGCTAGCTTTGGCATATGCACAG	GGAGTCACGTCTGTCACTGCCATTACAGTGCTCTATTTCCTGTCCCGGAGAATCCCCCTTCCTCGAAGAACCAAGATGGCAGCAGTGACTCTGCTAGCTTTGGCATATGCACAG	dN:	0.0278	dS:	0.3342	w:	0.0832	overlap	6	AA436567:AA455163:AA897699:BM972718:N25978:N35161	intron-overlap	0	-	inclusion	1
KNOWN	CONSERVED_STRUCTURE:	CONST	ENSG00000014919.2	101468093	101468247	308	GGGCTTTTGTGGCAGGGCTAGATGCTGGGCTTGTTTATAACTCCTTTCCCAAAATGGGAGAATCCTGGATCCCGGAGGACCTCTTTACCTTCTCCCCCATCCTGAGGAATGTTTTTGAGAATCCCACCATGGTGCAGTTTGATCACCGGATTCTG	GCTTTTGTGGCAGGGCTAGATGCTGGGCTTGTTTATAACTCCTTTCCCAAAATGGGAGAATCCTGGATCCCGGAGGACCTCTTTACCTTCTCCCCCATCCTGAGGAATGTTTTTGAGAATCCCACCATGGTGCAGTTTGATCACCGGATTCTG	ENSMUSG00000040018.3	43076495	43076649	GGGCTTTTGTGGCAGGGCTGGATGCTGGCCTCGTTTACAACTCCTTCCCCAAAATGGGAGAATCTTGGATCCCAGAGGACCTCCTGACCTTCTCCCCTGTCCTGAAGAATGTTTTTGAGAATCCTACCATGGTTCAGTTTGATCACAGGCTTCTG	GCTTTTGTGGCAGGGCTGGATGCTGGCCTCGTTTACAACTCCTTCCCCAAAATGGGAGAATCTTGGATCCCAGAGGACCTCCTGACCTTCTCCCCTGTCCTGAAGAATGTTTTTGAGAATCCTACCATGGTTCAGTTTGATCACAGGCTTCTG	dN:	0.0380	dS:	0.3789	w:	0.1002	overlap	2	AA436567:N25978	intron-overlap	0	-	inclusion	1
KNOWN	CONSERVED_STRUCTURE:	CONST	ENSG00000014919.2	101470734	101470815	131	TTGCCTGAAACCCACCAACTCCTACAGTTGAGACGATTTGCTCATGGAACAGCAGGTCTGGTGTTCCTTACGGCCCTCTCAG	TTGCCTGAAACCCACCAACTCCTACAGTTGAGACGATTTGCTCATGGAACAGCAGGTCTGGTGTTCCTTACGGCCCTCTCA	ENSMUSG00000040018.3	43078491	43078572	TTACCAGAAACTCGGCAGCTCCTGTGGTTGAGACGGTTTGCTGGTGGCACAGCAGGCCTGGTGTTCCTCACGGCTCTCTCAG	TTACCAGAAACTCGGCAGCTCCTGTGGTTGAGACGGTTTGCTGGTGGCACAGCAGGCCTGGTGTTCCTCACGGCTCTCTCA	dN:	0.1196	dS:	0.5771	w:	0.2072	overlap	6	BF090109:BF963924:BQ343084:BQ188396:N25978:BF958567	intron-overlap	0	-	inclusion	1
KNOWN	CONSERVED_STRUCTURE:	CONST	ENSG00000014919.2	101473703	101473870	322	GGTCTGTTGGGATGGTATATGGTGAAAAGTGGACTAGAAGAAAAATCAGACTCCCATGACATCCCTCGGGTCAGTCAGTACCGCCTTGCTGCCCACCTGGGATCAGCCCTGGTTCTTTATTGTGCCAGCTTGTGGACCTCACTGTCACTGCTACTCCCTCCGCACAAG	GGTCTGTTGGGATGGTATATGGTGAAAAGTGGACTAGAAGAAAAATCAGACTCCCATGACATCCCTCGGGTCAGTCAGTACCGCCTTGCTGCCCACCTGGGATCAGCCCTGGTTCTTTATTGTGCCAGCTTGTGGACCTCACTGTCACTGCTACTCCCTCCGCACAAG	ENSMUSG00000040018.3	43080275	43080442	GGTCTGTTGGGTTGGTATATGGTGAAAAGTGGATTGGAAGAAAAACCAGAGTCCTATGACATCCCTCGGGTCAGTCAGTACCGCCTCGCAGCCCACCTGGGGTCAGCACTGGTTCTCTACTGTGCCAGTCTGTGGACCTCCCTGTCACTGCTACTGCCTCAGCACAAG	GGTCTGTTGGGTTGGTATATGGTGAAAAGTGGATTGGAAGAAAAACCAGAGTCCTATGACATCCCTCGGGTCAGTCAGTACCGCCTCGCAGCCCACCTGGGGTCAGCACTGGTTCTCTACTGTGCCAGTCTGTGGACCTCCCTGTCACTGCTACTGCCTCAGCACAAG	dN:	0.0366	dS:	0.3100	w:	0.1180	overlap	5	BF090109:BF963924:BQ343084:BQ188396:BQ343190	intron-overlap	0	-	inclusion	1
KNOWN	CONSERVED_STRUCTURE:	CONST	ENSG00000014919.2	101476715	101476901	407	CTTGAATCATGATATGACACTGACAGAATTCAAGTTCATCTGGTACATGGAGTACTCACACCGAATGTGGGGTCGCCTTGTAGGCCTTGTGTACATCCTGCCTGCTGCCTACTTTTGGAGAAAGGGCTGGCTCAGCCGTGGCATGAAAGGACGTGTTCTTGCCCTCTGTGGCCTCGTCTGCTTCCAG	TTGAATCATGATATGACACTGACAGAATTCAAGTTCATCTGGTACATGGAGTACTCACACCGAATGTGGGGTCGCCTTGTAGGCCTTGTGTACATCCTGCCTGCTGCCTACTTTTGGAGAAAGGGCTGGCTCAGCCGTGGCATGAAAGGACGTGTTCTTGCCCTCTGTGGCCTCGTCTGCTTCCAG	ENSMUSG00000040018.3	43083394	43083580	CCTGAACCATGACATGACGCTGGCGGAATTCAAGTTTATCTGGTACATGGAATACTCACACCGGATGTGGGGGCGAGCTGTAGGCCTTGCATACATCCTGCCTGCTGCCTACTTTTGGAGAAAGGGTTGGCTCAACCGTGGCATGAAAGGACGTGTTCTCGCCCTCTGTGGCTTAGTCTGTTTCCAG	CTGAACCATGACATGACGCTGGCGGAATTCAAGTTTATCTGGTACATGGAATACTCACACCGGATGTGGGGGCGAGCTGTAGGCCTTGCATACATCCTGCCTGCTGCCTACTTTTGGAGAAAGGGTTGGCTCAACCGTGGCATGAAAGGACGTGTTCTCGCCCTCTGTGGCTTAGTCTGTTTCCAG	dN:	0.0411	dS:	0.4494	w:	0.0915	overlap	0	-	intron-overlap	0	-	inclusion	0
KNOWN	CONSERVED_STRUCTURE:	CONST	ENSG00000014919.2	101477188	101477310	256	GTTGACAGAGTCTGGCCTCTCGATGGTAGATTGGCATTTAATAAAGGAGATGAAGCCACCTACAAGCCAAGAGGAATGGGAAGCAGAATTCCAAAGATACCAGCAATTTCCAGAATTTAAAAT	TTGACAGAGTCTGGCCTCTCGATGGTAGATTGGCATTTAATAAAGGAGATGAAGCCACCTACAAGCCAAGAGGAATGGGAAGCAGAATTCCAAAGATACCAGCAATTTCCAGAATTTAAA	ENSMUSG00000040018.3	43085448	43085570	GTTGACAGAGTCTGGCCTCTCAATGGTAGACTGGCATCTGATAAAGGAGATGAAGCCGCCCACAAGCCAGGAAGAGTGGGAAGCAGAGTTCCAAAAGTACCAGCAATTTCCAGAATTTAAAAT	TTGACAGAGTCTGGCCTCTCAATGGTAGACTGGCATCTGATAAAGGAGATGAAGCCGCCCACAAGCCAGGAAGAGTGGGAAGCAGAGTTCCAAAAGTACCAGCAATTTCCAGAATTTAAA	dN:	0.0141	dS:	0.4507	w:	0.0314	overlap	0	-	intron-overlap	0	-	inclusion	0
KNOWN	CONSERVED_STRUCTURE:	CONST	ENSG00000014919.2	101479300	101479481	316	TGTGATTGCATCAGGCGCCCTTTGAGGCCAGGGCAATACAGCACCATCTCTGAAGTAGCTTTGCAATCTGGAAGGGGTACAGTGTCCCTTCCCTCAAAGGCTGCTGAGCGGGTGGTGGGCCGATGGCTCCTGGTCTGCAGTGGAACAGTGGCTGGAGCAGTTATTCTTGGTGGAGTAACTAG	TGT------GATTGC---ATCAGGCGCCCTTTGAGGCCAGGGCAATACAGCACCATCTCTGAAGTAGCTTTGCAATCTGGAAGGGGTACAGTGTCCCTTCCCTCAAAGGCTGCTGAGCGGGTGGTGGGCCGATGGCTCCTGGTCTGCAGTGGAACAGTGGCTGGAGCAGTTATTCTTGGTGGAGTAACT	ENSMUSG00000040018.3	43088002	43088192	TGTGGCAGCAGCTGTGGCAGCCAGCGTCCTCTGAGGCCAGGACAGTACAGCACCATCACTGAAGTGGCTCTGCAATCCGGAAAAGGGACAGTGTCCCTTCCTTCGAGGGCAGCCGAGCGGGCGGTGGGCCGATGGCTTCTGGTGTGCAGTGGGACAGTGGCTGGAGCAGTTATTCTGGGAGGAGTGACCAG	TGTGGCAGCAGCTGTGGCAGCCAGCGTCCTCTGAGGCCAGGACAGTACAGCACCATCACTGAAGTGGCTCTGCAATCCGGAAAAGGGACAGTGTCCCTTCCTTCGAGGGCAGCCGAGCGGGCGGTGGGCCGATGGCTTCTGGTGTGCAGTGGGACAGTGGCTGGAGCAGTTATTCTGGGAGGAGTGACC	dN:	0.0764	dS:	0.6137	w:	0.1244	overlap	0	-	intron-overlap	0	-	inclusion	0
KNOWN	CONSERVED_STRUCTURE:	CONST	ENSG00000015592.7	27154488	27154696	426	CAGACACGGTGGACCTGAATTGGTGCGTCATTTCCGACATGGAAGTCATCGAGCTGAACAAATGCACCTCGGGCCAATCCTTTGAAGTCATCCTGAAGCCACCCTCCTTTGATGGGGTTCCCGAGTTCAACGCCTCCCTGCCAAGGCGGCGAGACCCATCCCTGGAAGAGATCCAGAAGAAACTAGAAGCGGCTGAGGAGCGAAGGAAG	GACACGGTGGACCTGAATTGGTGCGTCATTTCCGACATGGAAGTCATCGAGCTGAACAAATGCACCTCGGGCCAATCCTTTGAAGTCATCCTGAAGCCACCCTCCTTTGATGGGGTTCCCGAGTTCAACGCCTCCCTGCCAAGGCGGCGAGACCCATCCCTGGAAGAGATCCAGAAGAAACTAGAAGCGGCTGAGGAGCGAAGGAAG	ENSMUSG00000022044.2	58344597	58344805	CAGATACAGTAGACCTGAACTGGTGCGTCATCTCTGATATGGAAGTCATCGAGCTGAACAAGTGCACCTCGGGCCAGTCCTTTGAAGTCATCTTGAAGCCACCTTCCTTTGACGGGGTGCCTGAGTTTAATGCCTCCCTCCCAAGACGGCGAGACCCATCATTAGAAGAGATTCAGAAGAAGCTAGAAGCAGCAGAGGAGCGAAGGAAG	GATACAGTAGACCTGAACTGGTGCGTCATCTCTGATATGGAAGTCATCGAGCTGAACAAGTGCACCTCGGGCCAGTCCTTTGAAGTCATCTTGAAGCCACCTTCCTTTGACGGGGTGCCTGAGTTTAATGCCTCCCTCCCAAGACGGCGAGACCCATCATTAGAAGAGATTCAGAAGAAGCTAGAAGCAGCAGAGGAGCGAAGGAAG	dN:	0.0009	dS:	0.8556	w:	0.0010	overlap	0	-	intron-overlap	0	-	inclusion	0
KNOWN	CONSERVED_STRUCTURE:	CONST	ENSG00000015592.7	27155831	27155926	185	CCTACAAAGAGAAGATGAAGGAGCTCCCGCTGGTGTCCTTGTTCTGCTCCTGCTTCCTGGCCGATCCCCTGAATAAGTCGTCCTACAAATATGAAG	TACAAAGAGAAGATGAAGGAGCTCCCGCTGGTGTCCTTGTTCTGCTCCTGCTTCCTGGCCGATCCCCTGAATAAGTCGTCCTACAAATATGAA	ENSMUSG00000022044.2	58343474	58343569	CCTATAAGGAGAAGATGAAGGAACTCCCACTAGTGTCTCTGTTCTGCTCTTGCTTCTTGTCTGATCCCCTGAATAAATCATCCTACAAATATGAAG	TATAAGGAGAAGATGAAGGAACTCCCACTAGTGTCTCTGTTCTGCTCTTGCTTCTTGTCTGATCCCCTGAATAAATCATCCTACAAATATGAA	dN:	0.0161	dS:	0.5562	w:	0.0289	overlap	0	-	intron-overlap	0	-	inclusion	0
KNOWN	CONSERVED_STRUCTURE:	CONST	ENSG00000015676.7	44198853	44198960	232	AAAGTCCATGAGATGCTGAAGAAGGGGTGGGATGCTGAAGGTTCTCCCTTCCGAGGCCAGCGATTCGACCCTGCCATGTTCAACATCTCCCCGGGGGCTGTGCAGTTT	AAAGTCCATGAGATGCTGAAGAAGGGGTGGGATGCTGAAGGTTCTCCCTTCCGAGGCCAGCGATTCGACCCTGCCATGTTCAACATCTCCCCGGGGGCTGTGCAGTTT	ENSMUSG00000053838.2	6003036	6003143	AAAGTCCATGAGATGCTGAAGAAGGGGTGGGATGCTGAAGGCTCTCCCTTCCGAGGCCAGCGATTCGACCCAGCCATGTTCAACATCTCCCCAGGGGCTGTGCAGTTT	AAAGTCCATGAGATGCTGAAGAAGGGGTGGGATGCTGAAGGCTCTCCCTTCCGAGGCCAGCGATTCGACCCAGCCATGTTCAACATCTCCCCAGGGGCTGTGCAGTTT	dN:	0.0001	dS:	0.1323	w:	0.0010	overlap	0	-	intron-overlap	0	-	inclusion	0
KNOWN	CONSERVED_STRUCTURE:	CONST	ENSG00000015676.7	44297807	44298123	424	GTATTCAAAACCTTTGACCACATGGCCCGTCAGGATGATGAGAAGAGAAGGCAGGAACTTGAAGAGAAAATCAGAAGAAAGGAAGAGGAAGAGGCCAAGACTGTGTCAGCTGCTGCAGCTGAGAAGGAGCCAGTCCCAGTTCCAGTCCAGGAAATAGAGATTGACTCCACCACAGAATTGGATGGGCATCAGGAAGTAGAGAAAGTGCAGCCTCCAGGCCCTGTGAAGGAAATGGCCCATGGTTCACAGGAGGCAGAAGCTCCAGGAGCAGTTGCTGGTGCTGCTGAAGTCCCTAGGGAACCACCAATTCTTCCCAG	GTATTCAAAACCTTTGACCACATGGCCCGTCAGGATGATGAGAAGAGAAGGCAGGAACTTGAAGAGAAAATCAGAAGAAAGGAAGAGGAAGAGGCCAAGACTGTGTCAGCTGCTGCAGCTGAGAAGGAGCCAGTCCCAGTTCCAGTCCAGGAAATAGAGATTGACTCCACCACAGAATTGGATGGGCATCAGGAAGTAGAGAAAGTGCAGCCTCCAGGC---------CCTGTGAAGGAAATGGCCCATGGTTCACAGGAGGCAGAAGCTCCAGGAGCAGTTGCTGGTGCTGCTGAAGTCCCTAGGGAACCACCAATTCTTCCC	ENSMUSG00000053838.2	6087942	6088264	GTCTTTAAAACATTTGATCACATGGCCCGCCAGGATGATGAGAAAAGGAAGAAAGAACTAGAAGAGAAAATAAGAAAAAAGGAGGAAGAGGCCAAGGCCTTGCCAGCTGCTGAAACTGAGAAGGTAGCGGTGCCGGTCCCAGTGCAGGAGGTAGAGATCGATGCTGCTGCAGACTTGAGTGGGCCTCAGGAAGTAGAGAAGGAGGAGCCCCCAGGCTCCCAGGACCCCGAGCACACAGTGACCCATGGCCTGGAGAAGGCGGAAGCTCCAGGAACAGTTAGCAGTGCTGCTGAAGGCCCTAAGGACCCTCCTGTGCTCCCCAG	GTCTTTAAAACATTTGATCACATGGCCCGCCAGGATGATGAGAAAAGGAAGAAAGAACTAGAAGAGAAAATAAGAAAAAAGGAGGAAGAG---GCCAAGGCCTTGCCAGCTGCTGAAACTGAGAAGGTAGCGGTGCCGGTCCCAGTGCAGGAGGTAGAGATCGATGCTGCTGCAGACTTGAGTGGGCCTCAGGAAGTAGAGAAGGAGGAGCCCCCAGGCTCCCAGGACCCCGAGCACACAGTGACCCATGGCCTGGAGAAGGCGGAAGCTCCAGGAACAGTTAGCAGTGCTGCTGAAGGCCCTAAGGACCCTCCTGTGCTCCCC	dN:	0.2434	dS:	0.7218	w:	0.3373	overlap	0	-	intron-overlap	0	-	inclusion	0
KNOWN	CONSERVED_STRUCTURE:	CONST	ENSG00000015676.7	44303248	44303418	349	CTGTATGACCAGGCCCTTTTGGGCATCCTGCAGCACGTGGGCAACGTCCAGGATTTCCTGCGCGTTCTCTTTGGCTTCCTCTACCGCAAGACAGACTTCTATCGCTTGCTGCGCCACCCATCGGACCGCATGGGCTTCCCGCCCGGGGCCGCGCAGGCCTTGGTGCTGCAG	---------------------CTGTATGACCAGGCCCTTTTGGGCATCCTGCAGCACGTGGGCAACGTCCAGGATTTCCTGCGCGTTCTCTTTGGCTTCCTCTACCGCAAGACAGACTTCTATCGCTTGCTGCGCCACCCATCGGACCGCATGGGCTTCCCGCCCGGGGCCGCGCAGGCCTTGGTGCTGCAG	ENSMUSG00000053838.2	6094731	6094922	ATGGAGCCCGGGGCTGCTGAGCTTTATGACCAGGCCCTGTTGGGCATCCTGCAGCACGTGGGCAATGTCCAGGACTTTCTGCGCGTGCTCTTCGGCTTTCTCTACCGCAAGACCGACTTCTACCGCCTGCTGCGCCACCCTTCGGACCGCATGGGCTTCCCGCCCGGGGCCGCACAGGCCCTGGTGCTGCAG	ATGGAGCCCGGGGCTGCTGAGCTTTATGACCAGGCCCTGTTGGGCATCCTGCAGCACGTGGGCAATGTCCAGGACTTTCTGCGCGTGCTCTTCGGCTTTCTCTACCGCAAGACCGACTTCTACCGCCTGCTGCGCCACCCTTCGGACCGCATGGGCTTCCCGCCCGGGGCCGCACAGGCCCTGGTGCTGCAG	dN:	0.0013	dS:	1.2507	w:	0.0010	overlap	0	-	intron-overlap	0	-	inclusion	0
KNOWN	CONSERVED_STRUCTURE:	CONST	ENSG00000017427.5	101315754	101315935	370	ACAAGCCCACAGGGTATGGCTCCAGCAGTCGGAGGGCGCCTCAGACAGGCATCGTGGATGAGTGCTGCTTCCGGAGCTGTGATCTAAGGAGGCTGGAGATGTATTGCGCACCCCTCAAGCCTGCCAAGTCAGCTCGCTCTGTCCGTGCCCAGCGCCACACCGACATGCCCAAGACCCAGAAG	AAGCCCACAGGGTATGGCTCCAGCAGTCGGAGGGCGCCTCAGACAGGCATCGTGGATGAGTGCTGCTTCCGGAGCTGTGATCTAAGGAGGCTGGAGATGTATTGCGCACCCCTCAAGCCTGCCAAGTCAGCTCGCTCTGTCCGTGCCCAGCGCCACACCGACATGCCCAAGACCCAGAAG	ENSMUSG00000020053.3	87661464	87661645	ACAAGCCCACAGGCTATGGCTCCAGCATTCGGAGGGCACCTCAGACAGGCATTGTGGATGAGTGTTGCTTCCGGAGCTGTGATCTGAGGAGACTGGAGATGTACTGTGCCCCACTGAAGCCTACAAAAGCAGCCCGCTCTATCCGTGCCCAGCGCCACACTGACATGCCCAAGACTCAGAAG	AAGCCCACAGGCTATGGCTCCAGCATTCGGAGGGCACCTCAGACAGGCATTGTGGATGAGTGTTGCTTCCGGAGCTGTGATCTGAGGAGACTGGAGATGTACTGTGCCCCACTGAAGCCTACAAAAGCAGCCCGCTCTATCCGTGCCCAGCGCCACACTGACATGCCCAAGACTCAGAAG	dN:	0.0305	dS:	0.5122	w:	0.0596	overlap	6	AA913900:AA621551:AA542914:AI248089:AI401719:BM984670	intron-overlap	0	-	inclusion	1
KNOWN	CONSERVED_STRUCTURE:	CONST	ENSG00000017427.5	101371888	101372044	297	GTGAAGATGCACACCATGTCCTCCTCGCATCTCTTCTACCTGGCGCTGTGCCTGCTCACCTTCACCAGCTCTGCCACGGCTGGACCGGAGACGCTCTGCGGGGCTGAGCTGGTGGATGCTCTTCAGTTCGTGTGTGGAGACAGGGGCTTTTATTTCA	GTGAAGATGCACACCATGTCCTCCTCGCATCTCTTCTACCTGGCGCTGTGCCTGCTCACCTTCACCAGCTCTGCCACGGCTGGACCGGAGACGCTCTGCGGGGCTGAGCTGGTGGATGCTCTTCAGTTCGTGTGTGGAGACAGGGGCTTTTATTTC	ENSMUSG00000020053.3	87612574	87612730	ATAAAGATACACATCATGTCGTCTTCACACCTCTTCTACCTGGCGCTCTGCTTGCTCACCTTCACCAGCTCCACCACAGCTGGACCAGAGACCCTTTGCGGGGCTGAGCTGGTGGATGCTCTTCAGTTCGTGTGTGGACCGAGGGGCTTTTACTTCA	ATAAAGATACACATCATGTCGTCTTCACACCTCTTCTACCTGGCGCTCTGCTTGCTCACCTTCACCAGCTCCACCACAGCTGGACCAGAGACCCTTTGCGGGGCTGAGCTGGTGGATGCTCTTCAGTTCGTGTGTGGACCGAGGGGCTTTTACTTC	dN:	0.0581	dS:	0.4864	w:	0.1196	overlap	1	BM984670	intron-overlap	0	-	inclusion	1
KNOWN	CONSERVED_STRUCTURE:	CONST	ENSG00000018189.2	71993271	71993444	343	ATCCTAATTATCTCATGGCTAATGAACGCATGAACCTCATGAACATGGCCAAGCTGAGTATCAAGGGCTTGATTGAATCAGCTCTGAACCTGGGGAGGACTCTTGACTCTGACTATGCACCTCTCCAGCAATTCTTTGTGGTGATGGAGCACTGTCTGAAACATGGCTTGAAAG	CCTAATTATCTCATGGCTAATGAACGCATGAACCTCATGAACATGGCCAAGCTGAGTATCAAGGGCTTGATTGAATCAGCTCTGAACCTGGGGAGGACTCTTGACTCTGACTATGCACCTCTCCAGCAATTCTTTGTGGTGATGGAGCACTGTCTGAAACATGGCTTGAAA	ENSMUSG00000029291.2	87392861	87393034	ATCCCAATTATCTCATGGCTAACGAACGCATGAACCTGATGAACATGGCAAAGCTGAGCATCAAGGGCTTGATTGAATCGGCTCTGAATCTGGGGCGGACCCTGGACTCTGACTACGCACCTCTCCAGCAGTTTTTCGTGGTGATGGAACACTGCCTGAAACACGGCTTGAAAG	CCCAATTATCTCATGGCTAACGAACGCATGAACCTGATGAACATGGCAAAGCTGAGCATCAAGGGCTTGATTGAATCGGCTCTGAATCTGGGGCGGACCCTGGACTCTGACTACGCACCTCTCCAGCAGTTTTTCGTGGTGATGGAACACTGCCTGAAACACGGCTTGAAA	dN:	0.0006	dS:	0.6095	w:	0.0010	overlap	9	AU117344:BG701702:BI551582:BI561846:BI829111:BI601754:BI603067:BI760849:BM920380	intron-overlap	0	-	inclusion	1
KNOWN	CONSERVED_STRUCTURE:	CONST	ENSG00000018189.2	71994304	71994421	225	CTAAAAAAACTTTTCTCGGACAAAATAAATCCTTCTGGGGGCCTCTAGAACTGGTAGAAAAGCTTGTTCCAGAAGCCGCAGAGATAACAGCAAGTGTTAAAGATCTTCCAGGACTTAA	AAAAAAACTTTTCTCGGACAAAATAAATCCTTCTGGGGGCCTCTAGAACTGGTAGAAAAGCTTGTTCCAGAAGCCGCAGAGATAACAGCAAGTGTTAAAGATCTTCCAGGACTT	ENSMUSG00000029291.2	87394382	87394499	CCAAGAAAACTTTTCTTGGACAAAATAAATCCTTCTGGGGGCCTCTAGAGCTGGTGGAGAAGCTTGTTCCAGAAGCTGCAGAAATAACAGCGAGTGTAAAAGACCTCCCAGGACTCAA	AAGAAAACTTTTCTTGGACAAAATAAATCCTTCTGGGGGCCTCTAGAGCTGGTGGAGAAGCTTGTTCCAGAAGCTGCAGAAATAACAGCGAGTGTAAAAGACCTCCCAGGACTC	dN:	0.0007	dS:	0.6620	w:	0.0010	overlap	11	AA418881:AU117344:BI551582:BI561846:BI829111:BI601754:BI603067:BI760849:BM920380:BM690322:BG701702	intron-overlap	0	-	inclusion	1
KNOWN	CONSERVED_STRUCTURE:	CONST	ENSG00000019582.3	149764841	149764936	131	AATGCTGACCCCCTGAAGGTGTACCCGCCACTGAAGGGGAGCTTCCCGGAGAACCTGAGACACCTTAAGAACACCATGGAGACCATAGACTGGAAG	AATGCTGACCCCCTGAAGGTGTACCCGCCACTGAAGGGGAGCTTCCCGGAGAACCTGAGACACCTTAAGAACACCATGGAGACCATAGACTGGAAG	ENSMUSG00000024610.3	61323680	61323772	AGGTCTGGACCCCTGGAGTACCCGCAGCTGAAGGGGACCTTCCCAGAGAATCTGAAGCATCTTAAGAACTCCATGGATGGCGTGAACTGGAAG	AGGTCTGGACCCCTGGAG---TACCCGCAGCTGAAGGGGACCTTCCCAGAGAATCTGAAGCATCTTAAGAACTCCATGGATGGCGTGAACTGGAAG	dN:	0.2694	dS:	0.6191	w:	0.4351	overlap	23	AW862879:BE839970:BF856357:BF856268:BF808876:BF850654:BF856358:BF856288:BF853697:BG745711:BG745716:BG746032:BG746165:BG746010:BI003063:BI002941:BI000901:BI000905:BI000924:BI000927:BI000284:BI000933:BI010477	intron-overlap	0	-	inclusion	1
KNOWN	CONSERVED_STRUCTURE:	CONST	ENSG00000019582.3	149766015	149766077	109	CCCATGCAGAATGCCACCAAGTATGGCAACATGACAGAGGACCATGTGATGCACCTGCTCCAG	CCCATGCAGAATGCCACCAAGTATGGCAACATGACAGAGGACCATGTGATGCACCTGCTCCAG	ENSMUSG00000024610.3	61322726	61322788	CCTGTGAAGAACGTTACCAAGTACGGCAACATGACCCAGGACCATGTGATGCATCTGCTCACG	CCTGTGAAGAACGTTACCAAGTACGGCAACATGACCCAGGACCATGTGATGCATCTGCTCACG	dN:	0.1405	dS:	1.4382	w:	0.0977	overlap	23	AW862879:BE839970:BF856357:BF856268:BF808876:BF850654:BF856358:BF856288:BF853697:BG745716:BG746165:BG756857:BI002941:BI000901:BI000905:BI000924:BI000927:BI000284:BI000933:BI010477:BI000315:W86808:BF812043	intron-overlap	0	-	inclusion	1
KNOWN	CONSERVED_STRUCTURE:	CONST	ENSG00000019582.3	149766637	149766716	79	CTCCCAAGCCTGTGAGCAAGATGCGCATGGCCACCCCGCTGCTGATGCAGGCGCTGCCCATGGGAGCCCTGCCCCAGGGG	CCCAAGCCTGTGAGCAAGATGCGCATGGCCACCCCGCTGCTGATGCAGGCGCTGCCCATGGGAGCCCTGCCCCAGGGG	ENSMUSG00000024610.3	61321930	61322009	CTGCCAAACCTGTGAGCCAGATGCGGATGGCTACTCCCTTGCTGATGCGTCCAATGTCCATGGATAACATGCTCCTTGGG	GCCAAACCTGTGAGCCAGATGCGGATGGCTACTCCCTTGCTGATGCGTCCAATGTCCATGGATAACATGCTCCTTGGG	dN:	0.2561	dS:	1.4219	w:	0.1801	overlap	13	BF856357:BF808876:BF853697:BF812043:BI000901:BI000905:BI000924:BI000927:BI000284:BI000933:BI010477:BI000315:W86808	intron-overlap	0	-	inclusion	1
KNOWN	CONSERVED_STRUCTURE:	CONST	ENSG00000019582.3	149766908	149767080	292	CAAGTGCAGCCGCGGAGCCCTGTACACAGGCTTTTCCATCCTGGTGACTCTGCTCCTCGCTGGCCAGGCCACCACCGCCTACTTCCTGTACCAGCAGCAGGGCCGGCTGGACAAACTGACAGTCACCTCCCAGAACCTGCAGCTGGAGAACCTGCGCATGAAGCTTCCCAAGC	AAGTGCAGCCGCGGAGCCCTGTACACAGGCTTTTCCATCCTGGTGACTCTGCTCCTCGCTGGCCAGGCCACCACCGCCTACTTCCTGTACCAGCAGCAGGGCCGGCTGGACAAACTGACAGTCACCTCCCAGAACCTGCAGCTGGAGAACCTGCGCATGAAGCTTCCCAAG	ENSMUSG00000024610.3	61321606	61321775	GTGCAGCCGTGGAGCTCTGTACACCGGTGTCTCTGTCCTGGTGGCTCTGCTCTTGGCTGGGCAGGCCACCACTGCTTACTTCCTGTACCAGCAACAGGGCCGCCTAGACAAGCTGACCATCACCTCCCAGAACCTGCAACTGGAGAGCCTTCGCATGAAGCTTCCGAAAT	---TGCAGCCGTGGAGCTCTGTACACCGGTGTCTCTGTCCTGGTGGCTCTGCTCTTGGCTGGGCAGGCCACCACTGCTTACTTCCTGTACCAGCAACAGGGCCGCCTAGACAAGCTGACCATCACCTCCCAGAACCTGCAACTGGAGAGCCTTCGCATGAAGCTTCCGAAA	dN:	0.0435	dS:	1.7918	w:	0.0243	overlap	4	BF955654:BI010477:BQ326489:W86808	intron-overlap	0	-	inclusion	1
KNOWN	CONSERVED_STRUCTURE:	CONST	ENSG00000020181.3	37791572	37791643	122	GCTCTTGAGCAATAACAAGATCACGGGGCTCCGCAATGGCTCCTTCCTGGGACTGTCACTGCTGGAGAAGCT	CTCTTGAGCAATAACAAGATCACGGGGCTCCGCAATGGCTCCTTCCTGGGACTGTCACTGCTGGAGAAG	ENSMUSG00000031486.2	25886376	25886447	GCTCTTGAGCAACAACAAGATTACTGGGCTCCGCAATGGATCCTTCTTGGGACTGTCCCTGTTGGAGAAGTT	CTCTTGAGCAACAACAAGATTACTGGGCTCCGCAATGGATCCTTCTTGGGACTGTCCCTGTTGGAGAAG	dN:	0.0008	dS:	0.7553	w:	0.0010	overlap	0	-	intron-overlap	0	-	inclusion	0
KNOWN	CONSERVED_STRUCTURE:	CONST	ENSG00000020256.8	50215810	50215971	304	TTTCAGCTCCAGAATTTGTTTTTGAACATGGCTATCAAACTTACCTGCCCACGGAAAGTAATGAAAACCAGACAGCCACTGTCATCTCTCTCCCTGCCAAGTCACGCACCAAAAAGCCCACAACACCACCTGCTCAGAAAAGGCTTAACTGTTGCTATCCAG	TCAGCTCCAGAATTTGTTTTTGAACATGGCTATCAAACTTACCTGCCCACGGAAAGTAATGAAAACCAGACAGCCACTGTCATCTCTCTCCCTGCCAAGTCACGCACCAAAAAGCCCACAACACCACCTGCTCAGAAAAGGCTTAACTGTTGCTATCCA	ENSMUSG00000027551.2	169003855	169004016	TTTCAGCTCCAGAGTTCGTCTTTGAACATGGCTACCAAACTTACCTGCCCACGGAGAGCACTGACAACCAGACAGCCACCGTGATCTCTCTCCCCACCAAGTCACGCACCAAAAAGCCCACAGCACCCCCTGCTCAGAAGAGACTCGGCTGCTGCTATCCAG	TCAGCTCCAGAGTTCGTCTTTGAACATGGCTACCAAACTTACCTGCCCACGGAGAGCACTGACAACCAGACAGCCACCGTGATCTCTCTCCCCACCAAGTCACGCACCAAAAAGCCCACAGCACCCCCTGCTCAGAAGAGACTCGGCTGCTGCTATCCA	dN:	0.0619	dS:	0.3984	w:	0.1555	overlap	0	-	intron-overlap	0	-	inclusion	0
KNOWN	CONSERVED_STRUCTURE:	CONST	ENSG00000020256.8	50236778	50237017	386	TTCCAGGTGGCACAACGGTGCTGGTGGAGCTGACTCCCGACATCCATATCTGCGGCATCTGCAAGCAGCAGTTTAACAACCTGGATGCCTTTGTAGCTCACAAGCAAAGTGGCTGCCAGCTGACAGGCACATCCGCAGCAGCCCCCAGCACGGTCCAGTTTGTATCGGAGGAAACAGTGCCTGCCACCCAGACTCAGACCACCACCAGAACCATCACCTCGGAGACCCAGACAATCACAG	CCAGGTGGCACAACGGTGCTGGTGGAGCTGACTCCCGACATCCATATCTGCGGCATCTGCAAGCAGCAGTTTAACAACCTGGATGCCTTTGTAGCTCACAAGCAAAGTGGCTGCCAGCTGACAGGCACATCCGCAGCAGCCCCCAGCACGGTCCAGTTTGTATCGGAGGAAACAGTGCCTGCCACCCAGACTCAGACCACCACCAGAACCATCACCTCGGAGACCCAGACAATCACA	ENSMUSG00000027551.2	169014663	169014896	TCCCAGGAGGCACCACGGTGCTGGTGGAGCTGGCACCGGACATCCACATCTGCGGCCTCTGTAAGCAGCACTTCAGCAATCTGGATGCCTTTGTGGCCCACAAACAGAGCGGCTGCCAGCTGACTACCACGCCGGTGACAGCCCCCAGCACGGTCCAGTTTGTGGCAGAGGAGACAGAGCCTGCCACCCAGACCACCACAACGACCATCAGTTCAGAGACTCAGACTATCACAG	CCAGGAGGCACCACGGTGCTGGTGGAGCTGGCACCGGACATCCACATCTGCGGCCTCTGTAAGCAGCACTTCAGCAATCTGGATGCCTTTGTGGCCCACAAACAGAGCGGCTGCCAGCTGACTACCACGCCGGTGACAGCCCCCAGCACGGTCCAGTTTGTGGCAGAGGAGACAGAGCCTGCCACCCAGACCACCACAACGACC------ATCAGTTCAGAGACTCAGACTATCACA	dN:	0.0923	dS:	0.8410	w:	0.1097	overlap	0	-	intron-overlap	0	-	inclusion	0
KNOWN	CONSERVED_STRUCTURE:	CONST	ENSG00000021300.2	73037705	73037780	161	GTCCCGCCTGACTCCGCTCTGGAAAGTCCTTTTGAAGAAATGGCCCTGGTGAGGGGCGGCTGGCTGTGGAGACAGA	GTCCCGCCTGACTCCGCTCTGGAAAGTCCTTTTGAAGAAATGGCCCTGGTGAGGGGCGGCTGGCTGTGGAGACAG	ENSMUSG00000030701.3	88001647	88001722	GTTCCACCCGACTCCATCCTGGAAAGTCCTTTTGAAGAAATGGCCCTGGTGAGGGGCGGCTGGCTGTGGAGACAGA	GTTCCACCCGACTCCATCCTGGAAAGTCCTTTTGAAGAAATGGCCCTGGTGAGGGGCGGCTGGCTGTGGAGACAG	dN:	0.0451	dS:	0.2013	w:	0.2239	overlap	40	BM695075:BM708286:AA064969:BE703236:BF967140:BF364674:BG705969:BG706695:BG709064:BG707775:BG709266:BG720468:BG704706:BG704866:BG700382:BG716615:BG717238:BI667867:BI668127:BI602168:BI598140:BI599438:BI668031:BI552096:BI601961:BI551143:BI552598:BI670328:BE703226:BE703344:BE703272:BE703287:BE703324:BF364694:BQ338302:BE703417:BM694257:BM694258:BE703446:BM691200	intron-overlap	0	-	inclusion	1
KNOWN	CONSERVED_STRUCTURE:	CONST	ENSG00000021300.2	73039246	73039398	324	GCTCCATCCTCCGCCGCTGGAAGCGGAACTGGTTTGCCCTGTGGCTGGACGGGACCCTGGGATACTACCACGATGAGACAGCGCAGGACGAGGAGGACCGTGTGCTCATCCACTTCAATGTCCGTGACATAAAGATCGGCCCAGAGTGCCATG	TCCATCCTCCGCCGCTGGAAGCGGAACTGGTTTGCCCTGTGGCTGGACGGGACCCTGGGATACTACCACGATGAGACAGCGCAGGACGAGGAGGACCGTGTGCTCATCCACTTCAATGTCCGTGACATAAAGATCGGCCCAGAGTGCCAT	ENSMUSG00000030701.3	88000161	88000313	GCTCCATCCTCCGCCGCTGGAAGCGGAATTGGTTCGCTCTGTGGTTGGATGGCACACTGGGTTACTACCATGACGAGACGGCACAGGACGAGGAGGACCGAGTAGTCATCCACTTCAATGTCCGAGACATAAAGGTCGGCCAAGAGTGTCAGG	TCCATCCTCCGCCGCTGGAAGCGGAATTGGTTCGCTCTGTGGTTGGATGGCACACTGGGTTACTACCATGACGAGACGGCACAGGACGAGGAGGACCGAGTAGTCATCCACTTCAATGTCCGAGACATAAAGGTCGGCCAAGAGTGTCAG	dN:	0.0352	dS:	1.3265	w:	0.0266	overlap	45	BE703236:BE703226:BE703344:BE703272:BE703287:BE703324:BE703417:BE703446:BE703356:BE703321:BE703244:BE703411:BE703447:BF967140:BF364694:BG705969:BG706695:BG709064:BG707775:BG709266:BG720468:BG700382:BG716615:BG717238:BI667867:BI668127:BI602168:BI598140:BI599438:BI668031:BI552096:BI601961:BI551143:BI552598:BI670328:BI549877:BM925390:BM695075:BM708286:BM694257:BM694258:BM691200:BQ338302:BG704706:BG7…	intron-overlap	0	-	inclusion	1
KNOWN	CONSERVED_STRUCTURE:	CONST	ENSG00000021300.2	73040481	73040583	197	ATGTGCAGCCCCCAGAGGGCCGGAGCCGAGATGGCCTGCTGACTGTGAACCTACGGGAAGGCGGCCGCCTGCACCTCTGTGCGGAGACCAAGGATGATGCCCT	GTGCAGCCCCCAGAGGGCCGGAGCCGAGATGGCCTGCTGACTGTGAACCTACGGGAAGGCGGCCGCCTGCACCTCTGTGCGGAGACCAAGGATGATGCC	ENSMUSG00000030701.3	87999514	87999616	ATGTGCAGCCCCCAGAGGGCAGGAGCCGAGATGGCCTGCTGACAGTGAACCTGCGGGAGGGTTCCCGCCTGCACCTGTGCGCTGAGACCCGGGATGATGCCAT	GTGCAGCCCCCAGAGGGCAGGAGCCGAGATGGCCTGCTGACAGTGAACCTGCGGGAGGGTTCCCGCCTGCACCTGTGCGCTGAGACCCGGGATGATGCC	dN:	0.0453	dS:	0.4705	w:	0.0964	overlap	41	BI552598:BM686642:BE703236:BE703226:BE703344:BE703272:BE703287:BE703324:BE703417:BE703446:BE703356:BE703321:BE703244:BE703411:BE703447:BF967140:BF364694:BG705969:BG706695:BG709064:BG707775:BG709266:BG720468:BG704706:BG704866:BG700382:BG716615:BG717238:BI667867:BI668127:BI602168:BI598140:BI599438:BI668031:BI552096:BI601961:BI551143:BI670328:BI549877:BM925390:W28790	intron-overlap	0	-	inclusion	1
KNOWN	CONSERVED_STRUCTURE:	CONST	ENSG00000021300.2	73050159	73050292	286	GCCCTGGCGTGACGCACGTGATAGTGCGGGAGGATCCCTGCTACAGCGCCGGCGCCCCTCTGGCCATGGGCATGCTTGCGGGAGCCGCCACTGGGGCGGCGCTGGGCTCGCTCATGTGGTCGCCCTGCTGGTTC	CCTGGCGTGACGCACGTGATAGTGCGGGAGGATCCCTGCTACAGCGCCGGCGCCCCTCTGGCCATGGGCATGCTTGCGGGAGCCGCCACTGGGGCGGCGCTGGGCTCGCTCATGTGGTCGCCCTGCTGGTTC	ENSMUSG00000030701.3	87989848	87989981	GTCCTGGTGTGACACACGTGATAGTTCGAGAGGACCCCTGCTACAGCTCAGGCGCCCCTTTGGCCATGGGCATGCTTGCTGGGGCTGCCACGGGTGCTGCTCTTGGTTCACTTATGTGGTCGCCTTGTTGGTTC	CCTGGTGTGACACACGTGATAGTTCGAGAGGACCCCTGCTACAGCTCAGGCGCCCCTTTGGCCATGGGCATGCTTGCTGGGGCTGCCACGGGTGCTGCTCTTGGTTCACTTATGTGGTCGCCTTGTTGGTTC	dN:	0.0112	dS:	1.5517	w:	0.0072	overlap	0	-	intron-overlap	0	-	inclusion	0
KNOWN	CONSERVED_STRUCTURE:	CONST	ENSG00000021762.6	3070673	3070858	336	GCTCTGGCAGCACGTCACCAGGGCCATCAGCAAGGGCGACCAGCACAGGGCCACACAGGAGAAGTTTGCACTGGAGGAGGCACAGCGGCAGCGGGCCCGTGAGCGGCAGGAGAGCCTCATGCCCTGGAAGCCGCAGCTGTTCCACCTGGACCCCATCACCCAGGAGTGGCACTACCGATACGAGGA	CTCTGGCAGCACGTCACCAGGGCCATCAGCAAGGGCGACCAGCACAGGGCCACACAGGAGAAGTTTGCACTGGAGGAGGCACAGCGGCAGCGGGCCCGTGAGCGGCAGGAGAGCCTCATGCCCTGGAAGCCGCAGCTGTTCCACCTGGACCCCATCACCCAGGAGTGGCACTACCGATACGAG	ENSMUSG00000037606.3	131398970	131399155	GCTGTGGCAGCATGTCACCAGGGCCATCCGTGAGGGTGACCAGCACAAAGCCACACAGGAGAAGTCTGTGCTGGAAGAGGCGCAGCGGCAGCGTGCCCGTGAGCACCAGCAGAGCCTCACTCCATGGAAGCCACAGTTGTTCTTACTGGACCCTCTCACTCAGGAATGGCGCTACCGATATGAGGA	CTGTGGCAGCATGTCACCAGGGCCATCCGTGAGGGTGACCAGCACAAAGCCACACAGGAGAAGTCTGTGCTGGAAGAGGCGCAGCGGCAGCGTGCCCGTGAGCACCAGCAGAGCCTCACTCCATGGAAGCCACAGTTGTTCTTACTGGACCCTCTCACTCAGGAATGGCGCTACCGATATGAG	dN:	0.0919	dS:	1.5675	w:	0.0587	overlap	0	-	intron-overlap	0	-	inclusion	0
KNOWN	CONSERVED_STRUCTURE:	CONST	ENSG00000021762.6	3071552	3071641	140	CCCTTCTTCGGGGGTAGCACCAGCATCAACCAGATCTCGGGAAAGATCACGTCGGGAGAGGAAGTCCTGGCGAGCCTCAGTGGCCACTGG	CCCTTCTTCGGGGGTAGCACCAGCATCAACCAGATCTCGGGAAAGATCACGTCGGGAGAGGAAGTCCTGGCGAGCCTCAGTGGCCACTGG	ENSMUSG00000037606.3	131399812	131399901	CCTTTCTTTGGAAGCAGCGCCAACATCAACCAGATTTCCGGGAAGATCATGTCAGGAGAGGAAGTCCTGGCACGCCTCACTGGACACTGG	CCTTTCTTTGGAAGCAGCGCCAACATCAACCAGATTTCCGGGAAGATCATGTCAGGAGAGGAAGTCCTGGCACGCCTCACTGGACACTGG	dN:	0.0964	dS:	1.3735	w:	0.0702	overlap	0	-	intron-overlap	0	-	inclusion	0
KNOWN	CONSERVED_STRUCTURE:	CONST	ENSG00000021762.6	3079409	3079505	184	GTGTCCCACCACCCGCCCGTGTCTGCCTTCCACGTCAGCAACCGGAAGGACGGCTTCTGCATCAGTGGCAGCATCACAGCCAAGTCCAGGTTTTATG	GTGTCCCACCACCCGCCCGTGTCTGCCTTCCACGTCAGCAACCGGAAGGACGGCTTCTGCATCAGTGGCAGCATCACAGCCAAGTCCAGGTTTTAT	ENSMUSG00000037606.3	131405546	131405642	GTGTCTCACCATCCTCCTGTGTCTGCCTTCTATGTCAGCAACAGGAAAGATGGCTTCTGCATGAGTGGCAGCATCACAGCAAAGTCTAAGTTCTATG	GTGTCTCACCATCCTCCTGTGTCTGCCTTCTATGTCAGCAACAGGAAAGATGGCTTCTGCATGAGTGGCAGCATCACAGCAAAGTCTAAGTTCTAT	dN:	0.0413	dS:	1.1672	w:	0.0353	overlap	1	AA776467	intron-overlap	0	-	inclusion	1
KNOWN	CONSERVED_STRUCTURE:	CONST	ENSG00000021762.6	3081045	3081126	145	GGCTGCGGTGGAGGAGGATGCCTACAGCCGCATGAAGCTGGTGCTGCGGTGGTACCTGTCTGGCTTCTACAAGAAGCCCAAG	GCTGCGGTGGAGGAGGATGCCTACAGCCGCATGAAGCTGGTGCTGCGGTGGTACCTGTCTGGCTTCTACAAGAAGCCCAAG	ENSMUSG00000037606.3	131407522	131407603	GGCAGCAGCAGAGGATGACCCCTACTGCCGCATGAAGCTTGTGCTCCGGTGGTACCTGTCTGGCTTCTATAAGAAGCCCAAG	GCAGCAGCAGAGGATGACCCCTACTGCCGCATGAAGCTTGTGCTCCGGTGGTACCTGTCTGGCTTCTATAAGAAGCCCAAG	dN:	0.0616	dS:	0.8949	w:	0.0688	overlap	1	AA776467	intron-overlap	0	-	inclusion	1
KNOWN	CONSERVED_STRUCTURE:	CONST	ENSG00000022267.6	135014112	135014267	346	ATGGCGGAGAAGTTTGACTGCCACTACTGCAGGGATCCCTTGCAGGGGAAGAAGTATGTGCAAAAGGATGGCCACCACTGCTGCCTGAAATGCTTTGACAAGTTCTGTGCCAACACCTGTGTGGAATGCCGCAAGCCCATCGGTGCGGACTCCAAG	ATGGCGGAGAAGTTTGACTGCCACTACTGCAGGGATCCCTTGCAGGGGAAGAAGTATGTGCAAAAGGATGGCCACCACTGCTGCCTGAAATGCTTTGACAAGTTCTGTGCCAACACCTGTGTGGAATGCCGCAAGCCCATCGGTGCGGACTCCAAG	ENSMUSG00000023092.3	48440481	48440636	ATGTCGGAGAAGTTCGACTGTCACTACTGCAGGGACCCCTTGCAGGGGAAGAAGTACGTGCAGAAGGATGGCCGTCACTGCTGCCTGAAGTGCTTTGACAAGTTCTGCGCCAACACCTGCGTGGACTGCCGCAAGCCCATAAGCGCTGATGCCAAG	ATGTCGGAGAAGTTCGACTGTCACTACTGCAGGGACCCCTTGCAGGGGAAGAAGTACGTGCAGAAGGATGGCCGTCACTGCTGCCTGAAGTGCTTTGACAAGTTCTGCGCCAACACCTGCGTGGACTGCCGCAAGCCCATAAGCGCTGATGCCAAG	dN:	0.0378	dS:	1.1629	w:	0.0325	overlap	0	-	intron-overlap	0	-	inclusion	0
KNOWN	CONSERVED_STRUCTURE:	CONST	ENSG00000025156.3	122775217	122775325	215	AATGGCCAAAGTTTTCTGGTCTTGGATGAGCAACGATTTGCAAAAGAAATTCTTCCCAAATATTTCAAGCACAATAATATGGCAAGCTTTGTGAGGCAACTGAATATGT	AATGGCCAAAGTTTTCTGGTCTTGGATGAGCAACGATTTGCAAAAGAAATTCTTCCCAAATATTTCAAGCACAATAATATGGCAAGCTTTGTGAGGCAACTGAATATG	ENSMUSG00000019878.3	57548635	57548743	AATGGACAAAGTTTTCTGGTCTTGGATGAGCAAAGATTTGCAAAGGAAATTCTTCCTAAGTACTTCAAACACAATAACATGGCGAGCTTTGTGAGACAACTAAATATGT	AATGGACAAAGTTTTCTGGTCTTGGATGAGCAAAGATTTGCAAAGGAAATTCTTCCTAAGTACTTCAAACACAATAACATGGCGAGCTTTGTGAGACAACTAAATATG	dN:	0.0007	dS:	0.6987	w:	0.0010	overlap	19	BF668449:BG703082:BG898299:BG721233:BG722329:BG724439:BG717326:BI463638:BI459575:BI754895:BI464199:BI459421:BI830821:BM925436:BM548662:BU567603:CD686558:CD704805:CD689107	intron-overlap	0	-	inclusion	1
KNOWN	CONSERVED_STRUCTURE:	CONST	ENSG00000025156.3	122775481	122775608	257	ATGGTTTCCGTAAAGTAGTACATATCGACTCTGGAATTGTAAAGCAAGAAAGAGATGGTCCTGTAGAATTTCAGCATCCTTACTTCAAACAAGGACAGGATGACTTGTTGGAGAACATTAAAAGGAAG	GGTTTCCGTAAAGTAGTACATATCGACTCTGGAATTGTAAAGCAAGAAAGAGATGGTCCTGTAGAATTTCAGCATCCTTACTTCAAACAAGGACAGGATGACTTGTTGGAGAACATTAAAAGGAAG	ENSMUSG00000019878.3	57548892	57549019	ATGGCTTCCGAAAAGTAGTGCATATCGAATCTGGAATTATCAAACAGGAAAGAGATGGCCCTGTTGAATTTCAGCATCCTTATTTCAAGCAAGGCCAGGATGACCTGTTGGAGAACATTAAAAGGAAG	GGCTTCCGAAAAGTAGTGCATATCGAATCTGGAATTATCAAACAGGAAAGAGATGGCCCTGTTGAATTTCAGCATCCTTATTTCAAGCAAGGCCAGGATGACCTGTTGGAGAACATTAAAAGGAAG	dN:	0.0203	dS:	0.7642	w:	0.0266	overlap	17	BF668449:BG703082:BG721233:BG722329:BG724439:BG717326:BI463638:BI459575:BI754895:BI464199:BI459421:BI830821:BM925436:BM548662:BU567603:CD686558:CD704805	intron-overlap	0	-	inclusion	1
KNOWN	CONSERVED_STRUCTURE:	CONST	ENSG00000025156.3	122776369	122776493	214	GTTTCATCTTCAAAACCAGAAGAAAATAAAATTCGTCAGGAAGATTTAACAAAAATTATAAGTAGTGCTCAGAAGGTTCAGATAAAACAGGAAACTATTGAGTCCAGGCTTTCTGAATTAAAAAG	GTTTCATCTTCAAAACCAGAAGAAAATAAAATTCGTCAGGAAGATTTAACAAAAATTATAAGTAGTGCTCAGAAGGTTCAGATAAAACAGGAAACTATTGAGTCCAGGCTTTCTGAATTAAAA	ENSMUSG00000019878.3	57550234	57550358	GTTTCATCTTCAAAACCAGAGGAAAATAAAATTCGTCAGGAAGATTTAACAAAAATTATTAGTAGTGCTCAGAAGGTTCAAATAAAACAAGAAACTATTGAGTCCAGGCTTTCAGAATTAAAAAG	GTTTCATCTTCAAAACCAGAGGAAAATAAAATTCGTCAGGAAGATTTAACAAAAATTATTAGTAGTGCTCAGAAGGTTCAAATAAAACAAGAAACTATTGAGTCCAGGCTTTCAGAATTAAAA	dN:	0.0003	dS:	0.3040	w:	0.0010	overlap	14	BF668449:BG721233:BG722329:BG724439:BG717326:BI463638:BI459575:BI754895:BI464199:BI459421:BI830821:BM925436:CD686558:BU567603	intron-overlap	0	-	inclusion	1
KNOWN	CONSERVED_STRUCTURE:	CONST	ENSG00000025156.3	122779065	122779140	146	TGAGAATGAGTCCCTTTGGAAGGAGGTGTCAGAATTACGAGCAAAGCATGCACAACAGCAACAAGTTATTCGAAAG	GAGAATGAGTCCCTTTGGAAGGAGGTGTCAGAATTACGAGCAAAGCATGCACAACAGCAACAAGTTATTCGAAAG	ENSMUSG00000019878.3	57552153	57552228	TGAGAATGAATCCCTTTGGAAGGAGGTGTCAGAACTAAGAGCAAAGCATGCCCAGCAGCAACAAGTTATTCGGAAG	GAGAATGAATCCCTTTGGAAGGAGGTGTCAGAACTAAGAGCAAAGCATGCCCAGCAGCAACAAGTTATTCGGAAG	dN:	0.0006	dS:	0.5903	w:	0.0010	overlap	12	BG722329:BG724439:BG717326:BI459575:BI754895:BI464199:BI459421:BI830821:BM925436:BU567603:BQ924303:CK819999	intron-overlap	0	-	inclusion	1
KNOWN	CONSERVED_STRUCTURE:	CONST	ENSG00000025156.3	122782012	122782073	104	ATTGTCCAGTTTATTGTTACATTGGTTCAAAATAACCAACTTGTGAGTTTAAAACGTAAAAG	ATTGTCCAGTTTATTGTTACATTGGTTCAAAATAACCAACTTGTGAGTTTAAAACGTAAA	ENSMUSG00000019878.3	57554107	57554168	ATTGTCCAGTTTATTGTTACATTGGTTCAGAATAATCAACTTGTGAGTTTAAAACGTAAAAG	ATTGTCCAGTTTATTGTTACATTGGTTCAGAATAATCAACTTGTGAGTTTAAAACGTAAA	dN:	0.0001	dS:	0.1218	w:	0.0010	overlap	12	AU139317:BG722329:BG717326:BI459575:BI754895:BI464199:BI459421:BM142207:BM353998:BQ924303:CK819999:BI830821	intron-overlap	0	-	inclusion	1
KNOWN	CONSERVED_STRUCTURE:	CONST	ENSG00000025156.3	122782979	122783066	170	GCCTCTACTTCTAAACACTAATGGAGCCCAAAAGAAGAACCTGTTTCAGCACATAGTCAAAGAACCAACTGATAATCATCATCATAAA	CCTCTACTTCTAAACACTAATGGAGCCCAAAAGAAGAACCTGTTTCAGCACATAGTCAAAGAACCAACTGATAATCATCATCATAAA	ENSMUSG00000019878.3	57555360	57555447	GCCTCTACTTCTAAACACAAATGGAGCCCCAAAGAAGAATCTATATCAGCACATAGTCAAAGAACCAACTGATAATCACCATCATAAA	CCTCTACTTCTAAACACAAATGGAGCCCCAAAGAAGAATCTATATCAGCACATAGTCAAAGAACCAACTGATAATCACCATCATAAA	dN:	0.0290	dS:	0.2811	w:	0.1030	overlap	8	AU139317:BG717326:BI754895:BI459421:BM142207:BM353998:CK819999:BI464199	intron-overlap	0	-	inclusion	1
KNOWN	CONSERVED_STRUCTURE:	CONST	ENSG00000025156.3	122784994	122785142	266	GTTCCACACAGTAGGACTGAAGGTTTAAAGCCAAGGGAGAGGATTTCAGATGACATCATTATTTATGATGTTACTGATGATAATGCAGATGAAGAAAATATCCCAGTTATTCCAGAAACTAATGAGGATGTTATATCTGATCCCTCCAA	GTTCCACACAGTAGGACTGAAGGTTTAAAGCCAAGGGAGAGGATTTCAGATGACATCATTATTTATGATGTTACTGATGATAATGCAGATGAAGAAAATATCCCAGTTATTCCAGAAACTAATGAGGATGTTATATCTGATCCCTCC	ENSMUSG00000019878.3	57557319	57557467	GTTCCACACAGCAGGACTGAAGGTTTAAAGTCAAGAGAACGGATTTCAGATGACATAATTATTTATGATGTTACTGACGATAATGTGGATGAAGAAAATATTCCAGTTATTCCAGAAACAAATGAGGATGTTGTAGTGGATTCCTCCAA	GTTCCACACAGCAGGACTGAAGGTTTAAAGTCAAGAGAACGGATTTCAGATGACATAATTATTTATGATGTTACTGACGATAATGTGGATGAAGAAAATATTCCAGTTATTCCAGAAACAAATGAGGATGTTGTAGTGGATTCCTCC	dN:	0.0538	dS:	0.6093	w:	0.0883	overlap	7	AU139317:BI464199:BM142207:BM353998:BQ924303:CK819999:H24163	intron-overlap	0	-	inclusion	1
KNOWN	CONSERVED_STRUCTURE:	CONST	ENSG00000025156.3	122785562	122785801	389	CTGTAGCCAGTACCCTGATATTGTCATCGTTGAAGATGACAATGAAGATGAGTATGCACCTGTCATTCAGAGTGGAGAGCAGAATGAACCAGCCAGAGAATCCCTAAGTTCAGGCAGTGATGGCAGCAGCCCTCTCATGTCTAGTGCTGTCCAGCTAAATGGCTCATCCAGTCTGACCTCAGAAGATCCAGTGACCATGATGGATTCCATTTTGAATGATAACATCAATCTTTTGGGAAA	TGTAGCCAGTACCCTGATATTGTCATCGTTGAAGATGACAATGAAGATGAGTATGCACCTGTCATTCAGAGTGGAGAGCAGAATGAACCAGCCAGAGAATCCCTAAGTTCAGGCAGTGATGGCAGCAGC---CCTCTCATGTCTAGTGCTGTCCAGCTAAATGGCTCATCCAGTCTGACCTCAGAAGATCCAGTGACCATGATGGATTCCATTTTGAATGATAACATCAATCTTTTGGGA	ENSMUSG00000019878.3	57557883	57558119	CCAGTATCCTGACATTGTCATTGTTGAAGATGACAACGAGGATGAGTATGCTCCTGTCATTCAGAGTGGAGAGCAGAGTGAACCAGCCAGAGAACCCTTACGTGTGGGGAGTGCTGGCAGCAGCAGCCCTCTCATGTCTAGTGCTGTCCAGCTAAACGGCTCCTCCAGTCTGACCTCAGAAGACCCTGTGACCATGATGGACTCCATTCTGAATGACAACATTAACCTGTTAGGAAA	------CAGTATCCTGACATTGTCATTGTTGAAGATGACAACGAGGATGAGTATGCTCCTGTCATTCAGAGTGGAGAGCAGAGTGAACCAGCCAGAGAACCCTTACGTGTGGGGAGTGCTGGCAGCAGCAGCCCTCTCATGTCTAGTGCTGTCCAGCTAAACGGCTCCTCCAGTCTGACCTCAGAAGACCCTGTGACCATGATGGACTCCATTCTGAATGACAACATTAACCTGTTAGGA	dN:	0.0360	dS:	0.4720	w:	0.0763	overlap	2	BQ924303:H24163	intron-overlap	0	-	inclusion	1
KNOWN	CONSERVED_STRUCTURE:	CONST	ENSG00000025156.3	122786425	122786530	207	GGTTGAGCTGTTGGATTATCTTGACAGTATTGACTGCAGTTTAGAGGACTTCCAGGCCATGCTATCAGGAAGACAATTTAGCATAGACCCAGATCTCCTGGTTGAT	GTTGAGCTGTTGGATTATCTTGACAGTATTGACTGCAGTTTAGAGGACTTCCAGGCCATGCTATCAGGAAGACAATTTAGCATAGACCCAGATCTCCTGGTTGAT	ENSMUSG00000019878.3	57558934	57559039	GGTTGAGCTGTTGGATTACCTTGACAGTATTGATTGCAGTTTAGAGGACTTCCAAGCTATGCTCTCAGGAAGACAGTTTAGCATAGACCCAGATCTTCTGGTTGAT	GTTGAGCTGTTGGATTACCTTGACAGTATTGATTGCAGTTTAGAGGACTTCCAAGCTATGCTCTCAGGAAGACAGTTTAGCATAGACCCAGATCTTCTGGTTGAT	dN:	0.0003	dS:	0.2672	w:	0.0010	overlap	5	AA329693:BM724255:H14791:R14019:R21303	intron-overlap	0	-	inclusion	1
KNOWN	CONSERVED_STRUCTURE:	CONST	ENSG00000025156.3	122794274	122794358	123	TCTGAGAATAAAGGATTAGAAACTACCAAGAACAATGTAGTTCAGCCAGTTTCGGAAGAGGGAAGAAAATCTAAATCCAAACCAG	TCTGAGAATAAAGGATTAGAAACTACCAAGAACAATGTAGTTCAGCCAGTTTCGGAAGAGGGAAGAAAATCTAAATCCAAACCA	ENSMUSG00000019878.3	57564181	57564265	TCTGAGAATAAGGGACTAGAAGCTACCAAGAGCAGTGTTGTTCAACATGTGTCAGAAGAGGGAAGAAAATCTAAATCCAAGCCAG	TCTGAGAATAAGGGACTAGAAGCTACCAAGAGCAGTGTTGTTCAACATGTGTCAGAAGAGGGAAGAAAATCTAAATCCAAGCCA	dN:	0.0708	dS:	0.6052	w:	0.1170	overlap	5	BM724255:H14791:R14019:R21303:BU853680	intron-overlap	0	-	inclusion	1
KNOWN	CONSERVED_STRUCTURE:	CONST	ENSG00000026508.5	35154698	35154863	284	ATTTGAATATAACCTGCCGCTTTGCAGGTGTATTCCACGTGGAGAAAAATGGTCGCTACAGCATCTCTCGGACGGAGGCCGCTGACCTCTGCAAGGCTTTCAATAGCACCTTGCCCACAATGGCCCAGATGGAGAAAGCTCTGAGCATCGGATTTGAGACCTGCAG	TTGAATATAACCTGCCGCTTTGCAGGTGTATTCCACGTGGAGAAAAATGGTCGCTACAGCATCTCTCGGACGGAGGCCGCTGACCTCTGCAAGGCTTTCAATAGCACCTTGCCCACAATGGCCCAGATGGAGAAAGCTCTGAGCATCGGATTTGAGACCTGC	ENSMUSG00000005087.3	102759262	102759427	ATTTGAATGTAACCTGCCGCTACGCAGGTGTATTCCATGTGGAGAAAAATGGCCGCTACAGTATCTCCCGGACTGAGGCAGCTGACCTCTGCCAGGCTTTCAACAGTACCTTACCCACCATGGACCAAATGAAGTTGGCCCTGAGCAAGGGTTTTGAAACATGCAG	TTGAATGTAACCTGCCGCTACGCAGGTGTATTCCATGTGGAGAAAAATGGCCGCTACAGTATCTCCCGGACTGAGGCAGCTGACCTCTGCCAGGCTTTCAACAGTACCTTACCCACCATGGACCAAATGAAGTTGGCCCTGAGCAAGGGTTTTGAAACATGC	dN:	0.0748	dS:	0.7658	w:	0.0977	overlap	35	AW501445:CF144025:CF121799:W40206:AA296020:AU140087:AW239286:AW403376:BG548953:BG541514:BG704722:BG704723:BG759720:BG684702:BG748079:BG747697:BG750268:BI602405:BI602413:BI820251:BI914860:BI821097:BI824066:BI769128:BI833320:BM051234:BM808428:BM918483:BM906074:BU428717:BU501360:BU150725:CB998003:CF136553:CF137888	intron-overlap	0	-	inclusion	1
KNOWN	CONSERVED_STRUCTURE:	CONST	ENSG00000026508.5	35158397	35158530	247	GTATGGGTTCATAGAAGGGCACGTGGTGATTCCCCGGATCCACCCCAACTCCATCTGTGCAGCAAACAACACAGGGGTGTACATCCTCACATCCAACACCTCCCAGTATGACACATATTGCTTCAATGCTTCAG	TATGGGTTCATAGAAGGGCACGTGGTGATTCCCCGGATCCACCCCAACTCCATCTGTGCAGCAAACAACACAGGGGTGTACATCCTC---ACATCCAACACCTCCCAGTATGACACATATTGCTTCAATGCTTCA	ENSMUSG00000005087.3	102755541	102755677	GTATGGGTTCATAGAAGGAAATGTGGTAATTCCGAGGATTCATCCCAACGCTATCTGTGCAGCCAACCACACAGGAGTATATATCCTCGTCACGTCCAACACCTCCCACTATGACACATATTGCTTCAATGCCTCAG	TATGGGTTCATAGAAGGAAATGTGGTAATTCCGAGGATTCATCCCAACGCTATCTGTGCAGCCAACCACACAGGAGTATATATCCTCGTCACGTCCAACACCTCCCACTATGACACATATTGCTTCAATGCCTCA	dN:	0.0425	dS:	0.6406	w:	0.0664	overlap	36	BQ720761:AA282906:AA347120:AA374988:AU140087:AW239286:AW501445:BG548953:BG541514:BG704722:BG704723:BG759720:BG684702:BG747697:BG750268:BG696649:BI602405:BI602413:BI820251:BI914860:BI821097:BI824066:BI769128:BI833320:BM051234:BM918483:BM906074:BM818972:BQ878706:BU501360:BU150725:CF144025:CF121799:N24337:W40206:W40210	intron-overlap	0	-	inclusion	1
KNOWN	CONSERVED_STRUCTURE:	CONST	ENSG00000026508.5	35164955	35165023	135	CTCCACCTGAAGAAGATTGTACATCAGTCACAGACCTGCCCAATGCCTTTGATGGACCAATTACCATAA	CCACCTGAAGAAGATTGTACATCAGTCACAGACCTGCCCAATGCCTTTGATGGACCAATTACCATA	ENSMUSG00000005087.3	102749880	102749948	CCCCTCCTGAAGAAGACTGTACATCAGTCACAGACCTACCCAATTCCTTCGATGGACCGGTTACCATAA	CCTCCTGAAGAAGACTGTACATCAGTCACAGACCTACCCAATTCCTTCGATGGACCGGTTACCATA	dN:	0.0436	dS:	0.4326	w:	0.1008	overlap	40	AW504411:BG748079:CD693413:H83600:AA282906:AA347120:AA374988:AU140087:AW239286:AW501445:AW503091:BF327510:BG704722:BG704723:BG759720:BG747697:BG750268:BG696649:BI602405:BI602413:BI820251:BI914860:BI821097:BI824066:BI769128:BI833320:BM051234:BM918483:BM906074:BM818972:BQ878706:BQ720761:BU501360:BU150725:CF144025:CF121799:H84173:N24337:BG541514:W40210	intron-overlap	0	-	inclusion	1
KNOWN	CONSERVED_STRUCTURE:	CONST	ENSG00000026508.5	35197439	35197510	87	GACACTCACATGGGAGTCAAGAAGGTGGAGCAAACACAACCTCTGGTCCTATAAGGACACCCCAAATTCCAG	CACTCACATGGGAGTCAAGAAGGTGGAGCAAACACAACCTCTGGTCCTATAAGGACACCCCAAATTCCA	ENSMUSG00000005087.3	102718248	102718319	GACACTCAAGTGCGAACCAGGACAGTGGAGTGACCACAACTTCTGGTCCTATGAGGAGACCTCAGATTCCAG	CACTCAAGTGCGAACCAGGACAGTGGAGTGACCACAACTTCTGGTCCTATGAGGAGACCTCAGATTCCA	dN:	0.2674	dS:	0.3939	w:	0.6789	overlap	18	AA054623:AA054615:BU941270:AW995521:BF817979:BF814056:BM704452:BQ878706:BQ720761:CD693413:CF137324:CF136521:N27978:N28294:N95123:T27386:W40475:W52150	intron-overlap	0	-	inclusion	1
KNOWN	CONSERVED_STRUCTURE:	CONST	ENSG00000026508.5	35199777	35199855	138	AATGGCTGATCATCTTGGCATCCCTCTTGGCCTTGGCTTTGATTCTTGCAGTTTGCATTGCAGTCAACAGTCGAAGAAG	TGGCTGATCATCTTGGCATCCCTCTTGGCCTTGGCTTTGATTCTTGCAGTTTGCATTGCAGTCAACAGTCGAAGA	ENSMUSG00000005087.3	102716195	102716273	AATGGCTCATCATCTTGGCATCTCTCCTGGCACTGGCTCTGATTCTTGCCGTCTGCATCGCGGTCAATAGTAGGAGAAG	TGGCTCATCATCTTGGCATCTCTCCTGGCACTGGCTCTGATTCTTGCCGTCTGCATCGCGGTCAATAGTAGGAGA	dN:	0.0013	dS:	1.2541	w:	0.0010	overlap	18	AA054615:AA054623:AA121724:BF817979:BF814056:BM704452:BM705286:BQ878706:BQ720761:BU941270:CF137324:CF136521:N27978:N28294:N95123:T27386:W40475:W52150	intron-overlap	0	-	inclusion	1
KNOWN	CONSERVED_STRUCTURE:	CONST	ENSG00000037897.4	56449049	56449201	247	AGTGAAGACCCCGTTGTGGGACATCTAGGCACCTCAACTGAGGAGGGGAAGAAAGTTCTACGTAATGGAGGGAAGAATTTCCCAGCCATCTTCCGAAGAATACAAGATCCCGTCCTCCAGGCAGTGACCTCCCAAACCAGCCTGCCTGGTCAC	AGTGAAGACCCCGTTGTGGGACATCTAGGCACCTCAACTGAGGAGGGGAAGAAAGTTCTACGTAATGGAGGGAAGAATTTCCCAGCCATCTTCCGAAGAATACAAGATCCCGTCCTCCAGGCAGTGACCTCCCAAACCAGCCTGCCTGGTCAC	ENSMUSG00000006732.2	127166967	127167113	AGTGAAGACCCCATTGTGGAACATCTAGGCAGTTCAACTGAGGAAGGAAAGAAAGTTCTACGCAATGGGGGAAAGAATTTCCCAGCCGTCTTCCGAAGAATACAGGATCCCCTCCTCCAGGCAGTGACCCCCAACCCCACCCTGCCT	AGTGAAGACCCCATTGTGGAACATCTAGGCAGTTCAACTGAGGAAGGAAAGAAAGTTCTACGCAATGGGGGAAAGAATTTCCCAGCCGTCTTCCGAAGAATACAGGATCCCCTCCTCCAGGCAGTGACCCCCAACCCCACCCTGCCT------	dN:	0.1078	dS:	0.1804	w:	0.5977	overlap	0	-	intron-overlap	0	-	inclusion	0
KNOWN	CONSERVED_STRUCTURE:	CONST	ENSG00000037897.4	56449615	56449728	239	CTGACAAAGATGTTCTTCCTCTTCCCCGACCCACATTTCAAGCGGACAAAGCACAAGTGGCGAATCATCAGTCCCACCCTGCTAGCAGAATATGCCTACGTGCTAAGAGTTGGG	CTGACAAAGATGTTCTTCCTCTTCCCCGACCCACATTTCAAGCGGACAAAGCACAAGTGGCGAATCATCAGTCCCACCCTGCTAGCAGAATATGCCTACGTGCTAAGAGTTGGG	ENSMUSG00000006732.2	127166444	127166557	CTGGCAAAGATGTTCTTCCTCTTCCCGGACCCACACTTTAAGCGAACGAAGCATAAATGGAGAATCATCAGCCCTACGCTTCTGGCAGAGTATGCCTACGTGCTGAGAGTCGGG	CTGGCAAAGATGTTCTTCCTCTTCCCGGACCCACACTTTAAGCGAACGAAGCATAAATGGAGAATCATCAGCCCTACGCTTCTGGCAGAGTATGCCTACGTGCTGAGAGTCGGG	dN:	0.0126	dS:	1.2025	w:	0.0105	overlap	1	BM684610	intron-overlap	0	-	inclusion	1
KNOWN	CONSERVED_STRUCTURE:	CONST	ENSG00000037897.4	56451144	56451307	318	CCCTGTGAAGCCAGAGGAGATGGACTGGTCTGAGCTATACCCAGAGTTCTTCGCTCCACTCACTCAAAATCAGAGCCACGATGACCCAAAGGATAAGAAAGAAAAGAGAGCTCAGGCCCAAGTGGAGTTTGCAGACATAGGCTGTGGCTATGGTGGCCTGTTAG	CCTGTGAAGCCAGAGGAGATGGACTGGTCTGAGCTATACCCAGAGTTCTTCGCTCCACTCACTCAAAATCAGAGCCACGATGACCCAAAGGATAAGAAAGAAAAGAGAGCTCAGGCCCAAGTGGAGTTTGCAGACATAGGCTGTGGCTATGGTGGCCTGTTA	ENSMUSG00000006732.2	127164748	127164911	CCCTGTGAAGCCAGAGGAAATGGACTGGTCTGAGCTTTACCCAGAGTTCTTTGCTCCGCTTATTCAAAATAAGAGCCATGATGATCCAAAGGATGAGAAAGAAAAGCACTCTGGGGCCCAAGTGGAGTTTGCAGACATAGGCTGTGGCTATGGTGGCTTGTTAG	CCTGTGAAGCCAGAGGAAATGGACTGGTCTGAGCTTTACCCAGAGTTCTTTGCTCCGCTTATTCAAAATAAGAGCCATGATGATCCAAAGGATGAGAAAGAAAAGCACTCTGGGGCCCAAGTGGAGTTTGCAGACATAGGCTGTGGCTATGGTGGCTTGTTA	dN:	0.0737	dS:	0.2542	w:	0.2901	overlap	0	-	intron-overlap	0	-	inclusion	0
KNOWN	CONSERVED_STRUCTURE:	CONST	ENSG00000038427.6	82815094	82815163	120	ATGTTCATAAATATAAAGAGCATCTTATGGATGTGTTCAACCTTAATAGTAACCCATGCGCTACATAAAG	ATGTTCATAAATATAAAGAGCATCTTATGGATGTGTTCAACCTTAATAGTAACCCATGCGCTACATAAA	ENSMUSG00000021614.3	86389314	86389383	ATGTTGATAAATATGAAAGGCATCTTATGGATGTGCTCAACCTTATTACTAACCCATGCACTACATCAAG	ATGTTGATAAATATGAAAGGCATCTTATGGATGTGCTCAACCTTATTACTAACCCATGCACTACATCAA	dN:	0.1346	dS:	0.2497	w:	0.5393	overlap	0	-	intron-overlap	0	-	inclusion	0
KNOWN	CONSERVED_STRUCTURE:	CONST	ENSG00000038427.6	82821673	82822047	669	TCAAAGTGGGAAAAAGCCCACCGGTGAGGGGCTCCCTCTCTGGAAAAGTCAGCCTACCTTGTCATTTTTCAACGATGCCTACTTTGCCACCCAGTTACAACACCAGTGAATTTCTCCGCATCAAATGGTCTAAGATTGAAGTGGACAAAAATGGAAAAGATTTGAAAGAGACTACTGTCCTTGTGGCCCAAAATGGAAATATCAAGATTGGTCAGGACTACAAAGGGAGAGTGTCTGTGCCCACACATCCCGAGGCTGTGGGCGATGCCTCCCTCACTGTGGTCAAGCTGCTGGCAAGTGATGCGGGTCTTTACCGCTGTGACGTCATGTACGGGATTGAAGACACACAAGACACGGTGTCACTGACTGTGGATG	AAAGTGGGAAAAAGCCCACCGGTGAGGGGCTCCCTCTCTGGAAAAGTCAGCCTACCTTGTCATTTTTCAACGATGCCTACTTTGCCACCCAGTTACAACACCAGTGAATTTCTCCGCATCAAATGGTCTAAGATTGAAGTGGACAAAAATGGAAAAGATTTGAAAGAGACTACTGTCCTTGTGGCCCAAAATGGAAATATCAAGATTGGTCAGGACTACAAAGGGAGAGTGTCTGTGCCCACACATCCCGAGGCTGTGGGCGATGCCTCCCTCACTGTGGTCAAGCTGCTGGCAAGTGATGCGGGTCTTTACCGCTGTGACGTCATGTACGGGATTGAAGACACACAAGACACGGTGTCACTGACTGTGGAT	ENSMUSG00000021614.3	86383144	86383518	CCAAAATGGAAACCAGCCCACCTGTTAAAGGCTCTCTGTCTGGAAAAGTGGTCCTACCTTGTCATTTTTCAACCTTACCTACCTTACCACCCAATTACAACACGAGTGAATTTCTCAGAATCAAATGGTCTAAGATGGAAGTGGACAAAAATGGAAAAGATATAAAGGAGACGACTGTCTTGGTGGCCCAGAACGGAAATATCAAGATTGGTCAGGACTACAAGGGGCGAGTGTCCGTGCCTACACATCCCGATGATGTAGGTGATGCTTCCCTCACCATGGTCAAACTCCGGGCTAGTGATGCAGGCGTCTACCGATGTGATGTCATGTATGGGATTGAAGACACTCAGGACACCATGTCACTGGCTGTGGATG	AAAATGGAAACCAGCCCACCTGTTAAAGGCTCTCTGTCTGGAAAAGTGGTCCTACCTTGTCATTTTTCAACCTTACCTACCTTACCACCCAATTACAACACGAGTGAATTTCTCAGAATCAAATGGTCTAAGATGGAAGTGGACAAAAATGGAAAAGATATAAAGGAGACGACTGTCTTGGTGGCCCAGAACGGAAATATCAAGATTGGTCAGGACTACAAGGGGCGAGTGTCCGTGCCTACACATCCCGATGATGTAGGTGATGCTTCCCTCACCATGGTCAAACTCCGGGCTAGTGATGCAGGCGTCTACCGATGTGATGTCATGTATGGGATTGAAGACACTCAGGACACCATGTCACTGGCTGTGGAT	dN:	0.0681	dS:	0.6461	w:	0.1054	overlap	2	BI908513:BI910988	intron-overlap	0	-	inclusion	1
KNOWN	CONSERVED_STRUCTURE:	CONST	ENSG00000038427.6	82825121	82825295	340	GGGTTGTGTTTCACTACAGGGCGGCAACCAGCAGGTACACACTGAATTTTGAGGCTGCTCAGAAGGCTTGTTTGGACGTTGGGGCAGTCATAGCAACTCCAGAGCAGCTCTTTGCTGCCTATGAAGATGGATTTGAGCAGTGTGACGCAGGCTGGCTGGCTGATCAGACTGTCAG	GTTGTGTTTCACTACAGGGCGGCAACCAGCAGGTACACACTGAATTTTGAGGCTGCTCAGAAGGCTTGTTTGGACGTTGGGGCAGTCATAGCAACTCCAGAGCAGCTCTTTGCTGCCTATGAAGATGGATTTGAGCAGTGTGACGCAGGCTGGCTGGCTGATCAGACTGTC	ENSMUSG00000021614.3	86379627	86379801	GTGTTGTGTTTCACTACAGGGCAGCCACCAGCAGGTACACTCTGAACTTTGCCGCTGCTCAACAGGCTTGTTTGGATATCGGGGCGGTCATAGCAAGCCCAGAGCAGCTGTTTGCCGCCTATGAGGATGGATTTGAGCAGTGTGATGCAGGATGGCTGTCTGATCAAACTGTCAG	GTTGTGTTTCACTACAGGGCAGCCACCAGCAGGTACACTCTGAACTTTGCCGCTGCTCAACAGGCTTGTTTGGATATCGGGGCGGTCATAGCAAGCCCAGAGCAGCTGTTTGCCGCCTATGAGGATGGATTTGAGCAGTGTGATGCAGGATGGCTGTCTGATCAAACTGTC	dN:	0.0447	dS:	0.4616	w:	0.0969	overlap	0	-	intron-overlap	0	-	inclusion	0
KNOWN	CONSERVED_STRUCTURE:	CONST	ENSG00000038427.6	82825379	82825506	263	ATATCCCATCCGGGCTCCCAGAGTAGGCTGTTATGGAGATAAGATGGGAAAGGCAGGAGTCAGGACTTATGGATTCCGTTCTCCCCAGGAAACTTACGATGTGTATTGTTATGTGGATCATCTGGATG	TATCCCATCCGGGCTCCCAGAGTAGGCTGTTATGGAGATAAGATGGGAAAGGCAGGAGTCAGGACTTATGGATTCCGTTCTCCCCAGGAAACTTACGATGTGTATTGTTATGTGGATCATCTGGAT	ENSMUSG00000021614.3	86379422	86379549	ATATCCCATACGGGCTCCCCGAGAGGGCTGTTACGGAGACATGATGGGGAAGGAAGGGGTTCGGACCTATGGATTCCGCTCTCCCCAGGAAACCTATGATGTGTATTGTTATGTGGATCATCTGGATG	TATCCCATACGGGCTCCCCGAGAGGGCTGTTACGGAGACATGATGGGGAAGGAAGGGGTTCGGACCTATGGATTCCGCTCTCCCCAGGAAACCTATGATGTGTATTGTTATGTGGATCATCTGGAT	dN:	0.0331	dS:	0.5878	w:	0.0563	overlap	1	AA334952	intron-overlap	0	-	inclusion	1
KNOWN	CONSERVED_STRUCTURE:	CONST	ENSG00000038427.6	82843678	82843971	586	GTGATGTGTTCCACCTCACTGTCCCCAGTAAATTCACCTTCGAGGAGGCTGCAAAAGAGTGTGAAAACCAGGATGCCAGGCTGGCAACAGTGGGGGAACTCCAGGCGGCATGGAGGAACGGCTTTGACCAGTGCGATTACGGGTGGCTGTCGGATGCCAGCGTGCGCCACCCTGTGACTGTGGCCAGGGCCCAGTGTGGAGGTGGTCTACTTGGGGTGAGAACCCTGTATCGTTTTGAGAACCAGACAGGCTTCCCTCCCCCTGATAGCAGATTTGATGCCTACTGCTTTAAAC	GATGTGTTCCACCTCACTGTCCCCAGTAAATTCACCTTCGAGGAGGCTGCAAAAGAGTGTGAAAACCAGGATGCCAGGCTGGCAACAGTGGGGGAACTCCAGGCGGCATGGAGGAACGGCTTTGACCAGTGCGATTACGGGTGGCTGTCGGATGCCAGCGTGCGCCACCCTGTGACTGTGGCCAGGGCCCAGTGTGGAGGTGGTCTACTTGGGGTGAGAACCCTGTATCGTTTTGAGAACCAGACAGGCTTCCCTCCCCCTGATAGCAGATTTGATGCCTACTGCTTTAAA	ENSMUSG00000021614.3	86370060	86370353	GCGATGTGTTCCACATCACTGCTCCCAGTAAGTTCACCTTCGAGGAGGCCGAAGCAGAGTGTACAAGCAGGGATGCGAGGCTGGCGACTGTTGGAGAACTTCAGGCAGCTTGGAGAAATGGCTTTGACCAATGCGATTACGGCTGGCTGTCGGATGCCAGCGTGCGGCACCCTGTGACTGTGGCCAGGGCCCAGTGTGGAGGAGGTCTACTTGGGGTGAGAACCCTGTATCGTTTTGAGAACCAGACATGCTTCCCTCTCCCTGATAGCAGATTTGATGCCTACTGCTTTAAAC	GATGTGTTCCACATCACTGCTCCCAGTAAGTTCACCTTCGAGGAGGCCGAAGCAGAGTGTACAAGCAGGGATGCGAGGCTGGCGACTGTTGGAGAACTTCAGGCAGCTTGGAGAAATGGCTTTGACCAATGCGATTACGGCTGGCTGTCGGATGCCAGCGTGCGGCACCCTGTGACTGTGGCCAGGGCCCAGTGTGGAGGAGGTCTACTTGGGGTGAGAACCCTGTATCGTTTTGAGAACCAGACATGCTTCCCTCTCCCTGATAGCAGATTTGATGCCTACTGCTTTAAA	dN:	0.0546	dS:	0.2981	w:	0.1830	overlap	0	-	intron-overlap	0	-	inclusion	0
KNOWN	CONSERVED_STRUCTURE:	CONST	ENSG00000038427.6	82877112	82877225	244	GACCTGATCGCTGCAAAATGAACCCGTGCCTTAACGGAGGCACCTGTTATCCTACTGAAACTTCCTACGTATGCACCTGTGTGCCAGGATACAGCGGAGACCAGTGTGAACTTG	CCTGATCGCTGCAAAATGAACCCGTGCCTTAACGGAGGCACCTGTTATCCTACTGAAACTTCCTACGTATGCACCTGTGTGCCAGGATACAGCGGAGACCAGTGTGAACTT	ENSMUSG00000021614.3	86342934	86343047	GACCTGATCTCTGCAAAACAAACCCATGCCTCAACGGAGGCACCTGTTATCCTACCGAGACTTCCTATGTGTGCACCTGTGCACCTGGATACAGCGGAGACCAGTGTGAACTTG	CCTGATCTCTGCAAAACAAACCCATGCCTCAACGGAGGCACCTGTTATCCTACCGAGACTTCCTATGTGTGCACCTGTGCACCTGGATACAGCGGAGACCAGTGTGAACTT	dN:	0.0414	dS:	0.4259	w:	0.0973	overlap	13	AU137695:AU118456:AA374684:AU120468:AU119374:AU118551:AU118073:AU119394:AU139338:BI818462:BQ894057:N76986:W58043	intron-overlap	0	-	inclusion	1
KNOWN	CONSERVED_STRUCTURE:	CONST	ENSG00000038427.6	82884939	82885097	360	ATACCGAGACATGTGACTATGGCTGGCACAAATTCCAAGGGCAGTGCTACAAATACTTTGCCCATCGACGCACATGGGATGCAGCTGAACGGGAATGCCGTCTGCAGGGTGCCCATCTCACAAGCATCCTGTCTCACGAAGAACAAATGTTTGTTAATC	ACCGAGACATGTGACTATGGCTGGCACAAATTCCAAGGGCAGTGCTACAAATACTTTGCCCATCGACGCACATGGGATGCAGCTGAACGGGAATGCCGTCTGCAGGGTGCCCATCTCACAAGCATCCTGTCTCACGAAGAACAAATGTTTGTTAAT	ENSMUSG00000021614.3	86337655	86337813	ACACTGAGACATGTGACTATGGCTGGCACAAATTCCAAGGACAGTGCTACAAGTACTTTGCTCATCGACGCACATGGGATGCTGCTGAAAGGGAGTGTCGCCTGCAGGGTGCCCACCTCACAAGCATCCTTTCTCATGAGGAACAAATGTTTGTGAATC	ACTGAGACATGTGACTATGGCTGGCACAAATTCCAAGGACAGTGCTACAAGTACTTTGCTCATCGACGCACATGGGATGCTGCTGAAAGGGAGTGTCGCCTGCAGGGTGCCCACCTCACAAGCATCCTTTCTCATGAGGAACAAATGTTTGTGAAT	dN:	0.0006	dS:	0.5759	w:	0.0010	overlap	17	AA094501:AA344825:AU119744:BF697621:AU120468:AU118073:AU119394:AU137695:AU118456:AU117225:AU118094:AU118173:AU139338:BQ894057:BQ721453:W58043:AA452794	intron-overlap	0	-	inclusion	1
KNOWN	CONSERVED_STRUCTURE:	CONST	ENSG00000038427.6	82886531	82886613	183	GTGTGGGCCATGATTATCAGTGGATAGGCCTCAATGACAAGATGTTTGAGCATGACTTCCGTTGGACTGATGGCAGCACACTG	GTGGGCCATGATTATCAGTGGATAGGCCTCAATGACAAGATGTTTGAGCATGACTTCCGTTGGACTGATGGCAGCACACTG	ENSMUSG00000021614.3	86335930	86336012	GTGTGGGCCATGATTACCAGTGGATCGGCCTCAATGACAAGATGTTTGAACATGACTTCCGCTGGACTGACGGCAGTGCACTG	GTGGGCCATGATTACCAGTGGATCGGCCTCAATGACAAGATGTTTGAACATGACTTCCGCTGGACTGACGGCAGTGCACTG	dN:	0.0176	dS:	0.4253	w:	0.0413	overlap	17	AA344825:AA452794:AA095788:AA320958:AU118551:AU118073:AU119394:AU137695:AU118456:AU117225:AU118094:AU118173:AU119744:AU139338:BF697621:BQ721453:W58043	intron-overlap	0	-	inclusion	1
KNOWN	CONSERVED_STRUCTURE:	CONST	ENSG00000038427.6	82903991	82904135	346	CAATACGAGAATTGGAGACCCAACCAGCCAGACAGCTTCTTTTCTGCTGGAGAAGACTGTGTTGTAATCATTTGGCATGAGAATGGCCAGTGGAATGATGTTCCCTGCAATTACCATCTCACCTATACGTGCAAGAAAGGAACAG	CAATACGAGAATTGGAGACCCAACCAGCCAGACAGCTTCTTTTCTGCTGGAGAAGACTGTGTTGTAATCATTTGGCATGAGAATGGCCAGTGGAATGATGTTCCCTGCAATTACCATCTCACCTATACGTGCAAGAAAGGAACA	ENSMUSG00000021614.3	86319772	86319916	CAATATGAGAACTGGAGACCCAACCAGCCAGACAGTTTCTTTTCTGCAGGAGAAGACTGCGTTGTGATCATTTGGCATGAAAATGGTCAGTGGAATGACGTCCCCTGCAATTACCACCTCACCTACACTTGCAAGAAGGGAACAG	CAATATGAGAACTGGAGACCCAACCAGCCAGACAGTTTCTTTTCTGCAGGAGAAGACTGCGTTGTGATCATTTGGCATGAAAATGGTCAGTGGAATGACGTCCCCTGCAATTACCACCTCACCTACACTTGCAAGAAGGGAACA	dN:	0.0006	dS:	0.6190	w:	0.0010	overlap	15	AA452794:AA320958:AU118551:AU118073:AU119394:AU137695:AU118456:AU117225:AU118094:AU118173:AU119744:AU139338:BQ721453:W42958:BF697621	intron-overlap	0	-	inclusion	1
KNOWN	CONSERVED_STRUCTURE:	CONST	ENSG00000038427.6	82911555	82911737	402	TCGCTTGCGGCCAGCCCCCTGTTGTAGAAAATGCCAAGACCTTTGGAAAGATGAAACCTCGTTATGAAATCAACTCCCTGATTAGATACCACTGCAAAGATGGTTTCATTCAACGTCACCTTCCAACTATCCGGTGCTTAGGAAATGGAAGATGGGCTATACCTAAAATTACCTGCATGAACC	GCTTGCGGCCAGCCCCCTGTTGTAGAAAATGCCAAGACCTTTGGAAAGATGAAACCTCGTTATGAAATCAACTCCCTGATTAGATACCACTGCAAAGATGGTTTCATTCAACGTCACCTTCCAACTATCCGGTGCTTAGGAAATGGAAGATGGGCTATACCTAAAATTACCTGCATGAAC	ENSMUSG00000021614.3	86315358	86315540	TTGCTTGCGGCCAACCCCCTGTTGTAGAAAATGCCAAGACCTTTGGAAAGATGAAACCACGCTATGAAATCAACTCCTTGATTAGATATCACTGCAAAGATGGTTTCATTCAGCGACACCTTCCAACTATCCGGTGCCTAGGAAACGGGAGATGGGCAATGCCTAAAATAACCTGCATGAACC	GCTTGCGGCCAACCCCCTGTTGTAGAAAATGCCAAGACCTTTGGAAAGATGAAACCACGCTATGAAATCAACTCCTTGATTAGATATCACTGCAAAGATGGTTTCATTCAGCGACACCTTCCAACTATCCGGTGCCTAGGAAACGGGAGATGGGCAATGCCTAAAATAACCTGCATGAAC	dN:	0.0075	dS:	0.3602	w:	0.0207	overlap	14	AA369733:AU119394:AU118456:AU118094:AU118173:AU120174:BF697621:BF673078:BF698272:BG938426:BQ721453:BX112621:H52422:H52439	intron-overlap	0	-	inclusion	1
KNOWN	CONSERVED_STRUCTURE:	CONST	ENSG00000038427.6	82911882	82912006	216	CATCTGCATACCAAAGGACTTATTCTATGAAATACTTTAAAAATTCCTCATCAGCAAAGGACAATTCAATAAATACATCCAAACATGATCATCGTTGGAGCCGGAGGTGGCAGGAGTCGAGGCGC	TCTGCATACCAAAGGACTTATTCTATGAAATACTTTAAAAATTCCTCATCAGCAAAGGACAATTCAATAAATACATCCAAACATGATCATCGTTGGAGCCGGAGGTGGCAGGAGTCGAGGCGC	ENSMUSG00000021614.3	86315089	86315213	CATCTGCATACCAAAGGACTTATTCTAAGAAATACTTAAAAAATTCCTCATCCGCAAAGGACAATTCTATAAATACATCAAAACATGAGCATCGCTGGAGCCGGAGGCGGCAGGAAACCAGGCGC	TCTGCATACCAAAGGACTTATTCTAAGAAATACTTAAAAAATTCCTCATCCGCAAAGGACAATTCTATAAATACATCAAAACATGAGCATCGCTGGAGCCGGAGGCGGCAGGAAACCAGGCGC	dN:	0.0523	dS:	0.3121	w:	0.1675	overlap	0	-	intron-overlap	0	-	inclusion	0
KNOWN	CONSERVED_STRUCTURE:	CONST	ENSG00000038945.3	16052111	16052191	116	GTCCTCCGGGTCTTAAAGGTGATCGGGGAGCAATTGGCTTTCCTGGAAGTCGAGGACTCCCAGGATATGCCGGAAGGCCAG	CCTCCGGGTCTTAAAGGTGATCGGGGAGCAATTGGCTTTCCTGGAAGTCGAGGACTCCCAGGATATGCCGGAAGGCCA---------	ENSMUSG00000025044.3	38678048	38678137	GTATTCCAGGTGTTAAAGGTGATCGGGGACAAATTGGCTTCCCTGGAGGTCGAGGAAACCCAGGAGCACCAGGAAAGCCAGGGAGGTCGG	ATTCCAGGTGTTAAAGGTGATCGGGGACAAATTGGCTTCCCTGGAGGTCGAGGAAACCCAGGAGCACCAGGAAAGCCAGGGAGGTCG	dN:	0.3390	dS:	0.1690	w:	2.0063	overlap	0	-	intron-overlap	0	-	inclusion	0
KNOWN	CONSERVED_STRUCTURE:	CONST	ENSG00000038945.3	16056944	16057024	122	GTCCTCCTGGACCCCCGGGTGAAAAAGGAGATCGAGGTCCCACTGGAGAAAGTGGTCCACGAGGATTTCCAGGTCCAATAG	CCTCCTGGACCCCCGGGTGAAAAAGGAGATCGAGGTCCCACTGGAGAAAGTGGTCCACGAGGATTTCCAGGTCCAATA---	ENSMUSG00000025044.3	38682158	38682238	GGCCTCCTGGACCCCAAGGTGAAAAGGGAGACAGAGGGCTTACTGGACAAACTGGTCCACCTGGTGCTCCAGGAATAAGAG	CCTCCTGGACCCCAAGGTGAAAAGGGAGACAGAGGGCTTACTGGACAAACTGGTCCACCTGGTGCTCCAGGA---ATAAGA	dN:	0.1521	dS:	0.8746	w:	0.1739	overlap	0	-	intron-overlap	0	-	inclusion	0
KNOWN	CONSERVED_STRUCTURE:	CONST	ENSG00000038945.3	16065945	16066131	300	GAAATCAGTAAATTAGAGGAGCGTGTTTACAATGTATCAGCAGAAATTATGGCTATGAAAGAAGAACAAGTGCATTTGGAACAGGAAATAAAAGGAGAAGTGAAAGTACTGAATAACATCACTAATGATCTCAGACTGAAAGATTGGGAACATTCTCAGACCTTGAGAAATATCACTTTAATTCAAG	GAAATCAGTAAATTAGAGGAGCGTGTTTACAATGTATCAGCAGAAATTATGGCTATGAAAGAAGAACAAGTGCATTTGGAACAGGAAATAAAAGGAGAAGTGAAAGTACTGAATAACATCACTAATGATCTCAGACTGAAAGATTGGGAACATTCTCAGACCTTGAGAAATATCACTTTAATTCAA	ENSMUSG00000025044.3	38686294	38686480	GACATCAGTAAATTGGAGGAACGTGTGTACAAAGTATCAGCAGAAGTCCAGTCTGTGAAAGAAGAACAAGCGCACGTGGAACAGGAAGTAAAACAGGAAGTGAGAGTATTGAACAACATCACCAACGACCTCAGACTGAAGGACTGGGAACACTCACAGACACTGAAAAACATCACCTTCATTCAAG	GACATCAGTAAATTGGAGGAACGTGTGTACAAAGTATCAGCAGAAGTCCAGTCTGTGAAAGAAGAACAAGCGCACGTGGAACAGGAAGTAAAACAGGAAGTGAGAGTATTGAACAACATCACCAACGACCTCAGACTGAAGGACTGGGAACACTCACAGACACTGAAAAACATCACCTTCATTCAA	dN:	0.1299	dS:	0.7433	w:	0.1747	overlap	0	-	intron-overlap	0	-	inclusion	0
KNOWN	CONSERVED_STRUCTURE:	CONST	ENSG00000038945.3	16070338	16070750	474	CTCAACTCCTGAAGTGGGAAACGAAGAATTGCTCAGTTAGTTCAACTAATGCAAATGATATAACTCAAAGTCTCACGGGAAAAGGAAATGACAGCGAAGAGGAAATGAGATTTCAAGAAGTCTTTATGGAACACATGAGCAACATGGAGAAGAGAATCCAGCATATTTTAGACATGGAAGCCAACCTCATGGACACAGAGCATTTCCAAAATTTCAGCATGACAACTGATCAAAGATTTAATGACATTCTTCTGCAGCTAAGTACCTTGTTTTCCTCAGTCCAGGGACATGGGAATGCAATAGATGAAATCTCCAAGTCCTTAATAAGTTTGAATACCACATTGCTTGATTTGCAGCTCAACATAGAAAATCTGAATGGCAAAATCCAAGAGAATACCT…	CAACTCCTGAAGTGGGAAACGAAGAATTGCTCAGTTAGTTCAACTAATGCAAATGATATAACTCAAAGTCTCACGGGAAAAGGAAATGACAGCGAAGAGGAAATGAGATTTCAAGAAGTCTTTATGGAACACATGAGCAACATGGAGAAGAGAATCCAGCATATTTTAGACATGGAAGCCAACCTCATGGACACAGAGCATTTCCAAAATTTCAGCATGACAACTGATCAAAGATTTAATGACATTCTTCTGCAGCTAAGTACCTTGTTTTCCTCAGTCCAGGGACATGGGAATGCAATAGATGAAATCTCCAAGTCCTTAATAAGTTTGAATACCACATTGCTTGATTTGCAGCTCAACATAGAAAATCTGAATGGCAAAATCCAAGAGAATACCTTC…	ENSMUSG00000025044.3	38690342	38690751	CTCAGCTTTTGAATTGGGAAATGAAGAACTGCTTAGTTTGTTCACTTAACACAAGTGACACATCTCAAGGTCCTATGGAAAAAGAAAATACCAGTAAAGTGGAAATGAGATTTACAATTATCATGGAACACATGAAGGACATGGAGGAGAGAATCGAAAGCATTTCAAACTCAAAAGCCGACCTTATAGACACGGAACGCTTCCAGAATTTCAGCATGGCAACTGACCAAAGACTTAATGATATTCTTCTGCAGTTAAATTCCTTGATTTCGTCAGTCCAGGAACATGGGAATTCACTGGATGCAATCTCCAAGTCCTTGCAGAGTCTGAATATGACACTGCTTGATGTTCAACTCCATACAGAAACACTGAATGTCAGAGTCCGTGAATCTACAGCAA…	CAGCTTTTGAATTGGGAAATGAAGAACTGCTTAGTTTGTTCACTTAACACAAGTGACACATCTCAAGGTCCTATGGAAAAAGAAAATACCAGTAAAGTGGAAATGAGATTTACA---ATTATCATGGAACACATGAAGGACATGGAGGAGAGAATCGAAAGCATTTCAAACTCAAAAGCCGACCTTATAGACACGGAACGCTTCCAGAATTTCAGCATGGCAACTGACCAAAGACTTAATGATATTCTTCTGCAGTTAAATTCCTTGATTTCGTCAGTCCAGGAACATGGGAATTCACTGGATGCAATCTCCAAGTCCTTGCAGAGTCTGAATATGACACTGCTTGATGTTCAACTCCATACAGAAACACTGAATGTCAGAGTCCGTGAATCTACAGCA…	dN:	0.2866	dS:	0.4617	w:	0.6209	overlap	0	-	intron-overlap	0	-	inclusion	0
KNOWN	CONSERVED_STRUCTURE:	CONST	ENSG00000038945.3	16077067	16077180	183	ATCCTAAAAACAGCCCTTCCCTTCAAGAGAAACTGAAGTCCTTCAAAGCTGCACTGATTGCCCTTTACCTCCTCGTGTTTGCAGTTCTCATCCCTCTCATTGGAATAGTGGCAG	CCTAAAAACAGCCCTTCCCTTCAAGAGAAACTGAAGTCCTTCAAAGCTGCACTGATTGCCCTTTACCTCCTCGTGTTTGCAGTTCTCATCCCTCTCATTGGAATAGTGGCA	ENSMUSG00000025044.3	38697697	38697810	GCACTAAAAATGGCCCCTCCCTTCAGGAGAAGTTGAAGTCCTTCAAGGCTGCCCTCATTGCTCTCTACCTCCTTGTGTTTGCAGTACTAATACCTGTTGTTGGAATAGTAACAG	ACTAAAAATGGCCCCTCCCTTCAGGAGAAGTTGAAGTCCTTCAAGGCTGCCCTCATTGCTCTCTACCTCCTTGTGTTTGCAGTACTAATACCTGTTGTTGGAATAGTAACA	dN:	0.0745	dS:	0.7843	w:	0.0951	overlap	0	-	intron-overlap	0	-	inclusion	0
KNOWN	CONSERVED_STRUCTURE:	CONST	ENSG00000038945.3	16079766	16079868	90	ATGGAGCAGTGGGATCACTTTCACAATCAACAGGAGGACACTGATAGCTGCTCCGAATCTGTGAAATTTGATGCTCGCTCAATGACAGCTTTGCTTCCTCCGA	---ATGGAGCAGTGGGATCACTTTCAC---AATCAACAGGAGGACACTGATAGCTGCTCCGAATCTGTGAAATTTGATGCTCGCTCAATGACAGCTTTGCTTCCTCCG	ENSMUSG00000025044.3	38699136	38699244	CAGATGACAGAGAATCAGAGGCTCTGCCCTCATGAACAAGAGGATGCTGACTGCAGTTCAGAATCCGTGAAATTTGACGCACGTTCAATGACAGCATCCCTTCCTCACA	CAGATGACAGAGAATCAGAGGCTCTGCCCTCATGAACAAGAGGATGCTGACTGCAGTTCAGAATCCGTGAAATTTGACGCACGTTCAATGACAGCATCCCTTCCTCAC	dN:	0.3384	dS:	1.5736	w:	0.2151	overlap	0	-	intron-overlap	0	-	inclusion	0
KNOWN	CONSERVED_STRUCTURE:	CONST	ENSG00000040341.6	74657559	74657619	135	ACAGGGGAAAACAAAGGATGGAGTGGTCCAAAGCCTGGGTTTCCTGAACCAACAAATAATA	ACAGGGGAAAACAAAGGATGGAGTGGTCCAAAGCCTGGGTTTCCTGAACCAACAAATAAT	ENSMUSG00000025920.3	16530593	16530653	ACAGGTGAAAACAAAGGATGGAGTGGTCCAAAGCCTGGGTTTCCTGAACCAACAAATAACA	ACAGGTGAAAACAAAGGATGGAGTGGTCCAAAGCCTGGGTTTCCTGAACCAACAAATAAC	dN:	0.0002	dS:	0.1871	w:	0.0010	overlap	2	AA937938:AA918411	intron-overlap	0	-	inclusion	1
KNOWN	CONSERVED_STRUCTURE:	CONST	ENSG00000040341.6	74669955	74670086	226	GTGAAGGTAGGCAATGAAGTTGCTACAGGAACAGGACCTAATAAAAAGATAGCCAAAAAAAATGCTGCAGAAGCAATGCTGTTACAACTTGGTTATAAAGCATCCACTAATCTTCAGGATCAACTTGAGAAG	GTGAAGGTAGGCAATGAAGTTGCTACAGGAACAGGACCTAATAAAAAGATAGCCAAAAAAAATGCTGCAGAAGCAATGCTGTTACAACTTGGTTATAAAGCATCCACTAATCTTCAGGATCAACTTGAGAAG	ENSMUSG00000025920.3	16534269	16534400	GTCAAGGTAGGCAATGAAGTTGCGACTGGAACAGGACCCAATAAAAAGATAGCCAAAAAAAATGCTGCTGAAGCAATGCTGTTACAGCTTGGCTATAAAGCGTCCACCAGTCTTCAGGATCCGCTCGACAAG	GTCAAGGTAGGCAATGAAGTTGCGACTGGAACAGGACCCAATAAAAAGATAGCCAAAAAAAATGCTGCTGAAGCAATGCTGTTACAGCTTGGCTATAAAGCGTCCACCAGTCTTCAGGATCCGCTCGACAAG	dN:	0.0306	dS:	0.5607	w:	0.0546	overlap	1	AA918411	intron-overlap	0	-	inclusion	1
KNOWN	CONSERVED_STRUCTURE:	CONST	ENSG00000040341.6	74688533	74688745	412	GTTATTAAAGAAAGTGGACCACCACATATGAAAAGCTTTGTTACTCGAGTGTCAGTAGGAGAGTTCTCTGCAGAAGGAGAAGGAAATAGCAAAAAACTCTCCAAGAAGCGCGCTGCGACCACCGTCTTACAGGAGCTTAAAAAACTTCCACCTCTTCCTGTGGTGGAAAAGCCAAAACTATTTTTTAAAAAACGCCCTAAAACAATAGTAAAG	GTTATTAAAGAAAGTGGACCACCACATATGAAAAGCTTTGTTACTCGAGTGTCAGTAGGAGAGTTCTCTGCAGAAGGAGAAGGAAATAGCAAAAAACTCTCCAAGAAGCGCGCTGCGACCACCGTCTTACAGGAGCTTAAAAAACTTCCACCTCTTCCTGTGGTGGAAAAGCCAAAACTATTTTTTAAAAAACGCCCTAAAACAATAGTAAAG	ENSMUSG00000025920.3	16554335	16554547	GTTATTAAAGAAAGTGGACCACCACATATGAAGAGTTTTGTAACTCGGGTGTCAGTGGGAGAATTTTCTGCAGAAGGAGAGGGAAATAGCAAAAAACTCTCCAAGAAGCGTGCCGCAACCACTGTCTTACAGGAGCTTAAAAAACTCCCACCTCTTCCTGTGGTAGAGAAGCCAAAACTATTTTTTAAAAAACGCCCTAAAACAATAGTAAAG	GTTATTAAAGAAAGTGGACCACCACATATGAAGAGTTTTGTAACTCGGGTGTCAGTGGGAGAATTTTCTGCAGAAGGAGAGGGAAATAGCAAAAAACTCTCCAAGAAGCGTGCCGCAACCACTGTCTTACAGGAGCTTAAAAAACTCCCACCTCTTCCTGTGGTAGAGAAGCCAAAACTATTTTTTAAAAAACGCCCTAAAACAATAGTAAAG	dN:	0.0004	dS:	0.3534	w:	0.0010	overlap	0	-	intron-overlap	0	-	inclusion	0
KNOWN	CONSERVED_STRUCTURE:	CONST	ENSG00000040341.6	74690464	74690571	195	AATGGTGAATCAGGAAAGGATGTGGATGATGACAAAGATGCAAATAAGTCTGAGATCAGCTTAGTGTTTGAAATTGCTCTGAAGCGAAATATGCCTGTCAGTTTTGAG	AATGGTGAATCAGGAAAGGATGTGGATGATGACAAAGATGCAAATAAGTCTGAGATCAGCTTAGTGTTTGAAATTGCTCTGAAGCGAAATATGCCTGTCAGTTTTGAG	ENSMUSG00000025920.3	16557115	16557222	AATGGTGAATCAGGAAAAGAAATGGATGACGATAAAGATGCAAATAAATCTGAAATAAGCTTAGTGTTTGAGATTGCGCTGAAGAGAAATATGCCTGTCAGTTTTGAG	AATGGTGAATCAGGAAAAGAAATGGATGACGATAAAGATGCAAATAAATCTGAAATAAGCTTAGTGTTTGAGATTGCGCTGAAGAGAAATATGCCTGTCAGTTTTGAG	dN:	0.0232	dS:	0.6833	w:	0.0340	overlap	1	AI810125	intron-overlap	0	-	inclusion	1
KNOWN	CONSERVED_STRUCTURE:	CONST	ENSG00000040341.6	74692081	74692240	328	GTATCATTGCCCAGTGCCTAAGATCTTTTATGTTCAGCTCACTGTAGGAAATAATGAATTTTTTGGGGAAGGAAAGACTCGACAAGCTGCTAGACACAATGCTGCAATGAAAGCCCTCCAAGCACTGCAGAATGAACCTATTCCAGAAAGATCTCCTCAG	TATCATTGCCCAGTGCCTAAGATCTTTTATGTTCAGCTCACTGTAGGAAATAATGAATTTTTTGGGGAAGGAAAGACTCGACAAGCTGCTAGACACAATGCTGCAATGAAAGCCCTCCAAGCACTGCAGAATGAACCTATTCCAGAAAGATCTCCTCAG	ENSMUSG00000025920.3	16558649	16558808	GTATCATTGCCCAATGCCCAAGATCTTTTATGTTCAGTTAACTGTAGGAAATAATGAATTCTTTGGTGAAGGGAAGACTCGACAAGCTGCCAGACACAATGCTGCGATGAAAGCGCTTCAAGCCCTACAGAATGAGCCAATTCCAGAAAAGTCTCCCCAG	TATCATTGCCCAATGCCCAAGATCTTTTATGTTCAGTTAACTGTAGGAAATAATGAATTCTTTGGTGAAGGGAAGACTCGACAAGCTGCCAGACACAATGCTGCGATGAAAGCGCTTCAAGCCCTACAGAATGAGCCAATTCCAGAAAAGTCTCCCCAG	dN:	0.0173	dS:	0.7358	w:	0.0236	overlap	2	AI810125:BE700886	intron-overlap	0	-	inclusion	1
KNOWN	CONSERVED_STRUCTURE:	CONST	ENSG00000040341.6	74747896	74748031	281	GCAGTATAACTCCAACTGTGGAACTGAATGGGCTTGCTATGAAAAGGGGAGAGCCTGCCATCTACAGGCCATTAGATCCAAAGCCATTCCCAAATTATAGAGCTAATTACAACTTTCGGGGCATGTACAATCAGAG	AGTATAACTCCAACTGTGGAACTGAATGGGCTTGCTATGAAAAGGGGAGAGCCTGCCATCTACAGGCCATTAGATCCAAAGCCATTCCCAAATTATAGAGCTAATTACAACTTTCGGGGCATGTACAATCAG	ENSMUSG00000025920.3	16605022	16605157	GTAGTATAACTCCAACTGTGGAACTGAATGGGCTCGCTATGAAAAGGGGAGAGCCTGCCATCTACAGGCCACTAGATCCAAAGCCATTCCCAAATTATAGAGCTAACTACAACTTCCGGGGCATGTACAATCAGAG	AGTATAACTCCAACTGTGGAACTGAATGGGCTCGCTATGAAAAGGGGAGAGCCTGCCATCTACAGGCCACTAGATCCAAAGCCATTCCCAAATTATAGAGCTAACTACAACTTCCGGGGCATGTACAATCAG	dN:	0.0001	dS:	0.1037	w:	0.0010	overlap	1	AI810125	intron-overlap	0	-	inclusion	1
KNOWN	CONSERVED_STRUCTURE:	CONST	ENSG00000040341.6	74763443	74763602	301	ATGTTCTCAGTGCAGCTGAGTCTTGGTGAGCAGACATGGGAATCCGAAGGCAGCAGTATAAAGAAGGCTCAGCAGGCTGTTGCCAATAAAGCTTTGACTGAATCTACGCTTCCCAAACCAGTTCAGAAGCCACCCAAAAGTAATGTTAACAATAACCCAG	ATGTTCTCAGTGCAGCTGAGTCTTGGTGAGCAGACATGGGAATCCGAAGGCAGCAGTATAAAGAAGGCTCAGCAGGCTGTTGCCAATAAAGCTTTGACTGAATCTACGCTTCCCAAACCAGTTCAGAAGCCACCCAAAAGTAATGTTAACAATAACCCA	ENSMUSG00000025920.3	16630161	16630320	ATGTTTTCGGTGCAGCTGAGTCTTGGCGAGCAGACATGGGAATCCGAAGGGAGCAGTATAAAGAAGGCCCAACAAGCTGTTGCTAACAAAGCTTTGACTGAATCTACGCTTCCCAAACCAGTTCAGAAACCACCTAAAAGTAATGTCAATAATAACCCAG	ATGTTTTCGGTGCAGCTGAGTCTTGGCGAGCAGACATGGGAATCCGAAGGGAGCAGTATAAAGAAGGCCCAACAAGCTGTTGCTAACAAAGCTTTGACTGAATCTACGCTTCCCAAACCAGTTCAGAAACCACCTAAAAGTAATGTCAATAATAACCCA	dN:	0.0004	dS:	0.3893	w:	0.0010	overlap	0	-	intron-overlap	0	-	inclusion	0
KNOWN	CONSERVED_STRUCTURE:	CONST	ENSG00000041982.3	114865806	114865969	338	GTGACTCCATGGCCTACCACAATGGCAGATCCTTCTCCACCTTTGACAAGGACACAGATTCAGCCATCACCAACTGTGCTCTGTCCTACAAAGGGGCTTTCTGGTACAGGAACTGTCACCGTGTCAACCTGATGGGGAGATATGGGGACAATAACCACAGTCAG	GACTCCATGGCCTACCACAATGGCAGATCCTTCTCCACCTTTGACAAGGACACAGATTCAGCCATCACCAACTGTGCTCTGTCCTACAAAGGGGCTTTCTGGTACAGGAACTGTCACCGTGTCAACCTGATGGGGAGATATGGGGACAATAACCACAGTCAG	ENSMUSG00000028364.3	62289490	62289653	GTGACTCCATGAACTATCACAATGGTAGATCCTTCTCCACCTATGACAAGGACACAGACTCAGCCATCACCAACTGTGCCCTGTCCTACAAAGGAGCTTTCTGGTATAAGAACTGTCATCGTGTCAACCTGATGGGCAGATATGGGGACAATAACCACAGTCAG	GACTCCATGAACTATCACAATGGTAGATCCTTCTCCACCTATGACAAGGACACAGACTCAGCCATCACCAACTGTGCCCTGTCCTACAAAGGAGCTTTCTGGTATAAGAACTGTCATCGTGTCAACCTGATGGGCAGATATGGGGACAATAACCACAGTCAG	dN:	0.0330	dS:	0.2841	w:	0.1163	overlap	0	-	intron-overlap	0	-	inclusion	0
KNOWN	CONSERVED_STRUCTURE:	CONST	ENSG00000041982.3	114868367	114868528	290	GGCTGGACAACCTGAACAAAATCACAGCCCAGGGGCAGTACGAGCTCCGGGTGGACCTGCGGGACCATGGGGAGACAGCCTTTGCTGTCTATGACAAGTTCAGCGTGGGAGATGCCAAGACTCGCTACAAGCTGAAGGTGGAGGGGTACAGTGGGACAGCAG	CTGGACAACCTGAACAAAATCACAGCCCAGGGGCAGTACGAGCTCCGGGTGGACCTGCGGGACCATGGGGAGACAGCCTTTGCTGTCTATGACAAGTTCAGCGTGGGAGATGCCAAGACTCGCTACAAGCTGAAGGTGGAGGGGTACAGTGGGACAGCA	ENSMUSG00000028364.3	62292101	62292262	GACTGGATAACCTGAGCAAAATCACAGCCCAAGGGCAGTATGAGCTCCGGGTGGACCTACAAGACCATGGGGAGTCTGCCTATGCTGTGTACGACAGATTCAGTGTTGGAGATGCCAAGAGTCGCTACAAGCTGAAGGTAGAAGGATACAGTGGAACAGCAG	CTGGATAACCTGAGCAAAATCACAGCCCAAGGGCAGTATGAGCTCCGGGTGGACCTACAAGACCATGGGGAGTCTGCCTATGCTGTGTACGACAGATTCAGTGTTGGAGATGCCAAGAGTCGCTACAAGCTGAAGGTAGAAGGATACAGTGGAACAGCA	dN:	0.0546	dS:	0.5525	w:	0.0988	overlap	0	-	intron-overlap	0	-	inclusion	0
KNOWN	CONSERVED_STRUCTURE:	CONST	ENSG00000041982.3	114871193	114871289	209	GTGTTCCTGAGACGCAAAAACGGACGCGAGAACTTCTACCAAAACTGGAAGGCATATGCTGCTGGATTTGGGGACCGCAGAGAAGAATTCTGGCTTG	GTGTTCCTGAGACGCAAAAACGGACGCGAGAACTTCTACCAAAACTGGAAGGCATATGCTGCTGGATTTGGGGACCGCAGAGAAGAATTCTGGCTT	ENSMUSG00000028364.3	62293087	62293183	GTTTTCCTGAGACGCAAAAATGGACGTGAGGACTTCTATCGCAACTGGAAGGCCTATGCTGCTGGGTTTGGAGACCGCAGAGAAGAATTTTGGCTTG	GTTTTCCTGAGACGCAAAAATGGACGTGAGGACTTCTATCGCAACTGGAAGGCCTATGCTGCTGGGTTTGGAGACCGCAGAGAAGAATTTTGGCTT	dN:	0.0307	dS:	0.5414	w:	0.0567	overlap	4	AA134100:AA037359:BI011187:BI011561	intron-overlap	0	-	inclusion	1
KNOWN	CONSERVED_STRUCTURE:	CONST	ENSG00000041982.3	114872087	114872238	301	TTGGACTCCTGTACCCCTTCCCCAAGGACTGCTCCCAAGCAATGCTGAATGGAGACACGACCTCTGGCCTCTACACCATTTATCTGAATGGTGATAAGGCTGAGGCGCTGGAAGTCTTCTGTGACATGACCTCTGATGGGGGTGGATGGATT	GGACTCCTGTACCCCTTCCCCAAGGACTGCTCCCAAGCAATGCTGAATGGAGACACGACCTCTGGCCTCTACACCATTTATCTGAATGGTGATAAGGCTGAGGCGCTGGAAGTCTTCTGTGACATGACCTCTGATGGGGGTGGATGGATT	ENSMUSG00000028364.3	62294014	62294165	TTGGACTCCTGTACCCATTCCCCAGGGACTGCTCTCAAGCAATGTTGAATGGTGATACTACCTCTGGCCTCTACACCATCTATATAAATGGTGACAAGACTCAAGCACTGGAAGTCTACTGTGATATGACCTCTGATGGAGGTGGATGGATT	GGACTCCTGTACCCATTCCCCAGGGACTGCTCTCAAGCAATGTTGAATGGTGATACTACCTCTGGCCTCTACACCATCTATATAAATGGTGACAAGACTCAAGCACTGGAAGTCTACTGTGATATGACCTCTGATGGAGGTGGATGGATT	dN:	0.0497	dS:	0.4306	w:	0.1154	overlap	3	D51288:AA134100:AA037359	intron-overlap	0	-	inclusion	1
KNOWN	CONSERVED_STRUCTURE:	CONST	ENSG00000041982.3	114873386	114873518	222	GAAGTCATTGTGGGTCCAGATACCACCTCCTACAGCCTGGCAGACCTGAGCCCATCCACCCACTACACAGCCAAGATCCAGGCACTCAATGGGCCCCTGAGGAGCAATATGATCCAGACCATCTTCACCACAA	GAAGTCATTGTGGGTCCAGATACCACCTCCTACAGCCTGGCAGACCTGAGCCCATCCACCCACTACACAGCCAAGATCCAGGCACTCAATGGGCCCCTGAGGAGCAATATGATCCAGACCATCTTCACCACA	ENSMUSG00000028364.3	62294720	62294852	GAAGTCATTGTGGGGCCTGACACCACCTCCTACAGCCTGGCAGACCTGAGCCCATCCACCCACTACTCAGCAAGGATCCAGGCATTGAGTGGGTCCCTGAGGAGCAAGCTGATCCAAACCATCTTCACAACAA	GAAGTCATTGTGGGGCCTGACACCACCTCCTACAGCCTGGCAGACCTGAGCCCATCCACCCACTACTCAGCAAGGATCCAGGCATTGAGTGGGTCCCTGAGGAGCAAGCTGATCCAAACCATCTTCACAACA	dN:	0.0623	dS:	0.3802	w:	0.1638	overlap	2	AA134100:AA037359	intron-overlap	0	-	inclusion	1
KNOWN	CONSERVED_STRUCTURE:	CONST	ENSG00000041982.3	114877037	114877167	245	ACCTCGATTCTCCAAGAGACTTGACTGCTACTGAGGTTCAGTCGGAAACTGCCCTCCTTACCTGGCGACCCCCCCGGGCATCAGTCACCGGTTACCTGCTGGTCTATGAATCAGTGGATGGCACAGTCAAG	CTCGATTCTCCAAGAGACTTGACTGCTACTGAGGTTCAGTCGGAAACTGCCCTCCTTACCTGGCGACCCCCCCGGGCATCAGTCACCGGTTACCTGCTGGTCTATGAATCAGTGGATGGCACAGTCAAG	ENSMUSG00000028364.3	62297817	62297947	ACCTCGATTCCCCAAGAGAATTTACAGCTACAGAGGTTCAGTCAGAAACTGCCCTCCTTACCTGGAGACCTCCCCGAGCATCGGTCACTGGATACCTCCTGGTCTATGAATCTGTGGATGGTACAGTCAAG	CTCGATTCCCCAAGAGAATTTACAGCTACAGAGGTTCAGTCAGAAACTGCCCTCCTTACCTGGAGACCTCCCCGAGCATCGGTCACTGGATACCTCCTGGTCTATGAATCTGTGGATGGTACAGTCAAG	dN:	0.0229	dS:	0.4972	w:	0.0460	overlap	1	BG984835	intron-overlap	0	-	inclusion	1
KNOWN	CONSERVED_STRUCTURE:	CONST	ENSG00000041982.3	114877931	114878074	219	TGCCAGAAATTACACGCACGGTGTCCGGGAACACAGTGGAGTATGCTCTGACCGACCTCGAGCCTGCCACGGAATACACACTGAGAATCTTTGCAGAGAAAGGGCCCCAGAAGAGCTCAACCATCACTGCCAAGTTCACAACAG	CCAGAAATTACACGCACGGTGTCCGGGAACACAGTGGAGTATGCTCTGACCGACCTCGAGCCTGCCACGGAATACACACTGAGAATCTTTGCAGAGAAAGGGCCCCAGAAGAGCTCAACCATCACTGCCAAGTTCACAACA	ENSMUSG00000028364.3	62298661	62298804	TGCCAGAAGTTACACGCACAGTGTCTGGAAATACAGTGGAGTACGAGCTGCATGACCTGGAGCCTGCCACAGAGTACATCCTGAGTATCTTTGCAGAGAAAGGACAGCAGAAGAGCTCTACCATCGCCACCAAGTTTACCACAG	CCAGAAGTTACACGCACAGTGTCTGGAAATACAGTGGAGTACGAGCTGCATGACCTGGAGCCTGCCACAGAGTACATCCTGAGTATCTTTGCAGAGAAAGGACAGCAGAAGAGCTCTACCATCGCCACCAAGTTTACCACA	dN:	0.1013	dS:	0.6941	w:	0.1459	overlap	2	BG984835:BG015552	intron-overlap	0	-	inclusion	1
KNOWN	CONSERVED_STRUCTURE:	CONST	ENSG00000041982.3	114880094	114880213	210	CTCTGGATGGCCCATCTGGCCTGGTGACAGCCAACATCACTGACTCAGAAGCCTTGGCCAGGTGGCAGCCAGCCATTGCCACTGTGGACAGTTATGTCATCTCCTACACAGGCGAGAAAG	CTGGATGGCCCATCTGGCCTGGTGACAGCCAACATCACTGACTCAGAAGCCTTGGCCAGGTGGCAGCCAGCCATTGCCACTGTGGACAGTTATGTCATCTCCTACACAGGCGAGAAA	ENSMUSG00000028364.3	62300181	62300300	CTCTGGATGGTCCATCTGGTCTTCTGATAGCCAACATCACAGACTCAGAAGCCTTGGCCATGTGGCAGCCAGCCATTGCCACTGTGGACAGTTATGTCATCTCCTACACAGGGGAGAGAG	CTGGATGGTCCATCTGGTCTTCTGATAGCCAACATCACAGACTCAGAAGCCTTGGCCATGTGGCAGCCAGCCATTGCCACTGTGGACAGTTATGTCATCTCCTACACAGGGGAGAGA	dN:	0.0491	dS:	0.1899	w:	0.2584	overlap	1	BG984835	intron-overlap	0	-	inclusion	1
KNOWN	CONSERVED_STRUCTURE:	CONST	ENSG00000041982.3	114884052	114884174	224	CCATGGGCTCCCCAAAGGAAGTCATTTTCTCAGACATCACTGAAAATTCGGCTACTGTCAGCTGGAGGGCACCCACAGCCCAAGTGGAGAGCTTCCGGATTACCTATGTGCCCATTACAGGAG	ATGGGCTCCCCAAAGGAAGTCATTTTCTCAGACATCACTGAAAATTCGGCTACTGTCAGCTGGAGGGCACCCACAGCCCAAGTGGAGAGCTTCCGGATTACCTATGTGCCCATTACAGGA	ENSMUSG00000028364.3	62303949	62304071	CCATGGGTTCTCCGAAGGAAATCATGTTCTCAGACATCACTGAAAATGCAGCCACAGTCAGCTGGAGGGCACCTACTGCTCAGGTGGAGAGTTTCCGGATCACTTATGTACCTATGACAGGAG	ATGGGTTCTCCGAAGGAAATCATGTTCTCAGACATCACTGAAAATGCAGCCACAGTCAGCTGGAGGGCACCTACTGCTCAGGTGGAGAGTTTCCGGATCACTTATGTACCTATGACAGGA	dN:	0.0510	dS:	0.8292	w:	0.0615	overlap	0	-	intron-overlap	0	-	inclusion	0
KNOWN	CONSERVED_STRUCTURE:	CONST	ENSG00000041982.3	114888243	114888515	490	AAGCCGAACCGGAAGTTGACAACCTTCTGGTTTCAGATGCCACCCCAGACGGTTTCCGTCTGTCCTGGACAGCTGATGAAGGGGTCTTCGACAATTTTGTTCTCAAAATCAGAGATACCAAAAAGCAGTCTGAGCCACTGGAAATAACCCTACTTGCCCCCGAACGTACCAGGGACATAACAGGTCTCAGAGAGGCTACTGAATACGAAATTGAACTCTATGGAATAAGCAAAGGAAGGCGATCCCAGACAGTCAGTGCTATAGCAACAACAG	GCCGAACCGGAAGTTGACAACCTTCTGGTTTCAGATGCCACCCCAGACGGTTTCCGTCTGTCCTGGACAGCTGATGAAGGGGTCTTCGACAATTTTGTTCTCAAAATCAGAGATACCAAAAAGCAGTCTGAGCCACTGGAAATAACCCTACTTGCCCCCGAACGTACCAGGGACATAACAGGTCTCAGAGAGGCTACTGAATACGAAATTGAACTCTATGGAATAAGCAAAGGAAGGCGATCCCAGACAGTCAGTGCTATAGCAACAACA	ENSMUSG00000028364.3	62310154	62310426	AAGCTGAACCGGAAGTTGACAACCTTCTAGTTTCAGATGCCACTCCAGACGGTTTCCGTCTGTCCTGGACTGCTGATGAAGGGATATTCGACAGTTTTGTTATCAGGATCAGAGATACCAAAAAGCAATCTGAGCCACAAGAAATATCCCTCCCTTCCCCCGAACGTACCAGGGACATAACAGGTCTCAGAGAGGCCACTGAGTACGAAATTGAACTCTATGGAATAAGCCGCGGAAGGCGATCCCAGCCAGTCAGTGCCATAGCAACAACAG	GCTGAACCGGAAGTTGACAACCTTCTAGTTTCAGATGCCACTCCAGACGGTTTCCGTCTGTCCTGGACTGCTGATGAAGGGATATTCGACAGTTTTGTTATCAGGATCAGAGATACCAAAAAGCAATCTGAGCCACAAGAAATATCCCTCCCTTCCCCCGAACGTACCAGGGACATAACAGGTCTCAGAGAGGCCACTGAGTACGAAATTGAACTCTATGGAATAAGCCGCGGAAGGCGATCCCAGCCAGTCAGTGCCATAGCAACAACA	dN:	0.0563	dS:	0.2244	w:	0.2508	overlap	0	-	intron-overlap	0	-	inclusion	0
KNOWN	CONSERVED_STRUCTURE:	CONST	ENSG00000041982.3	114905629	114905901	453	GGGAAACTCCCAATTTGGGAGAGGTCGTGGTGGCCGAGGTGGGCTGGGATGCCCTCAAACTCAACTGGACTGCTCCAGAAGGGGCCTATGAGTACTTTTTCATTCAGGTGCAGGAGGCTGACACAGTAGAGGCAGCCCAGAACCTCACCGTCCCAGGAGGACTGAGGTCCACAGACCTGCCTGGGCTCAAAGCAGCCACTCATTATACCATCACCATCCGCGGGGTCACTCAGGACTTCAGCACAACCCCTCTCTCTGTTGAAGTCTTGACAG	GAAACTCCCAATTTGGGAGAGGTCGTGGTGGCCGAGGTGGGCTGGGATGCCCTCAAACTCAACTGGACTGCTCCAGAAGGGGCCTATGAGTACTTTTTCATTCAGGTGCAGGAGGCTGACACAGTAGAGGCAGCCCAGAACCTCACCGTCCCAGGAGGACTGAGGTCCACAGACCTGCCTGGGCTCAAAGCAGCCACTCATTATACCATCACCATCCGCGGGGTCACTCAGGACTTCAGCACAACCCCTCTCTCTGTTGAAGTCTTGACA	ENSMUSG00000028364.3	62327416	62327688	GGACAACTCCCAATCTGGGAGAGGTCACTGTGGCCGAGGTGGGCTGGGATGCCCTCACGCTCAACTGGACTGCTCCAGAAGGAGCCTATAAGAACTTTTTCATTCAGGTGCTAGAGGCTGACACGACCCAGACTGTCCAGAACCTCACAGTCCCAGGAGGACTGAGGTCAGTGGACCTGCCTGGGCTCAAAGCAGCCACCCGCTACTACATCACCCTTCGAGGGGTCACCCAGGACTTCGGCACGGCCCCTCTCTCTGTTGAGGTCTTGACAG	ACAACTCCCAATCTGGGAGAGGTCACTGTGGCCGAGGTGGGCTGGGATGCCCTCACGCTCAACTGGACTGCTCCAGAAGGAGCCTATAAGAACTTTTTCATTCAGGTGCTAGAGGCTGACACGACCCAGACTGTCCAGAACCTCACAGTCCCAGGAGGACTGAGGTCAGTGGACCTGCCTGGGCTCAAAGCAGCCACCCGCTACTACATCACCCTTCGAGGGGTCACCCAGGACTTCGGCACGGCCCCTCTCTCTGTTGAGGTCTTGACA	dN:	0.1262	dS:	0.3145	w:	0.4014	overlap	1	AI752360	intron-overlap	0	-	inclusion	1
KNOWN	CONSERVED_STRUCTURE:	CONST	ENSG00000041982.3	114906480	114906752	432	AACAAGCCCCTGAGCTGGAAAACCTCACCGTGACTGAGGTTGGCTGGGATGGCCTCAGACTCAACTGGACCGCAGCTGACCAGGCCTATGAGCACTTTATCATTCAGGTGCAGGAGGCCAACAAGGTGGAGGCAGCTCGGAACCTCACCGTGCCTGGCAGCCTTCGGGCTGTGGACATACCGGGCCTCAAGGCTGCTACGCCTTATACAGTCTCCATCTATGGGGTGATCCAGGGCTATAGAACACCAGTGCTCTCTGCTGAGGCCTCCACAG	CAAGCCCCTGAGCTGGAAAACCTCACCGTGACTGAGGTTGGCTGGGATGGCCTCAGACTCAACTGGACCGCAGCTGACCAGGCCTATGAGCACTTTATCATTCAGGTGCAGGAGGCCAACAAGGTGGAGGCAGCTCGGAACCTCACCGTGCCTGGCAGCCTTCGGGCTGTGGACATACCGGGCCTCAAGGCTGCTACGCCTTATACAGTCTCCATCTATGGGGTGATCCAGGGCTATAGAACACCAGTGCTCTCTGCTGAGGCCTCCACA	ENSMUSG00000028364.3	62328201	62328473	AAGAAGTGCCTTCCCTGGAAAATCTCACTGTGACTGAGGCCGGCTGGGATGGCCTCAGACTCAACTGGACTGCAGATGACCTGGCCTATGAGTACTTTGTCATTCAGGTACAGGAAGCCAACAATGTGGAGACTGCTCACAACTTCACAGTACCTGGTAACCTCCGGGCTGCAGACATCCCAGGCCTCAAGGTTGCCACTTCTTATAGAGTCTCCATCTATGGGGTAGCCCGGGGCTATAGAACACCAGTGCTCTCTGCCGAGACCTCCACAG	GAAGTGCCTTCCCTGGAAAATCTCACTGTGACTGAGGCCGGCTGGGATGGCCTCAGACTCAACTGGACTGCAGATGACCTGGCCTATGAGTACTTTGTCATTCAGGTACAGGAAGCCAACAATGTGGAGACTGCTCACAACTTCACAGTACCTGGTAACCTCCGGGCTGCAGACATCCCAGGCCTCAAGGTTGCCACTTCTTATAGAGTCTCCATCTATGGGGTAGCCCGGGGCTATAGAACACCAGTGCTCTCTGCCGAGACCTCCACA	dN:	0.1355	dS:	0.3410	w:	0.3975	overlap	1	AW993043	intron-overlap	0	-	inclusion	1
KNOWN	CONSERVED_STRUCTURE:	CONST	ENSG00000041982.3	114915436	114915699	407	AGTTGGACACGCCCAAGGACCTTCAGGTTTCTGAAACTGCAGAGACCAGCCTGACCCTGCTCTGGAAGACACCGTTGGCCAAATTTGACCGCTACCGCCTCAATTACAGTCTCCCCACAGGCCAGTGGGTGGGAGTGCAGCTTCCAAGAAACACCACTTCCTATGTCCTGAGAGGCCTGGAACCAGGACAGGAGTACAATGTCCTCCTGACAGCCGAGAAAGGCAGACACAAGAGCAAGCCCGCACGTGTGAAGGCATCCACTG	TTGGACACGCCCAAGGACCTTCAGGTTTCTGAAACTGCAGAGACCAGCCTGACCCTGCTCTGGAAGACACCGTTGGCCAAATTTGACCGCTACCGCCTCAATTACAGTCTCCCCACAGGCCAGTGGGTGGGAGTGCAGCTTCCAAGAAACACCACTTCCTATGTCCTGAGAGGCCTGGAACCAGGACAGGAGTACAATGTCCTCCTGACAGCCGAGAAAGGCAGACACAAGAGCAAGCCCGCACGTGTGAAGGCATCCACT	ENSMUSG00000028364.3	62333749	62334012	AAATTGATGCACCCAAGGACTTACGGGTGTCTGAAACCACACAAGACAGTCTGACGTTTTTCTGGACGACACCCCTGGCCAAGTTTGATCGTTACCGCCTCAACTACAGCCTCCCCACAGGCCAGTCGATGGAAGTCCAGCTGCCAAAGGATGCCACCTCCCATGTCCTGACAGACCTGGAGCCAGGGCAAGAATACACTGTTCTCCTCATTGCTGAGAAGGGCAGACACAAGAGCAAGCCTGCACGTGTGAAGGCATCCACGG	ATTGATGCACCCAAGGACTTACGGGTGTCTGAAACCACACAAGACAGTCTGACGTTTTTCTGGACGACACCCCTGGCCAAGTTTGATCGTTACCGCCTCAACTACAGCCTCCCCACAGGCCAGTCGATGGAAGTCCAGCTGCCAAAGGATGCCACCTCCCATGTCCTGACAGACCTGGAGCCAGGGCAAGAATACACTGTTCTCCTCATTGCTGAGAAGGGCAGACACAAGAGCAAGCCTGCACGTGTGAAGGCATCCACG	dN:	0.1306	dS:	0.8184	w:	0.1596	overlap	0	-	intron-overlap	0	-	inclusion	0
KNOWN	CONSERVED_STRUCTURE:	CONST	ENSG00000041982.3	114917865	114917954	152	GTCTGAGGCCGGGAACTGAATATGGGATTGGAGTTTCTGCTGTGAAGGAAGACAAGGAGAGCAATCCAGCGACCATCAACGCAGCCACAG	CTGAGGCCGGGAACTGAATATGGGATTGGAGTTTCTGCTGTGAAGGAAGACAAGGAGAGCAATCCAGCGACCATCAACGCAGCCACA	ENSMUSG00000028364.3	62334851	62334940	GTCTAAGGCCCGGAACTGAATATGGGATTGGTGTTTCTGCTGTCAAGGGAGACAAGGAGAGTGATCCAGCAACCATCAATGCGGCCACAG	CTAAGGCCCGGAACTGAATATGGGATTGGTGTTTCTGCTGTCAAGGGAGACAAGGAGAGTGATCCAGCAACCATCAATGCGGCCACA	dN:	0.0350	dS:	0.4185	w:	0.0836	overlap	0	-	intron-overlap	0	-	inclusion	0
KNOWN	CONSERVED_STRUCTURE:	CONST	ENSG00000041982.3	114918223	114918408	343	GCCTCGATGCTCCCAGGAATCTTCGACGTGTTTCCCAGACAGATAACAGCATCACCCTGGAATGGAGGAATGGCAAGGCAGCTATTGACAGTTACAGAATTAAGTATGCCCCCATCTCTGGAGGGGACCACGCTGAGGTTGATGTTCCAAAGAGCCAACAAGCCACAACCAAAACCACACTCACAG	CTCGATGCTCCCAGGAATCTTCGACGTGTTTCCCAGACAGATAACAGCATCACCCTGGAATGGAGGAATGGCAAGGCAGCTATTGACAGTTACAGAATTAAGTATGCCCCCATCTCTGGAGGGGACCACGCTGAGGTTGATGTTCCAAAGAGCCAACAAGCCACAACCAAAACCACACTCACA	ENSMUSG00000028364.3	62335185	62335370	GCCTGGATGCTCCCAGGAATCTCCGCCGTGTCTCACAGACAGACAACAGCATCACCTTGGAGTGGAGGAACGTCAAGGCAGACATCGACAGTTACAGAATTAAGTATGCCCCTATCTCTGGAGGTGACCATGCTGAGATAGATGTTCCAAAGAGCCAGCAAGCCACAACCAAAACCACACTCACAG	CTGGATGCTCCCAGGAATCTCCGCCGTGTCTCACAGACAGACAACAGCATCACCTTGGAGTGGAGGAACGTCAAGGCAGACATCGACAGTTACAGAATTAAGTATGCCCCTATCTCTGGAGGTGACCATGCTGAGATAGATGTTCCAAAGAGCCAGCAAGCCACAACCAAAACCACACTCACA	dN:	0.0228	dS:	0.4640	w:	0.0491	overlap	0	-	intron-overlap	0	-	inclusion	0
KNOWN	CONSERVED_STRUCTURE:	CONST	ENSG00000041982.3	114919776	114920045	478	GCTTGGATGCCCCCAGCCAGATCGAGGTGAAAGATGTCACAGACACCACTGCCTTGATCACCTGGTTCAAGCCCCTGGCTGAGATCGATGGCATTGAGCTGACCTACGGCATCAAAGACGTGCCAGGAGACCGTACCACCATCGATCTCACAGAGGACGAGAACCAGTACTCCATCGGGAACCTGAAGCCTGACACTGAGTACGAGGTGTCCCTCATCTCCCGCAGAGGTGACATGTCAAGCAACCCAGCCAAAGAGACCTTCACAACAG	TTGGATGCCCCCAGCCAGATCGAGGTGAAAGATGTCACAGACACCACTGCCTTGATCACCTGGTTCAAGCCCCTGGCTGAGATCGATGGCATTGAGCTGACCTACGGCATCAAAGACGTGCCAGGAGACCGTACCACCATCGATCTCACAGAGGACGAGAACCAGTACTCCATCGGGAACCTGAAGCCTGACACTGAGTACGAGGTGTCCCTCATCTCCCGCAGAGGTGACATGTCAAGCAACCCAGCCAAAGAGACCTTCACAACA	ENSMUSG00000028364.3	62336117	62336386	GCCTGGATGCCCCCAGCCATATTGAGGTGAAAGATGTCACAGACACCACAGCACTGATCACCTGGTTCAAGCCCTTGGCTGAAATTGATAGCATTGAGCTCTCCTATGGCATCAAGGATGTACCTGGAGACCGTACCACCATCGACCTCACACACGAAGACAACCAGTACTCCATCGGGAACCTGAGACCTGACACGGAGTATGAGGTGTCCCTCATCTCCCGCAGAGTGGACATGGCAAGCAACCCTGCCAAAGAGACCTTCATCACAG	CTGGATGCCCCCAGCCATATTGAGGTGAAAGATGTCACAGACACCACAGCACTGATCACCTGGTTCAAGCCCTTGGCTGAAATTGATAGCATTGAGCTCTCCTATGGCATCAAGGATGTACCTGGAGACCGTACCACCATCGACCTCACACACGAAGACAACCAGTACTCCATCGGGAACCTGAGACCTGACACGGAGTATGAGGTGTCCCTCATCTCCCGCAGAGTGGACATGGCAAGCAACCCTGCCAAAGAGACCTTCATCACA	dN:	0.0539	dS:	0.6024	w:	0.0894	overlap	0	-	intron-overlap	0	-	inclusion	0
KNOWN	CONSERVED_STRUCTURE:	CONST	ENSG00000041982.3	114923605	114923761	304	AATAAAGAAGATGAGGGAGAGATCACCAAAAGCCTGAGGAGGCCAGAGACCTCTTACCGGCAAACTGGTCTAGCTCCTGGGCAAGAGTATGAGATATCTCTGCACATAGTGAAAAACAATACCCGGGGCCCTGGCCTGAAGAGGGTGACCACCACAC	AATAAAGAAGATGAGGGAGAGATCACCAAAAGCCTGAGGAGGCCAGAGACCTCTTACCGGCAAACTGGTCTAGCTCCTGGGCAAGAGTATGAGATATCTCTGCACATAGTGAAAAACAATACCCGGGGCCCTGGCCTGAAGAGGGTGACCACCACA	ENSMUSG00000028364.3	62340571	62340727	AACAAAGAAGATGAGGGAGAGATCACAAAAAGTCTGAGGAGACCAGAGACCTCCTACCGCCAAACTGGCCTTGCTCCTGGCCAAGAGTATGAAATATCTCTGCACATTGTGAAAAACAACACCCGAGGCCCCGGCTTGAAGAAAGTAACCACAACCC	AACAAAGAAGATGAGGGAGAGATCACAAAAAGTCTGAGGAGACCAGAGACCTCCTACCGCCAAACTGGCCTTGCTCCTGGCCAAGAGTATGAAATATCTCTGCACATTGTGAAAAACAACACCCGAGGCCCCGGCTTGAAGAAAGTAACCACAACC	dN:	0.0090	dS:	0.7751	w:	0.0116	overlap	0	-	intron-overlap	0	-	inclusion	0
KNOWN	CONSERVED_STRUCTURE:	CONST	ENSG00000041982.3	114924525	114924640	239	ACTTACCTGCACCTGAAGGCCTGAAATTCAAGTCCATCAAGGAGACATCTGTGGAAGTGGAGTGGGATCCTCTAGACATTGCTTTTGAAACCTGGGAGATCATCTTCCGGAATATG	TTACCTGCACCTGAAGGCCTGAAATTCAAGTCCATCAAGGAGACATCTGTGGAAGTGGAGTGGGATCCTCTAGACATTGCTTTTGAAACCTGGGAGATCATCTTCCGGAATATG	ENSMUSG00000028364.3	62341432	62341547	ATTTGCCTGCACCTGAAGGTCTAAAATTCAAGTCTATCAAGGAGACATCTGTGGAAGTAGAGTGGGATCCTCTAGACATTGCTTTCGAAACATGGGAGATCATTTTCCGAAATATG	TTGCCTGCACCTGAAGGTCTAAAATTCAAGTCTATCAAGGAGACATCTGTGGAAGTAGAGTGGGATCCTCTAGACATTGCTTTCGAAACATGGGAGATCATTTTCCGAAATATG	dN:	0.0003	dS:	0.3390	w:	0.0010	overlap	0	-	intron-overlap	0	-	inclusion	0
KNOWN	CONSERVED_STRUCTURE:	CONST	ENSG00000041982.3	114926042	114926305	488	TGTCTCCTCCCAAAGACCTCGTTGTGACAGAAGTGACGGAAGAGACGGTCAACCTGGCCTGGGACAATGAGATGCGGGTCACAGAGTACCTTGTCGTGTACACGCCCACCCACGAGGGTGGTCTGGAAATGCAGTTCCGTGTGCCTGGGGACCAGACGTCCACCATCATCCAGGAGCTGGAGCCTGGTGTGGAGTACTTTATCCGTGTATTTGCCATCCTGGAGAACAAGAAGAGCATTCCTGTCAGCGCCAGGGTGGCCACGT	TCTCCTCCCAAAGACCTCGTTGTGACAGAAGTGACGGAAGAGACGGTCAACCTGGCCTGGGACAATGAGATGCGGGTCACAGAGTACCTTGTCGTGTACACGCCCACCCACGAGGGTGGTCTGGAAATGCAGTTCCGTGTGCCTGGGGACCAGACGTCCACCATCATCCAGGAGCTGGAGCCTGGTGTGGAGTACTTTATCCGTGTATTTGCCATCCTGGAGAACAAGAAGAGCATTCCTGTCAGCGCCAGGGTGGCCACG	ENSMUSG00000028364.3	62342398	62342661	TGTCCCCTCCCAAAGACCTTATTGTGACAGAAGTAACAGAGGAGACTGTAAATCTGGCATGGGACAATGAGATGCGGGTCACTGAGTACCTCATTATGTACACACCCACCCATGCTGATGGCCTAGAGATGCAGTTCCGTGTGCCTGGGGACCAGACATCCACCACCATTCGGGAGCTGGAACCAGGGGTGGAGTACTTCATTCGTGTGTTCGCCATCTTGGAAAACAAGAGGAGCATCCCTGTCAGTGCCAGGGTTGCCACCT	TCCCCTCCCAAAGACCTTATTGTGACAGAAGTAACAGAGGAGACTGTAAATCTGGCATGGGACAATGAGATGCGGGTCACTGAGTACCTCATTATGTACACACCCACCCATGCTGATGGCCTAGAGATGCAGTTCCGTGTGCCTGGGGACCAGACATCCACCACCATTCGGGAGCTGGAACCAGGGGTGGAGTACTTCATTCGTGTGTTCGCCATCTTGGAAAACAAGAGGAGCATCCCTGTCAGTGCCAGGGTTGCCACC	dN:	0.0450	dS:	1.1175	w:	0.0402	overlap	0	-	intron-overlap	0	-	inclusion	0
KNOWN	CONSERVED_STRUCTURE:	CONST	ENSG00000041982.3	114927697	114929106	3219	GCCGCTTGGACACCAGGCCCTTCTGTAGCGGTCGGGGCAACTTCAGCACTGAAGGATGTGGCTGTGTCTGCGAACCTGGCTGGAAAGGCCCCAACTGCTCTGAGCCCGAATGTCCAGGCAACTGTCACCTTCGAGGCCGGTGCATTGATGGGCAGTGCATCTGTGACGACGGCTTCACGGGCGAGGACTGCAGCCAGCTGGCTTGCCCCAGCGACTGCAATGACCAGGGCAAGTGCGTAAATGGAGTCTGCATCTGTTTCGAAGGCTACGCCGGGGCTGACTGCAGCCGTGAAATCTGCCCAGTGCCCTGCAGTGAGGAGCACGGCACATGTGTAGATGGCTTGTGTGTGTGCCACGATGGCTTTGCAGGCGATGACTGCAACAAGCCTCTGTGTCTCA…	CGCTTGGACACCAGGCCCTTCTGTAGCGGTCGGGGCAACTTCAGCACTGAAGGATGTGGCTGTGTCTGCGAACCTGGCTGGAAAGGCCCCAACTGCTCTGAGCCCGAATGTCCAGGCAACTGTCACCTTCGAGGCCGGTGCATTGATGGGCAGTGCATCTGTGACGACGGCTTCACGGGCGAGGACTGCAGCCAGCTGGCTTGCCCCAGCGACTGCAATGACCAGGGCAAGTGCGTAAATGGAGTCTGCATCTGTTTCGAAGGCTACGCCGGGGCTGACTGCAGCCGTGAAATCTGCCCAGTGCCCTGCAGTGAGGAGCACGGCACATGTGTAGATGGCTTGTGTGTGTGCCACGATGGCTTTGCAGGCGATGACTGCAACAAGCCTCTGTGTCTCAAC…	ENSMUSG00000028364.3	62344334	62345743	GTCGTCTGGACACCAGGCCCTTCTGCAGCGGACGGGGCAACTTCAGTGCAGAAGGCTGCGGCTGTGTCTGTGAACCAGGCTGGAAAGGCCCCAACTGCTCTGAGCCTGACTGCCCTGGGAACTGTAATCTCAGAGGCCAGTGCCTTGACGGCCAGTGTATCTGTGACGAGGGTTTCACTGGGGAAGACTGCAGCCAGCTGGCCTGTCCGAACGACTGCAATGACCAGGGCAGGTGTGTGAACGGGGTCTGTGTGTGCTTCGAAGGCTATGCCGGCCCTGACTGTGGCCTGGAAGTCTGCCCAGTGCCCTGCAGCGAGGAACACGGGATGTGTGTGGATGGCAGGTGTGTGTGCAAAGATGGCTTTGCGGGTGAGGACTGCAACGAGCCCCTTTGCCTCA…	CGTCTGGACACCAGGCCCTTCTGCAGCGGACGGGGCAACTTCAGTGCAGAAGGCTGCGGCTGTGTCTGTGAACCAGGCTGGAAAGGCCCCAACTGCTCTGAGCCTGACTGCCCTGGGAACTGTAATCTCAGAGGCCAGTGCCTTGACGGCCAGTGTATCTGTGACGAGGGTTTCACTGGGGAAGACTGCAGCCAGCTGGCCTGTCCGAACGACTGCAATGACCAGGGCAGGTGTGTGAACGGGGTCTGTGTGTGCTTCGAAGGCTATGCCGGCCCTGACTGTGGCCTGGAAGTCTGCCCAGTGCCCTGCAGCGAGGAACACGGGATGTGTGTGGATGGCAGGTGTGTGTGCAAAGATGGCTTTGCGGGTGAGGACTGCAACGAGCCCCTTTGCCTCAAC…	dN:	0.0622	dS:	1.6428	w:	0.0379	overlap	0	-	intron-overlap	0	-	inclusion	0
KNOWN	CONSERVED_STRUCTURE:	CONST	ENSG00000041982.3	114932395	114932851	812	ATGGGGGCCATGACTCAGCTGTTGGCAGGTGTCTTTCTTGCTTTCCTTGCCCTCGCTACCGAAGGTGGGGTCCTCAAGAAAGTCATCCGGCACAAGCGACAGAGTGGGGTGAACGCCACCCTGCCAGAAGAGAACCAGCCAGTGGTGTTTAACCACGTTTACAACATCAAGCTGCCAGTGGGATCCCAGTGTTCGGTGGATCTGGAGTCAGCCAGTGGGGAGAAAGACCTGGCACCGCCTTCAGAGCCCAGCGAAAGCTTTCAGGAGCACACAGTGGATGGGGAAAACCAGATTGTCTTCACACATCGCATCAACATCCCCCGCCGGGCCTGTGGCTGTGCCGCAGCCCCTGATGTTAAGGAGCTGCTGAGCAGACTGGAGGAGCTGGAGAACCTGGTG…	ATGGGGGCCATGACTCAGCTGTTGGCAGGTGTCTTTCTTGCTTTCCTTGCCCTCGCTACCGAAGGTGGGGTCCTCAAGAAAGTCATCCGGCACAAGCGACAGAGTGGGGTGAACGCCACCCTGCCAGAAGAGAACCAGCCAGTGGTGTTTAACCACGTTTACAACATCAAGCTGCCAGTGGGATCCCAGTGTTCGGTGGATCTGGAGTCAGCCAGTGGGGAGAAAGACCTGGCACCGCCTTCAGAGCCCAGCGAAAGCTTTCAGGAGCACACAGTGGATGGGGAAAACCAGATTGTCTTCACACATCGCATCAACATCCCCCGCCGGGCCTGTGGCTGTGCCGCAGCCCCTGATGTTAAGGAGCTGCTGAGCAGACTGGAGGAGCTGGAGAACCTGGTG…	ENSMUSG00000028364.3	62347647	62348103	ATGGGGGCCGTGACCTGGCTACTGCCAGGCATCTTTCTAGCTTTGTTTGCCCTCACTCCCGAAGGTGGGGTCCTCAAGAAAATCATCAGGCACAAGCGAGAGAGTGGGCTAAACATGACCCTGCCAGAAGAGAATCAGCCAGTGGTGTTCAACCATATCTACAACATCAAGTTGCCCATGGGTTCCCAATGCTCAGTGGATCTGGAGTCAGCGAGTGGGGAGAAAGACCTGACCCCCACGCCAGAGTCCAGTGGGAGCTTCCAGGAACATACAGTGGATGGGGAAAACCAAATTGTATTCACACACCGCATCAACATCCCCCGCCGGGCCTGTGGCTGTGCTGCAGCTCCAGATGTGAAGGAGCTCCTGAGCAGGCTGGAGGAGCTGGAGTTGCTGGTA…	ATGGGGGCCGTGACCTGGCTACTGCCAGGCATCTTTCTAGCTTTGTTTGCCCTCACTCCCGAAGGTGGGGTCCTCAAGAAAATCATCAGGCACAAGCGAGAGAGTGGGCTAAACATGACCCTGCCAGAAGAGAATCAGCCAGTGGTGTTCAACCATATCTACAACATCAAGTTGCCCATGGGTTCCCAATGCTCAGTGGATCTGGAGTCAGCGAGTGGGGAGAAAGACCTGACCCCCACGCCAGAGTCCAGTGGGAGCTTCCAGGAACATACAGTGGATGGGGAAAACCAAATTGTATTCACACACCGCATCAACATCCCCCGCCGGGCCTGTGGCTGTGCTGCAGCTCCAGATGTGAAGGAGCTCCTGAGCAGGCTGGAGGAGCTGGAGTTGCTGGTA…	dN:	0.0955	dS:	0.6439	w:	0.1484	overlap	0	-	intron-overlap	0	-	inclusion	0
KNOWN	CONSERVED_STRUCTURE:	CONST	ENSG00000046653.6	13554014	13554079	133	TTCTACATGTCCTATCACCTGTTCATTGTGGCCTGTGCAGGAGCTGGTGCCACCGTCATTGCCCTG	TTCTACATGTCCTATCACCTGTTCATTGTGGCCTGTGCAGGAGCTGGTGCCACCGTCATTGCCCTG	ENSMUSG00000031342.3	156496600	156496665	TTCTACATGTCCTATCACCTGTTCATTGTGGCTTGTGCTGGAGCTGGTGCCACCGTCATTGCCCTG	TTCTACATGTCCTATCACCTGTTCATTGTGGCTTGTGCTGGAGCTGGTGCCACCGTCATTGCCCTG	dN:	0.0001	dS:	0.1305	w:	0.0010	overlap	5	AW904904:BF966721:BF966711:BM680376:BM978265	intron-overlap	0	-	inclusion	1
KNOWN	CONSERVED_STRUCTURE:	CONST	ENSG00000046653.6	13555128	13555201	158	GTATCATTCCTTGGAATGCTTTCCCCGGAAAAATATGTGGCTCTGCCCTGGAGAACATCTGCAACACAAACGAG	ATCATTCCTTGGAATGCTTTCCCCGGAAAAATATGTGGCTCTGCCCTGGAGAACATCTGCAACACAAACGAG	ENSMUSG00000031342.3	156495114	156495187	GTATCATTCCTTGGAATGCTTTCCCAGGCAAAATCTGTGGCTCGGCCTTGGAGAACATCTGCAACACGAATGAG	ATCATTCCTTGGAATGCTTTCCCAGGCAAAATCTGTGGCTCGGCCTTGGAGAACATCTGCAACACGAATGAG	dN:	0.0011	dS:	1.0864	w:	0.0010	overlap	3	AW902404:AW904904:BF966721	intron-overlap	0	-	inclusion	1
KNOWN	CONSERVED_STRUCTURE:	CONST	ENSG00000046653.6	13557594	13557765	357	TTCGTTTTCCTCACCTATGTGCTTGGAGTGGCCTGGCTGGGTGTGTTTGGTTTCTCAGCGGTGCCCGTGTTTATGTTCTACAACATATGGTCAACTTGTGAAGTCATCAAGTCACCGCAGACCAACGGGACCACGGGTGTGGAGCAGATCTGTGTGGATATCCGACAATACG	TTCGTTTTCCTCACCTATGTGCTTGGAGTGGCCTGGCTGGGTGTGTTTGGTTTCTCAGCGGTGCCCGTGTTTATGTTCTACAACATATGGTCAACTTGTGAAGTCATCAAGTCACCGCAGACCAACGGGACCACGGGTGTGGAGCAGATCTGTGTGGATATCCGACAATAC	ENSMUSG00000031342.3	156492653	156492824	TTCGTGTTCCTCACCTATGTGCTGGGAGTGGCCTGGCTGGGTGTGTTCGGCTTTTCCGCAGTGCCAGTGTTTATGTTCTACAACATCTGGTCAACCTGTGAAGTCATCAAGTCCCCACAAAGCAACGGGACCTCGGGTGTGGAGCAGATCTGTGTGGATGTCCGGCAATATG	TTCGTGTTCCTCACCTATGTGCTGGGAGTGGCCTGGCTGGGTGTGTTCGGCTTTTCCGCAGTGCCAGTGTTTATGTTCTACAACATCTGGTCAACCTGTGAAGTCATCAAGTCCCCACAAAGCAACGGGACCTCGGGTGTGGAGCAGATCTGTGTGGATGTCCGGCAATAT	dN:	0.0248	dS:	0.5041	w:	0.0492	overlap	2	AW904904:AW902404	intron-overlap	0	-	inclusion	1
KNOWN	CONSERVED_STRUCTURE:	CONST	ENSG00000046653.6	13561141	13561297	318	GATACAACTGATGCAGTATGTCATCTATGGAATTGCGTCCTTTTTCTTCTTGTATGGGATCATTCTGTTGGCAGAAGGCTTTTACACCACAAGTGCAGTGAAAGAACTGCACGGTGAGTTTAAAACAACCGCTTGTGGCCGATGCATCAGTGGAATG	ATACAACTGATGCAGTATGTCATCTATGGAATTGCGTCCTTTTTCTTCTTGTATGGGATCATTCTGTTGGCAGAAGGCTTTTACACCACAAGTGCAGTGAAAGAACTGCACGGTGAGTTTAAAACAACCGCTTGTGGCCGATGCATCAGTGGAATG	ENSMUSG00000031342.3	156488298	156488454	GATCCAACTGATGCAGTATGTTATCTATGGAATCGCCTCCTTTTTCTTCCTGTATGGCATCATTCTTCTGGCAGAAGGCTTCTACACCACAAGTGCAGTGAAAGAGCTGCACGGTGAGTTTAAAACAACTGCCTGTGGCCGATGCATCAGTGGAATG	ATCCAACTGATGCAGTATGTTATCTATGGAATCGCCTCCTTTTTCTTCCTGTATGGCATCATTCTTCTGGCAGAAGGCTTCTACACCACAAGTGCAGTGAAAGAGCTGCACGGTGAGTTTAAAACAACTGCCTGTGGCCGATGCATCAGTGGAATG	dN:	0.0004	dS:	0.3706	w:	0.0010	overlap	0	-	intron-overlap	0	-	inclusion	0
KNOWN	CONSERVED_STRUCTURE:	CONST	ENSG00000046653.6	13563398	13563584	391	GCTGCTTTGAATGCTGCATCAAGTGTCTGGGAGGAGTCCCCTACGCCTCCCTGGTGGCCACCATCCTCTGCTTCTCCGGGGTGGCCTTATTCTGCGGCTGTGGGCATGTGGCTCTCGCAGGCACCGTGGCGATTCTTGAGCAACACTTCTCCACCAACGCCAGTGACCATGCCTTGCTGAGCGAGGT	TGCTTTGAATGCTGCATCAAGTGTCTGGGAGGAGTCCCCTACGCCTCCCTGGTGGCCACCATCCTCTGCTTCTCCGGGGTGGCCTTATTCTGCGGCTGTGGGCATGTGGCTCTCGCAGGCACCGTGGCGATTCTTGAGCAACACTTCTCCACCAACGCCAGTGACCATGCCTTGCTGAGCGAG	ENSMUSG00000031342.3	156485303	156485489	GTTGCTTCGAATGCTGCATCAAGTGTCTGGGAGGAGTTCCCTATGCCTCCCTGGTGGCCACCATCCTATGTTTCTCTGGAGTGGCCTTGTTCTGTGGCTGTGGGCATGTGGCTCTTGCAGGCACCGTGGCAATTCTTGAGCAACACTTCTCCACCAACACCAGTGACCATGCCTTGCTGAGTGAAGT	TGCTTCGAATGCTGCATCAAGTGTCTGGGAGGAGTTCCCTATGCCTCCCTGGTGGCCACCATCCTATGTTTCTCTGGAGTGGCCTTGTTCTGTGGCTGTGGGCATGTGGCTCTTGCAGGCACCGTGGCAATTCTTGAGCAACACTTCTCCACCAACACCAGTGACCATGCCTTGCTGAGTGAA	dN:	0.0080	dS:	0.3280	w:	0.0244	overlap	0	-	intron-overlap	0	-	inclusion	0
KNOWN	CONSERVED_STRUCTURE:	CONST	ENSG00000047056.4	1108096	1108233	250	ATGCCCACAGAAAGCGCAAGTTGTTCGACTGCTCGCCAAACAAAACAGAAGCGCAAATCCCATAGCCTTTCTATACGAAGAACTAACAGCTCGGAGCAGGAGAGGACGGGACTGCCAAGAGACATGTTAGAAGGACAA	ATGCCCACAGAAAGCGCAAGTTGTTCGACTGCTCGCCAAACAAAACAGAAGCGCAAATCCCATAGCCTTTCTATACGAAGAACTAACAGCTCGGAGCAGGAGAGGACGGGACTGCCAAGAGACATGTTAGAAGGACAA	ENSMUSG00000021147.3	8715467	8715604	ATGCCCACAGAAAGCGGAAGTTGTTCAACTGCTCGCCAAGCAAAACAAAAGCGCAAGTCTCATAGCCTTTCTATACGAAGAACTAACAGCTCAGAACAAGAGAGGACTGGACTGCCAAGAGAAATGTTAGAAGGACAA	ATGCCCACAGAAAGCGGAAGTTGTTCAACTGCTCGCCAAGCAAAACAAAAGCGCAAGTCTCATAGCCTTTCTATACGAAGAACTAACAGCTCAGAACAAGAGAGGACTGGACTGCCAAGAGAAATGTTAGAAGGACAA	dN:	0.0305	dS:	0.2812	w:	0.1085	overlap	0	-	intron-overlap	0	-	inclusion	0
KNOWN	CONSERVED_STRUCTURE:	CONST	ENSG00000047056.4	1113847	1113943	180	GATTCTAAACTGCCTTCCTCGGTTCGCAGTACACTTCTGGAACTGTTTGGTCAAATAGAAAGAGAATTTGAAAACCTTTATATCGAAAACTTAGAAT	GATTCTAAACTGCCTTCCTCGGTTCGCAGTACACTTCTGGAACTGTTTGGTCAAATAGAAAGAGAATTTGAAAACCTTTATATCGAAAACTTAGAA	ENSMUSG00000021147.3	8711211	8711307	GATTCTAAACTGCCGTCCTCAGTTCGCAGTACACTGCTGGAATTGTTTGGCCAGATAGAAAGAGAATTTGAAAATCTTTACATCGAAAACTTAGAAT	GATTCTAAACTGCCGTCCTCAGTTCGCAGTACACTGCTGGAATTGTTTGGCCAGATAGAAAGAGAATTTGAAAATCTTTACATCGAAAACTTAGAA	dN:	0.0004	dS:	0.4361	w:	0.0010	overlap	2	BG714579:BG720200	intron-overlap	0	-	inclusion	1
KNOWN	CONSERVED_STRUCTURE:	CONST	ENSG00000047056.4	1115951	1116046	167	TACGTAGAGAAATCGACACTCTTAATGAACGTTTAGCTGCTGAAGGACAAGCGATTGATGGAGCAGAGCTGAGTAAGGGCCAACTCAAAACAAAAG	CGTAGAGAAATCGACACTCTTAATGAACGTTTAGCTGCTGAAGGACAAGCGATTGATGGAGCAGAGCTGAGTAAGGGCCAACTCAAAACAAAA	ENSMUSG00000021147.3	8708378	8708473	TGCGCAGAGAAATTGATACTCTTAATGAACGTTTAGCTGGTGAAGGACAAGCGATCGATGGGGCAGAATTGAGTAAGGGCCAACTCAAAACAAAAG	CGCAGAGAAATTGATACTCTTAATGAACGTTTAGCTGGTGAAGGACAAGCGATCGATGGGGCAGAATTGAGTAAGGGCCAACTCAAAACAAAA	dN:	0.0146	dS:	0.4630	w:	0.0315	overlap	4	AA322524:BG714579:BG720200:BM563412	intron-overlap	0	-	inclusion	1
KNOWN	CONSERVED_STRUCTURE:	CONST	ENSG00000047648.8	10934306	10934403	185	GTTCCCCCAGATCTCCAGAACGAAGTGCTGATCAGCCTGTTAGAGACCGATCCTGATGTCGTGGACTATTTACTCAGAAGAAAGGCTTCCCAATCATC	GTTCCCCCAGATCTCCAGAACGAAGTGCTGATCAGCCTGTTAGAGACCGATCCTGATGTCGTGGACTATTTACTCAGAAGAAAGGCTTCCCAATCA	ENSMUSG00000031355.3	159394641	159394738	GTTCCCCCAGATCTCCAGAATGAAGTGCTGATCAGCCTTCTAGAGACAGATCCAGATGTTGTGGACTACTTGCTCAGAAGAAAGGCTTCCCAATCCTC	GTTCCCCCAGATCTCCAGAATGAAGTGCTGATCAGCCTTCTAGAGACAGATCCAGATGTTGTGGACTACTTGCTCAGAAGAAAGGCTTCCCAATCC	dN:	0.0004	dS:	0.4440	w:	0.0010	overlap	0	-	intron-overlap	0	-	inclusion	0
KNOWN	CONSERVED_STRUCTURE:	CONST	ENSG00000047648.8	10947282	10947461	326	GTCACTGGGAATAAAATGACATCTCTAAACTTAGCCACCATATTTGGACCCAACCTGCTGCACAAGCAGAAGTCATCAGACAAAGAATTCTCAGTTCAGAGTTCAGCCCGGGCTGAGGAGAGCACGGCCATCATCGCTGTTGTGCAAAAGATGATTGAAAATTATGAAGCCCTGTTCATG	GTCACTGGGAATAAAATGACATCTCTAAACTTAGCCACCATATTTGGACCCAACCTGCTGCACAAGCAGAAGTCATCAGACAAAGAATTCTCAGTTCAGAGTTCAGCCCGGGCTGAGGAGAGCACGGCCATCATCGCTGTTGTGCAAAAGATGATTGAAAATTATGAAGCCCTGTTCATG	ENSMUSG00000031355.3	159378103	159378282	GTTACTGGGAACAAAATGACATCTCTGAACTTAGCCACTATATTTGGACCCAACCTGCTCCACAAGCAGAAGTCATCAGACAAAGAATATTCTGTTCAGAGCTCAGCCAGAGCTGAGGAGAGCACAGCCATCATAGCTGTGGTACAGAAGATGATTGAAAATTATGAAGCCTTGTTCATG	GTTACTGGGAACAAAATGACATCTCTGAACTTAGCCACTATATTTGGACCCAACCTGCTCCACAAGCAGAAGTCATCAGACAAAGAATATTCTGTTCAGAGCTCAGCCAGAGCTGAGGAGAGCACAGCCATCATAGCTGTGGTACAGAAGATGATTGAAAATTATGAAGCCTTGTTCATG	dN:	0.0076	dS:	0.4803	w:	0.0159	overlap	0	-	intron-overlap	0	-	inclusion	0
KNOWN	CONSERVED_STRUCTURE:	CONST	ENSG00000047648.8	10955877	10956025	303	TGTTGGAGCCGGAGGAACAGCTGGGCACCTTGCAGCTCCTCATATACCTTCTACCTCCCTGCAACTGCGACACCCTCCACCGCCTGCTACAGTTCCTCTCCATCGTGGCCAGGCATGCCGATGACAACATCAGCAAAGATGGGCAAGAG	TTGGAGCCGGAGGAACAGCTGGGCACCTTGCAGCTCCTCATATACCTTCTACCTCCCTGCAACTGCGACACCCTCCACCGCCTGCTACAGTTCCTCTCCATCGTGGCCAGGCATGCCGATGACAACATCAGCAAAGATGGGCAAGAG	ENSMUSG00000031355.3	159370332	159370480	TGTTGGAGCCTGAGGAACAACTGGGCACCTTGCAACTCCTCATTTACCTTCTACCTCCCTGCAACTGCGACACCCTCCACCGCCTCCTACAGTTCCTCTCCATTGTGGCCAGGCATGCTGATGATAATGTCAGCAAAGATGGACAAGAG	TTGGAGCCTGAGGAACAACTGGGCACCTTGCAACTCCTCATTTACCTTCTACCTCCCTGCAACTGCGACACCCTCCACCGCCTCCTACAGTTCCTCTCCATTGTGGCCAGGCATGCTGATGATAATGTCAGCAAAGATGGACAAGAG	dN:	0.0095	dS:	0.3275	w:	0.0291	overlap	0	-	intron-overlap	0	-	inclusion	0
KNOWN	CONSERVED_STRUCTURE:	CONST	ENSG00000047648.8	10957079	10957229	295	TTACGTGAGGAATTTGACCGTGGGATTGATGTCTCTCTGGAGGAGGAGCACAGTGTTCATGATGTGGCAGCCTTGCTGAAAGAGTTCCTGAGGGACATGCCAGACCCCCTTCTCACCAGGGAGCTGTACACAGCTTTCATCAACACTCTCT	TTACGTGAGGAATTTGACCGTGGGATTGATGTCTCTCTGGAGGAGGAGCACAGTGTTCATGATGTGGCAGCCTTGCTGAAAGAGTTCCTGAGGGACATGCCAGACCCCCTTCTCACCAGGGAGCTGTACACAGCTTTCATCAACACTCTC	ENSMUSG00000031355.3	159369166	159369316	TTGCGTGAAGAATTTGACCGTGGGGTTGATGTCTGTCTGGAAGAGGAGCATAGTGTTCACGATGTGGCAGCCTTGTTAAAGGAGTTCCTTAGAGACATGCCTGACCCCCTTCTCACAAGGGAGCTATACACTGCATTTATCAACACTCTCC	TTGCGTGAAGAATTTGACCGTGGGGTTGATGTCTGTCTGGAAGAGGAGCATAGTGTTCACGATGTGGCAGCCTTGTTAAAGGAGTTCCTTAGAGACATGCCTGACCCCCTTCTCACAAGGGAGCTATACACTGCATTTATCAACACTCTC	dN:	0.0190	dS:	0.6333	w:	0.0299	overlap	0	-	intron-overlap	0	-	inclusion	0
KNOWN	CONSERVED_STRUCTURE:	CONST	ENSG00000047648.8	10959840	10959895	97	GCCTCCAGACAGTGGGGATATTCCGAGTTGGAAGCTCAAAAAAGAGAGTGAGACAA	CTCCAGACAGTGGGGATATTCCGAGTTGGAAGCTCAAAAAAGAGAGTGAGACAA	ENSMUSG00000031355.3	159366258	159366313	GCCTCCAGACAGTGGGGATATTCCGAGTTGGAAGCTCAAAGAAGAGAGTAAGACAA	CTCCAGACAGTGGGGATATTCCGAGTTGGAAGCTCAAAGAAGAGAGTAAGACAA	dN:	0.0001	dS:	0.1456	w:	0.0010	overlap	0	-	intron-overlap	0	-	inclusion	0
KNOWN	CONSERVED_STRUCTURE:	CONST	ENSG00000047648.8	10964013	10964208	381	GGTGCCATGTCAGTGGATTCTATCACCGATCTTGATGACAATCAGTCTCGACTACTAGAAGCTTTACAACTTTCCTTGCCTGCTGAGGCTCAAAGTAAAAAGGAAAAAGCCAGAGATAAGAAACTCAGTCTGAATCCTATTTACAGACAGGTCCCTAGGCTGGTGGACAGCTGCTGTCAGCACCTAGAAAAACATG	GGTGCCATGTCAGTGGATTCTATCACCGATCTTGATGACAATCAGTCTCGACTACTAGAAGCTTTACAACTTTCCTTGCCTGCTGAGGCTCAAAGTAAAAAGGAAAAAGCCAGAGATAAGAAACTCAGTCTGAATCCTATTTACAGACAGGTCCCTAGGCTGGTGGACAGCTGCTGTCAGCACCTAGAAAAACAT	ENSMUSG00000031355.3	159361196	159361391	GGCGCCATGTCCGTGGATTCCATCACTGATCTGGATGACAACCAGTCTCGACTCCTAGAAGCTTTACAACTCTCCTTGCCTGCTGAGGCTCAGAGTAAAAAAGAAAAGGCCAGAGATAAGAAGCTGAGTCTGAATCCTATTTACAGGCAGGTCCCCAGGCTGGTGGACAGCTGCTGTCAACATCTGGAAAAACATG	GGCGCCATGTCCGTGGATTCCATCACTGATCTGGATGACAACCAGTCTCGACTCCTAGAAGCTTTACAACTCTCCTTGCCTGCTGAGGCTCAGAGTAAAAAAGAAAAGGCCAGAGATAAGAAGCTGAGTCTGAATCCTATTTACAGGCAGGTCCCCAGGCTGGTGGACAGCTGCTGTCAACATCTGGAAAAACAT	dN:	0.0005	dS:	0.4686	w:	0.0010	overlap	0	-	intron-overlap	0	-	inclusion	0
KNOWN	CONSERVED_STRUCTURE:	CONST	ENSG00000047648.8	10966505	10966761	475	AATTCATCCCACAGGCATTTGGAATGCCCTTATCCCAAGTCATTGCGAATGACAGGGCCTATAAACTCAAGCAGGACTTGCAGAGGGACGAGCAGAAAGATGCATCTGACTTTGTGGCTTCCCTCCTCCCATTTGGAAATAAAAGACAAAACAAAGAACTCTCAAGCAGTAACTCATCTCTCAGCTCAACCTCAGAAACACCGAATGAGTCAACGTCCCCAAACACCCCGGAACCGGCTCCTCGGGCTAGGAGGAGG	TTCATCCCACAGGCATTTGGAATGCCCTTATCCCAAGTCATTGCGAATGACAGGGCCTATAAACTCAAGCAGGACTTGCAGAGGGACGAGCAGAAAGATGCATCT---GACTTTGTGGCTTCCCTCCTCCCATTTGGAAATAAAAGACAAAACAAAGAACTCTCAAGCAGTAACTCATCTCTCAGCTCAACCTCAGAAACACCGAATGAGTCAACGTCCCCAAACACCCCGGAACCGGCTCCTCGGGCTAGGAGGAGG	ENSMUSG00000031355.3	159359202	159359461	AATTCATCCCACAGGCATTTGGAATGCCCTTATCCCAAGTCATTGCTAATGACCGGGCATATAAACTGAAGCAAGACTTGCAGAGGGAGGAGCAGAAGGATGCATCATCGGATTTTGTGTCTTCCCTCCTCCCATTTGGGAATAAAAAACAAAACAAAGAACTCTCAAGCAGTAACTCATCTCTCAGCTCAACCTCAGAAACACCAAATGAGTCTACATCACCGAATACTCCAGAACCAGCTCCTCGGGCCAGGAGAAGG	TTCATCCCACAGGCATTTGGAATGCCCTTATCCCAAGTCATTGCTAATGACCGGGCATATAAACTGAAGCAAGACTTGCAGAGGGAGGAGCAGAAGGATGCATCATCGGATTTTGTGTCTTCCCTCCTCCCATTTGGGAATAAAAAACAAAACAAAGAACTCTCAAGCAGTAACTCATCTCTCAGCTCAACCTCAGAAACACCAAATGAGTCTACATCACCGAATACTCCAGAACCAGCTCCTCGGGCCAGGAGAAGG	dN:	0.0162	dS:	0.3921	w:	0.0414	overlap	0	-	intron-overlap	0	-	inclusion	0
KNOWN	CONSERVED_STRUCTURE:	CONST	ENSG00000047648.8	10974702	10974773	123	ATGGACAAAAGAGAAAGAAATCTTTAAGAAAGAAACTGGATTCACTAGGAAAGGAGAAAAACAAAGACAAAG	GGACAAAAGAGAAAGAAATCTTTAAGAAAGAAACTGGATTCACTAGGAAAGGAGAAAAACAAAGACAAA	ENSMUSG00000031355.3	159350170	159350241	ATGGACAAAAGAGAAAGAAATCTTTGAGAAAGAAACTGGATTCACTAGGGAAGGAAAAGAACAAAGACAAAG	GGACAAAAGAGAAAGAAATCTTTGAGAAAGAAACTGGATTCACTAGGGAAGGAAAAGAACAAAGACAAA	dN:	0.0002	dS:	0.2035	w:	0.0010	overlap	0	-	intron-overlap	0	-	inclusion	0
KNOWN	CONSERVED_STRUCTURE:	CONST	ENSG00000047648.8	11032325	11032484	321	GGTGATTTCACCTGGAACAGCATGTCAGGCCGCAGTGTACGGCTGAGGTCAGTCCCCATCCAGAGTCTCTCAGAGCTGGAGAGGGCCCGGCTGCAGGAAGTGGCTTTTTATCAGTTGCAACAGGACTGTGACCTGAGCTGTCAGATCACCATTCCCAAAG	GGTGATTTCACCTGGAACAGCATGTCAGGCCGCAGTGTACGGCTGAGGTCAGTCCCCATCCAGAGTCTCTCAGAGCTGGAGAGGGCCCGGCTGCAGGAAGTGGCTTTTTATCAGTTGCAACAGGACTGTGACCTGAGCTGTCAGATCACCATTCCCAAA	ENSMUSG00000031355.3	159332878	159333037	GGTGACTTCACCTGGAACAGCATGTCTGGTCGTAGCGTGCGCCTGAGGTCAGTCCCCATCCAGAGCCTCTCAGAGCTGGAGCGGGCACGACTGCAGGAAGTGGCTTTTTATCAGTTGCAGCAGGACTGTGACCTGGGCTGTCAGATCACCATCCCCAAAG	GGTGACTTCACCTGGAACAGCATGTCTGGTCGTAGCGTGCGCCTGAGGTCAGTCCCCATCCAGAGCCTCTCAGAGCTGGAGCGGGCACGACTGCAGGAAGTGGCTTTTTATCAGTTGCAGCAGGACTGTGACCTGGGCTGTCAGATCACCATCCCCAAA	dN:	0.0087	dS:	0.4573	w:	0.0189	overlap	0	-	intron-overlap	0	-	inclusion	0
KNOWN	CONSERVED_STRUCTURE:	CONST	ENSG00000050748.6	179595993	179596132	235	ATGCAGCAGTAAGTAGCAACGCCACTCCTTCTCAGTCTTCATCGATCAATGACATTTCATCCATGTCCACTGAGCAGACGCTGGCCTCAGACACAGACAGCAGTCTTGATGCCTCGACGGGACCCCTTGAAGGCTGTCGA	GCAGCAGTAAGTAGCAACGCCACTCCTTCTCAGTCTTCATCGATCAATGACATTTCATCCATGTCCACTGAGCAGACGCTGGCCTCAGACACAGACAGCAGTCTTGATGCCTCGACGGGACCCCTTGAAGGCTGTCGA	ENSMUSG00000020366.3	49522886	49523025	ATGCAGCAGTAAGTAGCAAGGCTACTCCTTCTCAGTCGTCATCCATCAATGACATCTCATCCATGTCCACTGAGCACACCCTGGCCTCAGACACAGACAGCAGTCTCGATGCCTCAACAGGACCCCTGGAAGGCTGCCGG	GCAGCAGTAAGTAGCAAGGCTACTCCTTCTCAGTCGTCATCCATCAATGACATCTCATCCATGTCCACTGAGCACACCCTGGCCTCAGACACAGACAGCAGTCTCGATGCCTCAACAGGACCCCTGGAAGGCTGCCGG	dN:	0.0218	dS:	0.3479	w:	0.0627	overlap	0	-	intron-overlap	0	-	inclusion	0
KNOWN	CONSERVED_STRUCTURE:	CONST	ENSG00000050748.6	179597938	179598009	125	AGCTAATTTACAAAGAAGTCATGGATTGGGAAGAAAGAAGCAAGAATGGTGTTGTAAAAGATCAGCCTTCAG	CTAATTTACAAAGAAGTCATGGATTGGGAAGAAAGAAGCAAGAATGGTGTTGTAAAAGATCAGCCTTCA	ENSMUSG00000020366.3	49521870	49521938	AGCTAATTTACAAAGAAGTGATGGACTGGGAAGAAAGAAGCAAGAATGGGGTAAAAGACCAGCCTTCAG	CTAATTTACAAAGAAGTGATGGACTGGGAAGAAAGAAGCAAGAATGGG---GTAAAAGACCAGCCTTCA	dN:	0.0007	dS:	0.6662	w:	0.0010	overlap	2	AI224838:BQ185526	intron-overlap	0	-	inclusion	1
KNOWN	CONSERVED_STRUCTURE:	CONST	ENSG00000050748.6	179599530	179599593	141	CCACCACCTCAAATTTATGATGCCCAGTTGGAAGAAAGAGAACATGCAATTGAAGAATGGAAAG	CCACCACCTCAAATTTATGATGCCCAGTTGGAAGAAAGAGAACATGCAATTGAAGAATGGAAA	ENSMUSG00000020366.3	49520958	49521021	CCACCACCTCAAATTTATGATGCCCAGTTGGAAGAAAGAGAGCATGCGATTGAAGAGTGGAAAG	CCACCACCTCAAATTTATGATGCCCAGTTGGAAGAAAGAGAGCATGCGATTGAAGAGTGGAAA	dN:	0.0002	dS:	0.1742	w:	0.0010	overlap	2	AI224838:BQ185526	intron-overlap	0	-	inclusion	1
KNOWN	CONSERVED_STRUCTURE:	CONST	ENSG00000050748.6	179600637	179600761	251	CAAGTCAAGCCAGAGATCTGTTATCAAAAATGTTAGTGATTGATCCTGACAAGCGGATCTCTGTAGACGAAGCTCTGCGTCACCCATACATCACTGTTTGGTATGACCCCGCCGAAGCAGAAGCC	AGTCAAGCCAGAGATCTGTTATCAAAAATGTTAGTGATTGATCCTGACAAGCGGATCTCTGTAGACGAAGCTCTGCGTCACCCATACATCACTGTTTGGTATGACCCCGCCGAAGCAGAAGCC	ENSMUSG00000020366.3	49519441	49519565	CAAGTCAAGCCAGAGATCTGTTATCAAAAATGCTAGTGATTGATCCAGACAAGCGGATCTCTGTGGACGAAGCCTTGCGCCACCCGTATATTACTGTTTGGTATGACCCCGCTGAAGCAGAAGCG	AGTCAAGCCAGAGATCTGTTATCAAAAATGCTAGTGATTGATCCAGACAAGCGGATCTCTGTGGACGAAGCCTTGCGCCACCCGTATATTACTGTTTGGTATGACCCCGCTGAAGCAGAAGCG	dN:	0.0004	dS:	0.4059	w:	0.0010	overlap	2	AI224838:BQ185526	intron-overlap	0	-	inclusion	1
KNOWN	CONSERVED_STRUCTURE:	CONST	ENSG00000050748.6	179602179	179602361	384	ATATTGATCAGTGGAATAAAGTTATTGAGCAGCTGGGAACACCATCAGCAGAGTTCATGAAGAAACTTCAGCCAACTGTGAGGAATTATGTCGAAAACAGACCAAAGTATCCTGGAATCAAATTTGAAGAACTCTTTCCAGATTGGATATTCCCATCAGAATCTGAGCGAGACAAAATAAAAA	ATTGATCAGTGGAATAAAGTTATTGAGCAGCTGGGAACACCATCAGCAGAGTTCATGAAGAAACTTCAGCCAACTGTGAGGAATTATGTCGAAAACAGACCAAAGTATCCTGGAATCAAATTTGAAGAACTCTTTCCAGATTGGATATTCCCATCAGAATCTGAGCGAGACAAAATAAAA	ENSMUSG00000020366.3	49517970	49518152	ATATTGATCAATGGAATAAAGTTATTGAACAGCTAGGAACACCATCCGCAGAGTTCATGAAGAAACTTCAGCCAACTGTAAGGAATTATGTGGAAAACAGACCAAAGTACCCTGGAATCAAGTTTGAAGAGCTCTTTCCAGATTGGATATTTCCGTCAGAATCTGAGAGAGACAAAATAAAAA	ATTGATCAATGGAATAAAGTTATTGAACAGCTAGGAACACCATCCGCAGAGTTCATGAAGAAACTTCAGCCAACTGTAAGGAATTATGTGGAAAACAGACCAAAGTACCCTGGAATCAAGTTTGAAGAGCTCTTTCCAGATTGGATATTTCCGTCAGAATCTGAGAGAGACAAAATAAAA	dN:	0.0004	dS:	0.3902	w:	0.0010	overlap	0	-	intron-overlap	0	-	inclusion	0
KNOWN	CONSERVED_STRUCTURE:	CONST	ENSG00000050748.6	179608579	179608744	337	GATTTGAAGCCTAGCAACATTGTTGTGAAATCAGACTGCACCCTGAAGATCCTTGACTTTGGCCTGGCCCGGACAGCGTGCACTAACTTCATGATGACCCCTTACGTGGTGACACGGTACTACCGGGCGCCCGAAGTCATCCTGGGTATGGGCTACAAAGAGAACG	GATTTGAAGCCTAGCAACATTGTTGTGAAATCAGACTGCACCCTGAAGATCCTTGACTTTGGCCTGGCCCGGACAGCGTGCACTAACTTCATGATGACCCCTTACGTGGTGACACGGTACTACCGGGCGCCCGAAGTCATCCTGGGTATGGGCTACAAAGAGAAC	ENSMUSG00000020366.3	49512473	49512638	GATTTGAAGCCTAGCAACATTGTAGTAAAATCAGACTGTACCCTCAAGATCCTTGACTTTGGCCTGGCGCGAACAGCCTGTACCAACTTTATGATGACTCCCTATGTGGTAACTCGATACTATCGGGCTCCAGAAGTCATCCTGGGCATGGGCTACAAAGAGAATG	GATTTGAAGCCTAGCAACATTGTAGTAAAATCAGACTGTACCCTCAAGATCCTTGACTTTGGCCTGGCGCGAACAGCCTGTACCAACTTTATGATGACTCCCTATGTGGTAACTCGATACTATCGGGCTCCAGAAGTCATCCTGGGCATGGGCTACAAAGAGAAT	dN:	0.0009	dS:	0.9466	w:	0.0010	overlap	1	AV726969	intron-overlap	0	-	inclusion	1
KNOWN	CONSERVED_STRUCTURE:	CONST	ENSG00000050748.6	179621290	179621428	292	GTATTTGGTTATGGAATTAATGGATGCTAACTTATGTCAGGTTATTCACATGGAGCTGGATCATGAAAGAATGTCCTACCTTCTTTACCAGATGCTTTGTGGTATTAAACATCTGCATTCAGCTGGTATAATTCATAGA	TATTTGGTTATGGAATTAATGGATGCTAACTTATGTCAGGTTATTCACATGGAGCTGGATCATGAAAGAATGTCCTACCTTCTTTACCAGATGCTTTGTGGTATTAAACATCTGCATTCAGCTGGTATAATTCATAGA	ENSMUSG00000020366.3	49508911	49509049	GTACTTGGTAATGGAACTAATGGATGCTAACTTATGTCAGGTTATTCATATGGAACTGGACCATGAGAGAATGTCCTACCTTCTCTACCAGATGCTCTGTGGCATCAAGCATCTGCATTCAGCTGGTATCATTCATAGA	TACTTGGTAATGGAACTAATGGATGCTAACTTATGTCAGGTTATTCATATGGAACTGGACCATGAGAGAATGTCCTACCTTCTCTACCAGATGCTCTGTGGCATCAAGCATCTGCATTCAGCTGGTATCATTCATAGA	dN:	0.0005	dS:	0.5346	w:	0.0010	overlap	1	AV726969	intron-overlap	0	-	inclusion	1
KNOWN	CONSERVED_STRUCTURE:	CONST	ENSG00000050748.6	179624387	179624445	104	ATAATTAGTTTGTTAAATGTGTTTACACCACAAAAAACTCTAGAAGAATTTCAAGATGT	ATAATTAGTTTGTTAAATGTGTTTACACCACAAAAAACTCTAGAAGAATTTCAAGAT	ENSMUSG00000020366.3	49506722	49506780	ATAATTAGCTTGTTAAATGTGTTCACACCACAAAAAACGCTAGAAGAATTTCAAGATGT	ATAATTAGCTTGTTAAATGTGTTCACACCACAAAAAACGCTAGAAGAATTTCAAGAT	dN:	0.0004	dS:	0.3996	w:	0.0010	overlap	0	-	intron-overlap	0	-	inclusion	0
KNOWN	CONSERVED_STRUCTURE:	CONST	ENSG00000050748.6	179628886	179629015	255	TGCTGCATTTGATACAGTTCTTGGGATAAATGTTGCAGTCAAGAAACTAAGCCGTCCTTTTCAGAACCAAACTCATGCAAAGAGAGCTTATCGTGAACTTGTCCTCTTAAAATGTGTCAATCATAAAAAT	GCTGCATTTGATACAGTTCTTGGGATAAATGTTGCAGTCAAGAAACTAAGCCGTCCTTTTCAGAACCAAACTCATGCAAAGAGAGCTTATCGTGAACTTGTCCTCTTAAAATGTGTCAATCATAAAAAT	ENSMUSG00000020366.3	49503283	49503412	TGCTGCTTTTGATACAGTTCTTGGGATAAATGTGGCTGTCAAGAAGTTAAGTCGTCCTTTTCAGAACCAAACGCACGCAAAGAGAGCCTACCGTGAACTCGTCCTCTTAAAGTGTGTCAATCATAAAAAC	GCTGCTTTTGATACAGTTCTTGGGATAAATGTGGCTGTCAAGAAGTTAAGTCGTCCTTTTCAGAACCAAACGCACGCAAAGAGAGCCTACCGTGAACTCGTCCTCTTAAAGTGTGTCAATCATAAAAAC	dN:	0.0006	dS:	0.6207	w:	0.0010	overlap	0	-	intron-overlap	0	-	inclusion	0
KNOWN	CONSERVED_STRUCTURE:	CONST	ENSG00000050748.6	179640046	179640167	215	ATGAGCGACAGTAAATGTGACAGTCAGTTTTATAGTGTGCAAGTGGCAGACTCAACCTTCACTGTCCTAAAACGTTACCAGCAGCTGAAACCAATTGGCTCTGGGGCCCAAGGGATTGTTTG	ATGAGCGACAGTAAATGTGACAGTCAGTTTTATAGTGTGCAAGTGGCAGACTCAACCTTCACTGTCCTAAAACGTTACCAGCAGCTGAAACCAATTGGCTCTGGGGCCCAAGGGATTGTT	ENSMUSG00000020366.3	49494000	49494121	ATGAGTGACAGTAAAAGCGATGGTCAGTTTTACAGTGTGCAGGTGGCGGACTCAACTTTCACTGTTCTAAAACGTTACCAGCAACTGAAACCGATCGGCTCTGGAGCCCAAGGAATTGTTTG	ATGAGTGACAGTAAAAGCGATGGTCAGTTTTACAGTGTGCAGGTGGCGGACTCAACTTTCACTGTTCTAAAACGTTACCAGCAACTGAAACCGATCGGCTCTGGAGCCCAAGGAATTGTT	dN:	0.0264	dS:	0.5339	w:	0.0495	overlap	0	-	intron-overlap	0	-	inclusion	0
KNOWN	CONSERVED_STRUCTURE:	CONST	ENSG00000052758.5	98907565	98907636	120	GCGACTGAACCGAAACCAGCTGCACATGTTACCGGAACTGCTGTTCCAGAACAACCAGGCTTTGTCAAGACT	CGACTGAACCGAAACCAGCTGCACATGTTACCGGAACTGCTGTTCCAGAACAACCAGGCTTTGTCAAGA	ENSMUSG00000025020.3	41057177	41057248	ACGGCTGAACCGCAACCAGCTACAAGTGTTGCCTGAACTACTGTTCCAGAACAACCAGGCTCTATCCAGACT	CGGCTGAACCGCAACCAGCTACAAGTGTTGCCTGAACTACTGTTCCAGAACAACCAGGCTCTATCCAGA	dN:	0.0408	dS:	1.7358	w:	0.0235	overlap	0	-	intron-overlap	0	-	inclusion	0
KNOWN	CONSERVED_STRUCTURE:	CONST	ENSG00000052758.5	98913127	98913198	132	GCAGCTGATGGAGAACCAGATTGGAGCAGTGGAACGTGGTGCTTTTGATGACATGAAGGAGCTGGAGCGGCT	CAGCTGATGGAGAACCAGATTGGAGCAGTGGAACGTGGTGCTTTTGATGACATGAAGGAGCTGGAGCGG	ENSMUSG00000025020.3	41063207	41063278	GCAGCTGATGGAGAACCAGATCGGAGCTGTGGAACGCGGAGCTTTTGATGACATGAAGGAGCTAGAGCGCCT	CAGCTGATGGAGAACCAGATCGGAGCTGTGGAACGCGGAGCTTTTGATGACATGAAGGAGCTAGAGCGC	dN:	0.0014	dS:	1.3619	w:	0.0010	overlap	0	-	intron-overlap	0	-	inclusion	0
KNOWN	CONSERVED_STRUCTURE:	CONST	ENSG00000052758.5	98914566	98914637	134	GGAACTCAATGGCAACAACATCACTCGGATCCATAAGAATGACTTTGCGGGGCTCAAGCAGCTGCGGGTGCT	GAACTCAATGGCAACAACATCACTCGGATCCATAAGAATGACTTTGCGGGGCTCAAGCAGCTGCGGGTG	ENSMUSG00000025020.3	41065192	41065263	GGAACTCAACGGCAACAACATCACTCGGATCCACAAGAATGACTTTGCTGGCCTCAAGCAGCTTCGAGTGTT	GAACTCAACGGCAACAACATCACTCGGATCCACAAGAATGACTTTGCTGGCCTCAAGCAGCTTCGAGTG	dN:	0.0010	dS:	0.9559	w:	0.0010	overlap	0	-	intron-overlap	0	-	inclusion	0
KNOWN	CONSERVED_STRUCTURE:	CONST	ENSG00000053328.6	110841187	110841362	267	GCTCATGGACACAGCACGGATTGCAGTTGTCGGGGCAGGTGTGGTGGGGCTCTCCACGGCTGTGTGCATCTCCAAACTGGTGCCCCGATGCTCCGTTACCATCATTTCAGACAAGTTTACTCCAGATACCACCAGTGATGTGGCAGCCGGAATGCTTATTCCTCACACTTATCCAG	CTCATGGACACAGCACGGATTGCAGTTGTCGGGGCAGGTGTGGTGGGGCTCTCCACGGCTGTGTGCATCTCCAAACTGGTGCCCCGATGCTCCGTTACCATCATTTCAGACAAGTTTACTCCAGATACCACCAGTGATGTGGCAGCCGGAATGCTTATTCCTCACACTTATCCA	ENSMUSG00000063428.1	40509314	40509485	ATGGACACAGTGTGTATTGCGGTCGTTGGAGCTGGCGTGATAGGGCTGTCTACTGCAGCATGCATTTCCCAACTGGTTCCCGGATGCACCGTCACTGTCATCTCAGACAGGTTCACTCCTGATACCACCAGTAATGTAGCGGCTGGGATGCTTATTCCTCACACGTGTGCAG	---ATGGACACAGTGTGTATTGCGGTCGTTGGAGCTGGCGTGATAGGGCTGTCTACTGCAGCATGCATTTCCCAACTGGTTCCCGGATGCACCGTCACTGTCATCTCAGACAGGTTCACTCCTGATACCACCAGTAATGTAGCGGCTGGGATGCTTATTCCTCACACGTGTGCA	dN:	0.1185	dS:	0.8374	w:	0.1415	overlap	0	-	intron-overlap	0	-	inclusion	0
KNOWN	CONSERVED_STRUCTURE:	CONST	ENSG00000054523.6	10226653	10226758	196	ATGTCGGGAGCCTCAGTGAAGGTGGCTGTCCGGGTAAGGCCCTTCAATTCTCGAGAGACCAGCAAGGAATCCAAATGCATCATTCAGATGCAAGGCAACTCGACCA	ATGTCGGGAGCCTCAGTGAAGGTGGCTGTCCGGGTAAGGCCCTTCAATTCTCGAGAGACCAGCAAGGAATCCAAATGCATCATTCAGATGCAAGGCAACTCGACC	ENSMUSG00000063077.1	147177244	147177349	ATGTCGGGAGCCTCTGTGAAGGTCGCTGTTCGAGTGAGGCCCTTCAATTCTCGAGAGACCAGCAAGGAGTCCAAGTGCATCATTCAGATGCAAGGCAACTCGACCA	ATGTCGGGAGCCTCTGTGAAGGTCGCTGTTCGAGTGAGGCCCTTCAATTCTCGAGAGACCAGCAAGGAGTCCAAGTGCATCATTCAGATGCAAGGCAACTCGACC	dN:	0.0004	dS:	0.3853	w:	0.0010	overlap	0	-	intron-overlap	0	-	inclusion	0
KNOWN	CONSERVED_STRUCTURE:	CONST	ENSG00000054523.6	10250571	10250647	160	GTATTATTAACCCAAAGAATCCAAAGGAAGCTCCAAAGTCCTTCAGCTTCGACTATTCCTACTGGTCTCATACCTCA	ATTATTAACCCAAAGAATCCAAAGGAAGCTCCAAAGTCCTTCAGCTTCGACTATTCCTACTGGTCTCATACCTCA	ENSMUSG00000063077.1	147162789	147162865	GTATTATTAACCCAAAGAACCCAAAGGAAGCACCAAAGTCCTTCAGCTTTGACTACTCCTACTGGTCCCACACCTCG	ATTATTAACCCAAAGAACCCAAAGGAAGCACCAAAGTCCTTCAGCTTTGACTACTCCTACTGGTCCCACACCTCG	dN:	0.0005	dS:	0.4645	w:	0.0010	overlap	3	AA058658:AA937295:AA749017	intron-overlap	0	-	inclusion	1
KNOWN	CONSERVED_STRUCTURE:	CONST	ENSG00000054523.6	10252817	10252996	379	CCCGAAGATCCCTGTTTTGCATCTCAAAACCGTGTGTACAATGACATTGGCAAGGAAATGCTCTTACACGCCTTTGAGGGATATAATGTCTGTATTTTTGCCTATGGGCAGACTGGTGCTGGAAAATCTTATACAATGATGGGTAAACAAGAAGAAAGCCAGGCTGGCATCATTCCACAG	CCCGAAGATCCCTGTTTTGCATCTCAAAACCGTGTGTACAATGACATTGGCAAGGAAATGCTCTTACACGCCTTTGAGGGATATAATGTCTGTATTTTTGCCTATGGGCAGACTGGTGCTGGAAAATCTTATACAATGATGGGTAAACAAGAAGAAAGCCAGGCTGGCATCATTCCACAG	ENSMUSG00000063077.1	147160858	147161037	CCTGAAGATCCCTGTTTTGCATCGCAGAATCGTGTGTACAATGACATTGGAAAGGAAATGCTCTTACATGCCTTTGAAGGTTATAATGTCTGTATCTTTGCCTATGGGCAGACTGGTGCTGGGAAATCCTACACGATGATGGGGAAACAAGAAGAGAGCCAAGCTGGAATCATCCCACAG	CCTGAAGATCCCTGTTTTGCATCGCAGAATCGTGTGTACAATGACATTGGAAAGGAAATGCTCTTACATGCCTTTGAAGGTTATAATGTCTGTATCTTTGCCTATGGGCAGACTGGTGCTGGGAAATCCTACACGATGATGGGGAAACAAGAAGAGAGCCAAGCTGGAATCATCCCACAG	dN:	0.0007	dS:	0.6688	w:	0.0010	overlap	1	AA749017	intron-overlap	0	-	inclusion	1
KNOWN	CONSERVED_STRUCTURE:	CONST	ENSG00000054523.6	10256229	10256294	134	TTATGTGAAGAACTTTTTGAGAAAATCAATGACAACTGTAATGAAGAAATGTCTTACTCTGTAGAG	TTATGTGAAGAACTTTTTGAGAAAATCAATGACAACTGTAATGAAGAAATGTCTTACTCTGTAGAG	ENSMUSG00000063077.1	147159723	147159788	TTGTGTGAAGAACTCTTTGAGAAGATCAATGACAATTGTAATGAAGAAATGTCTTACTCTGTAGAG	TTGTGTGAAGAACTCTTTGAGAAGATCAATGACAATTGTAATGAAGAAATGTCTTACTCTGTAGAG	dN:	0.0002	dS:	0.2021	w:	0.0010	overlap	0	-	intron-overlap	0	-	inclusion	0
KNOWN	CONSERVED_STRUCTURE:	CONST	ENSG00000054523.6	10261704	10261882	357	GTGAGCTACATGGAAATTTACTGTGAAAGAGTACGAGATTTGCTGAATCCAAAAAACAAGGGTAATTTGCGTGTGCGTGAACACCCACTTCTTGGACCCTATGTGGAGGATCTGTCCAAGTTGGCAGTTACTTCCTACACAGACATTGCTGACCTCATGGATGCTGGGAACAAAGCCAG	GTGAGCTACATGGAAATTTACTGTGAAAGAGTACGAGATTTGCTGAATCCAAAAAACAAGGGTAATTTGCGTGTGCGTGAACACCCACTTCTTGGACCCTATGTGGAGGATCTGTCCAAGTTGGCAGTTACTTCCTACACAGACATTGCTGACCTCATGGATGCTGGGAACAAAGCC	ENSMUSG00000063077.1	147156659	147156837	GTGAGCTACATGGAAATTTACTGTGAGAGAGTACGAGATTTACTGAATCCCAAAAACAAGGGTAACTTGCGTGTGCGTGAACACCCGCTTCTTGGACCCTATGTGGAGGATCTGTCCAAGCTGGCGGTCACCTCCTACACTGACATCGCTGACCTGATGGATGCTGGGAACAAAGCCAG	GTGAGCTACATGGAAATTTACTGTGAGAGAGTACGAGATTTACTGAATCCCAAAAACAAGGGTAACTTGCGTGTGCGTGAACACCCGCTTCTTGGACCCTATGTGGAGGATCTGTCCAAGCTGGCGGTCACCTCCTACACTGACATCGCTGACCTGATGGATGCTGGGAACAAAGCC	dN:	0.0003	dS:	0.3090	w:	0.0010	overlap	0	-	intron-overlap	0	-	inclusion	0
KNOWN	CONSERVED_STRUCTURE:	CONST	ENSG00000054523.6	10262476	10262587	188	GACAGTGGCAGCTACAAACATGAATGAAACAAGTAGCCGTTCCCACGCTGTGTTTACGATTGTTTTCACCCAGAAGAAACACGATAATGAGACCAACCTTTCCACTGAGAAG	ACAGTGGCAGCTACAAACATGAATGAAACAAGTAGCCGTTCCCACGCTGTGTTTACGATTGTTTTCACCCAGAAGAAACACGATAATGAGACCAACCTTTCCACTGAGAAG	ENSMUSG00000063077.1	147155804	147155915	GACTGTGGCAGCTACCAACATGAATGAGACAAGCAGCCGTTCTCACGCTGTGTTCACCATTGTCTTTACCCAGAAGAAACAGGATCCTGAGACGAACCTTTCTACTGAGAAG	ACTGTGGCAGCTACCAACATGAATGAGACAAGCAGCCGTTCTCACGCTGTGTTCACCATTGTCTTTACCCAGAAGAAACAGGATCCTGAGACGAACCTTTCTACTGAGAAG	dN:	0.0383	dS:	0.6604	w:	0.0580	overlap	0	-	intron-overlap	0	-	inclusion	0
KNOWN	CONSERVED_STRUCTURE:	CONST	ENSG00000054523.6	10265826	10265903	136	GTCAGTAAAATCAGCTTGGTGGATCTAGCAGGAAGTGAACGAGCTGATTCAACTGGTGCCAAAGGGACTCGATTAAAG	GTCAGTAAAATCAGCTTGGTGGATCTAGCAGGAAGTGAACGAGCTGATTCAACTGGTGCCAAAGGGACTCGATTAAAG	ENSMUSG00000063077.1	147153148	147153225	GTCAGTAAAATCAGCTTGGTGGATCTAGCAGGAAGTGAACGGGCTGATTCAACTGGTGCCAAAGGAACTCGATTAAAG	GTCAGTAAAATCAGCTTGGTGGATCTAGCAGGAAGTGAACGGGCTGATTCAACTGGTGCCAAAGGAACTCGATTAAAG	dN:	0.0001	dS:	0.1002	w:	0.0010	overlap	0	-	intron-overlap	0	-	inclusion	0
KNOWN	CONSERVED_STRUCTURE:	CONST	ENSG00000054523.6	10269752	10269827	148	AGTAAAAAGAAGAAGAAAACAGATTTTATTCCCTACAGGGATTCTGTACTTACTTGGCTCCTTCGAGAAAATTTAG	AGTAAAAAGAAGAAGAAAACAGATTTTATTCCCTACAGGGATTCTGTACTTACTTGGCTCCTTCGAGAAAATTTA	ENSMUSG00000063077.1	147149557	147149632	AGTAAAAAGAAGAAGAAAACTGATTTTATTCCTTATAGGGATTCTGTACTTACTTGGCTCCTTCGAGAAAATCTCG	AGTAAAAAGAAGAAGAAAACTGATTTTATTCCTTATAGGGATTCTGTACTTACTTGGCTCCTTCGAGAAAATCTC	dN:	0.0006	dS:	0.5805	w:	0.0010	overlap	0	-	intron-overlap	0	-	inclusion	0
KNOWN	CONSERVED_STRUCTURE:	CONST	ENSG00000054523.6	10270645	10270723	136	GTGGCAATTCTCGGACTGCAATGGTTGCTGCTCTGAGCCCCGCGGATATCAACTACGATGAGACTTTGAGCACTCTGAG	GGCAATTCTCGGACTGCAATGGTTGCTGCTCTGAGCCCCGCGGATATCAACTACGATGAGACTTTGAGCACTCTG	ENSMUSG00000063077.1	147148641	147148719	GTGGCAACTCCCGAACTGCAATGGTTGCTGCTCTGAGCCCAGCCGACATCAACTACGATGAAACTTTGAGCACACTGAG	GGCAACTCCCGAACTGCAATGGTTGCTGCTCTGAGCCCAGCCGACATCAACTACGATGAAACTTTGAGCACACTG	dN:	0.0006	dS:	0.5976	w:	0.0010	overlap	0	-	intron-overlap	0	-	inclusion	0
KNOWN	CONSERVED_STRUCTURE:	CONST	ENSG00000054523.6	10272310	10272452	273	ATATGCAGATCGTGCAAAACAAATTAAATGCAATGCTGTTATCAATGAGGACCCCAATGCCAAACTGGTTCGTGAATTAAAGGAGGAGGTGACACGGCTGAAGGACCTTCTTCGTGCTCAGGGCCTGGGAGATATTATTGATA	TATGCAGATCGTGCAAAACAAATTAAATGCAATGCTGTTATCAATGAGGACCCCAATGCCAAACTGGTTCGTGAATTAAAGGAGGAGGTGACACGGCTGAAGGACCTTCTTCGTGCTCAGGGCCTGGGAGATATTATTGAT	ENSMUSG00000063077.1	147148078	147148220	ATACGCAGATCGTGCAAAACAAATTAAATGCAATGCTGTTATCAATGAGGACCCGAATGCCAAGCTGGTTCGGGAGTTGAAGGAGGAAGTGACCCGACTGAAGGACCTTCTTCGTGCTCAGGGACTGGGAGATATTATTGATA	TACGCAGATCGTGCAAAACAAATTAAATGCAATGCTGTTATCAATGAGGACCCGAATGCCAAGCTGGTTCGGGAGTTGAAGGAGGAAGTGACCCGACTGAAGGACCTTCTTCGTGCTCAGGGACTGGGAGATATTATTGAT	dN:	0.0004	dS:	0.4309	w:	0.0010	overlap	1	BE703291	intron-overlap	0	-	inclusion	1
KNOWN	CONSERVED_STRUCTURE:	CONST	ENSG00000054523.6	10285406	10285485	147	GAATCAGAGAAGATCATTGCTGAGTTGAATGAAACTTGGGAAGAGAAGCTTCGTAAAACAGAGGCCATCAGAATGGAGAG	GAATCAGAGAAGATCATTGCTGAGTTGAATGAAACTTGGGAAGAGAAGCTTCGTAAAACAGAGGCCATCAGAATGGAG	ENSMUSG00000063077.1	147139614	147139693	GAGTCAGAGAAGATCATTGCTGAGTTGAATGAAACCTGGGAAGAGAAACTTCGTAAAACAGAGGCCATCAGAATGGAGAG	GAGTCAGAGAAGATCATTGCTGAGTTGAATGAAACCTGGGAAGAGAAACTTCGTAAAACAGAGGCCATCAGAATGGAG	dN:	0.0001	dS:	0.1212	w:	0.0010	overlap	2	AW898760:BE703291	intron-overlap	0	-	inclusion	1
KNOWN	CONSERVED_STRUCTURE:	CONST	ENSG00000054523.6	10286371	10286446	142	AGAGGCTTTGTTGGCTGAGATGGGAGTTGCCATTCGGGAAGATGGAGGAACCCTAGGGGTTTTCTCACCTAAAAAG	GAGGCTTTGTTGGCTGAGATGGGAGTTGCCATTCGGGAAGATGGAGGAACCCTAGGGGTTTTCTCACCTAAAAAG	ENSMUSG00000063077.1	147137683	147137758	AGAAGCCTTGTTGGCTGAGATGGGAGTTGCCATACGGGAAGATGGGGGGACACTTGGAGTTTTCTCTCCTAAAAAG	GAAGCCTTGTTGGCTGAGATGGGAGTTGCCATACGGGAAGATGGGGGGACACTTGGAGTTTTCTCTCCTAAAAAG	dN:	0.0013	dS:	1.2950	w:	0.0010	overlap	2	AW898760:BE703291	intron-overlap	0	-	inclusion	1
KNOWN	CONSERVED_STRUCTURE:	CONST	ENSG00000054523.6	10289410	10289489	161	ACCCCACATCTTGTTAACCTCAATGAAGACCCACTAATGTCTGAGTGCCTACTTTATTACATCAAAGATGGAATTACAAG	ACCCCACATCTTGTTAACCTCAATGAAGACCCACTAATGTCTGAGTGCCTACTTTATTACATCAAAGATGGAATTACA	ENSMUSG00000063077.1	147133747	147133826	ACCCCACATCTTGTTAACCTCAATGAAGACCCATTAATGTCGGAGTGTTTGCTCTATTACATCAAGGATGGAATTACAAG	ACCCCACATCTTGTTAACCTCAATGAAGACCCATTAATGTCGGAGTGTTTGCTCTATTACATCAAGGATGGAATTACA	dN:	0.0004	dS:	0.4143	w:	0.0010	overlap	1	AW898760	intron-overlap	0	-	inclusion	1
KNOWN	CONSERVED_STRUCTURE:	CONST	ENSG00000054523.6	10289984	10290090	206	GGTTGGCCAAGCAGATGCTGAGCGGCGCCAGGACATAGTGCTGAGCGGGGCTCACATTAAAGAAGAGCATTGTATCTTCCGGAGTGAGAGAAGCAACAGCGGGGAAG	GTTGGCCAAGCAGATGCTGAGCGGCGCCAGGACATAGTGCTGAGCGGGGCTCACATTAAAGAAGAGCATTGTATCTTCCGGAGTGAGAGAAGCAACAGCGGGGAA	ENSMUSG00000063077.1	147133170	147133276	GGTTGGCCAGGCAGATGCTGAGCGGCGCCAGGACATAGTGCTGAGTGGGGCCCACATTAAAGAGGAGCATTGTCTCTTTCGGAGTGAGAGGAGCAACACTGGTGAAG	GTTGGCCAGGCAGATGCTGAGCGGCGCCAGGACATAGTGCTGAGTGGGGCCCACATTAAAGAGGAGCATTGTCTCTTTCGGAGTGAGAGGAGCAACACTGGTGAA	dN:	0.0272	dS:	0.3925	w:	0.0692	overlap	0	-	intron-overlap	0	-	inclusion	0
KNOWN	CONSERVED_STRUCTURE:	CONST	ENSG00000054523.6	10290906	10290989	152	TTATCGTGACCTTAGAGCCCTGTGAGCGCTCAGAAACCTACGTAAATGGCAAGAGGGTGTCCCAGCCTGTTCAGCTGCGCTCAG	ATCGTGACCTTAGAGCCCTGTGAGCGCTCAGAAACCTACGTAAATGGCAAGAGGGTGTCCCAGCCTGTTCAGCTGCGCTCA	ENSMUSG00000063077.1	147132279	147132362	TTATTGTGACCTTGGAGCCCTGTGAGCGCTCAGAAACATACGTGAATGGCAAGAGGGTGGCTCATCCTGTTCAGCTGCGCTCAG	ATTGTGACCTTGGAGCCCTGTGAGCGCTCAGAAACATACGTGAATGGCAAGAGGGTGGCTCATCCTGTTCAGCTGCGCTCA	dN:	0.0351	dS:	0.2818	w:	0.1245	overlap	0	-	intron-overlap	0	-	inclusion	0
KNOWN	CONSERVED_STRUCTURE:	CONST	ENSG00000054523.6	10291221	10291401	370	GAAACCGTATCATCATGGGTAAAAACCATGTTTTCCGCTTTAACCACCCGGAACAAGCACGAGCTGAGCGAGAGAAGACTCCTTCTGCTGAGACCCCCTCTGAGCCTGTGGACTGGACATTTGCCCAGAGGGAGCTTCTGGAAAAACAAGGAATTGATATGAAACAAGAGATGGAGAAAAG	AACCGTATCATCATGGGTAAAAACCATGTTTTCCGCTTTAACCACCCGGAACAAGCACGAGCTGAGCGAGAGAAGACTCCTTCTGCTGAGACCCCCTCTGAGCCTGTGGACTGGACATTTGCCCAGAGGGAGCTTCTGGAAAAACAAGGAATTGATATGAAACAAGAGATGGAGAAA	ENSMUSG00000063077.1	147131484	147131664	GGAACCGTATCATCATGGGTAAAAACCATGTTTTTCGTTTTAACCACCCTGAACAAGCGCGAGCAGAAAGGGAAAAGACTCCCTCAGCTGAGACCCCCTCTGAGCCTGTGGACTGGACCTTTGCTCAGAGAGAGCTTCTCGAAAAACAAGGAATTGATATGAAACAGGAGATGGAAAAGAG	AACCGTATCATCATGGGTAAAAACCATGTTTTTCGTTTTAACCACCCTGAACAAGCGCGAGCAGAAAGGGAAAAGACTCCCTCAGCTGAGACCCCCTCTGAGCCTGTGGACTGGACCTTTGCTCAGAGAGAGCTTCTCGAAAAACAAGGAATTGATATGAAACAGGAGATGGAAAAG	dN:	0.0007	dS:	0.7142	w:	0.0010	overlap	0	-	intron-overlap	0	-	inclusion	0
KNOWN	CONSERVED_STRUCTURE:	CONST	ENSG00000054523.6	10291498	10291570	132	GCTACAGGAAATGGAGATCTTATACAAAAAGGAGAAGGAAGAAGCAGATCTTCTTTTGGAGCAGCAGAGACTG	CTACAGGAAATGGAGATCTTATACAAAAAGGAGAAGGAAGAAGCAGATCTTCTTTTGGAGCAGCAGAGACTG	ENSMUSG00000063077.1	147131280	147131352	GCTTCAGGAAATGGAGATCCTTTACAAAAAGGAGAAGGAGGAAGCCGATCTTCTCCTGGAGCAGCAGAGACTG	CTTCAGGAAATGGAGATCCTTTACAAAAAGGAGAAGGAGGAAGCCGATCTTCTCCTGGAGCAGCAGAGACTG	dN:	0.0011	dS:	1.1384	w:	0.0010	overlap	0	-	intron-overlap	0	-	inclusion	0
KNOWN	CONSERVED_STRUCTURE:	CONST	ENSG00000054523.6	10314367	10314460	166	GACTATGAGAGTAAATTGCAGGCCTTGCAGAAGCAGGTTGAAACCCGATCTCTGGCTGCAGAAACAACTGAAGAGGAGGAAGAAGAGGAAGAAG	GACTATGAGAGTAAATTGCAGGCCTTGCAGAAGCAGGTTGAAACCCGATCTCTGGCTGCAGAAACAACTGAAGAGGAGGAAGAAGAGGAAGAA	ENSMUSG00000063077.1	147112205	147112298	GACTACGAGAGTAAATTGCAGGCCTTGCAGAGGCAGGTTGAGACTCGATCTCTGGCTGCAGAGACAACGGAAGAGGAGGAAGAGGAGGAGGAAG	GACTACGAGAGTAAATTGCAGGCCTTGCAGAGGCAGGTTGAGACTCGATCTCTGGCTGCAGAGACAACGGAAGAGGAGGAAGAGGAGGAGGAA	dN:	0.0198	dS:	0.2860	w:	0.0693	overlap	0	-	intron-overlap	0	-	inclusion	0
KNOWN	CONSERVED_STRUCTURE:	CONST	ENSG00000054523.6	10316033	10316181	320	TTCCTTGGACACAGCATGAATTTGAGTTGGCCCAATGGGCCTTCCGGAAATGGAAGTCTCATCAGTTTACTTCATTACGGGACTTACTCTGGGGCAATGCCGTGTACCTAAAGGAGGCCAATGCCATCAGTGTGGAACTGAAAAAGAAG	CCTTGGACACAGCATGAATTTGAGTTGGCCCAATGGGCCTTCCGGAAATGGAAGTCTCATCAGTTTACTTCATTACGGGACTTACTCTGGGGCAATGCCGTGTACCTAAAGGAGGCCAATGCCATCAGTGTGGAACTGAAAAAGAAG	ENSMUSG00000063077.1	147111032	147111180	TTCCTTGGACACAGCATGAATTTGAGTTGGCCCAGTGGGCGTTCCGGAAATGGAAGTCTCACCAGTTTACTTCATTAAGGGACTTACTCTGGGGCAATGCGGTGTACCTGAAGGAAGCCAATGCCATCAGTGTGGAACTAAAGAAAAAG	CCTTGGACACAGCATGAATTTGAGTTGGCCCAGTGGGCGTTCCGGAAATGGAAGTCTCACCAGTTTACTTCATTAAGGGACTTACTCTGGGGCAATGCGGTGTACCTGAAGGAAGCCAATGCCATCAGTGTGGAACTAAAGAAAAAG	dN:	0.0004	dS:	0.3742	w:	0.0010	overlap	0	-	intron-overlap	0	-	inclusion	0
KNOWN	CONSERVED_STRUCTURE:	CONST	ENSG00000054523.6	10318208	10318386	359	GTGCAGTTTCAGTTTGTTCTGCTGACTGACACACTGTACTCCCCTTTGCCTCCTGAATTACTTCCCACTGAGATGGAAAAAACTCATGAGGACAGGCCTTTCCCTCGCACAGTGGTAGCAGTAGAAGTCCAGGATTTGAAGAATGGAGCAACACACTATTGGTCTTTGGAGAAACTCAA	GTGCAGTTTCAGTTTGTTCTGCTGACTGACACACTGTACTCCCCTTTGCCTCCTGAATTACTTCCCACTGAGATGGAAAAAACTCATGAGGACAGGCCTTTCCCTCGCACAGTGGTAGCAGTAGAAGTCCAGGATTTGAAGAATGGAGCAACACACTATTGGTCTTTGGAGAAACTC	ENSMUSG00000063077.1	147109172	147109350	GTGCAGTTCCAGTTTGTTCTGCTGACTGACACGCTGTACTCCCCTGTGCCTCCTGAACTGCTTCCCTCGGAGATGGAGAAGACGCACGAGGACAGACCTTTCCCTCGGACTGTGGTGGCGGTGGAGGTCCAGGATCTGAAGAATGGAGCAACACATTATTGGTCTTTGGATAAACTCAA	GTGCAGTTCCAGTTTGTTCTGCTGACTGACACGCTGTACTCCCCTGTGCCTCCTGAACTGCTTCCCTCGGAGATGGAGAAGACGCACGAGGACAGACCTTTCCCTCGGACTGTGGTGGCGGTGGAGGTCCAGGATCTGAAGAATGGAGCAACACATTATTGGTCTTTGGATAAACTC	dN:	0.0252	dS:	0.4892	w:	0.0514	overlap	0	-	intron-overlap	0	-	inclusion	0
KNOWN	CONSERVED_STRUCTURE:	CONST	ENSG00000054523.6	10319082	10319219	268	GCAGAGGCTGGATTTGATGCGAGAGATGTATGATAGGGCAGGGGAGATGGCCTCCAGTGCCCAAGACGAAAGCGAAACCACTGTGACTGGCAGCGATCCCTTCTATGATCGGTTCCACTGGTTCAAACTTGTGGGGAG	CAGAGGCTGGATTTGATGCGAGAGATGTATGATAGGGCAGGGGAGATGGCCTCCAGTGCCCAAGACGAAAGCGAAACCACTGTGACTGGCAGCGATCCCTTCTATGATCGGTTCCACTGGTTCAAACTTGTGGGG	ENSMUSG00000063077.1	147108169	147108306	GCAGAGACTGGATCTGATGCGAGAGATGTATGACAGGGCAGGGGAGGTGGCCTCCAGTGCCCAAGATGACAGCGAGACGACCATGACCGGCAGCGACCCATTCTACGATCGGTTCCACTGGTTCAAACTTGTGGGAAG	CAGAGACTGGATCTGATGCGAGAGATGTATGACAGGGCAGGGGAGGTGGCCTCCAGTGCCCAAGATGACAGCGAGACGACCATGACCGGCAGCGACCCATTCTACGATCGGTTCCACTGGTTCAAACTTGTGGGA	dN:	0.0308	dS:	0.5275	w:	0.0584	overlap	0	-	intron-overlap	0	-	inclusion	0
KNOWN	CONSERVED_STRUCTURE:	CONST	ENSG00000054523.6	10320435	10320683	509	CTCCCCCATTTTCCACGGCTGTGTGAACGAGCGCCTTGCCGACCGCACACCCTCCCCCACTTTTTCCACGGCCGATTCCGACATCACTGAGCTGGCTGACGAGCAGCAAGATGAGATGGAGGATTTTGATGATGAGGCATTCGTGGATGACGCCGGCTCTGACGCAGGGACGGAGGAGGGATCAGATCTCTTCAGTGACGGGCATGACCCGTTTTACGACCGATCCCCTTGGTTCATTTTAGTGGGAAG	TCCCCCATTTTCCACGGCTGTGTGAACGAGCGCCTTGCCGACCGCACACCCTCCCCCACTTTTTCCACGGCCGATTCCGACATCACTGAGCTGGCTGACGAGCAGCAAGATGAGATGGAGGATTTTGATGATGAGGCATTCGTGGATGACGCCGGCTCTGACGCAGGGACGGAGGAGGGATCAGATCTCTTCAGTGACGGGCATGACCCGTTTTACGACCGATCCCCTTGGTTCATTTTAGTGGGA	ENSMUSG00000063077.1	147106484	147106732	CTCCCCTATTTTCCACGGCTGTGTGAATGAGCGCCTTGCCGACCGCACACCCTCCCCCACTTTTTCCACGGCCGATTCCGACATCACTGAACTGGCTGACGAGCAGCAGGATGCCATGGAGGACTTTGATGATGAGGCATTCGTGGATGACACCGGCTCTGACGCAGGGACGGAAGAGGGATCAGAGCTCTTCAGTGATGGGCATGACCCATTTTACGACCGATCCCCTTGGTTCATTTTAGTAGGAAG	TCCCCTATTTTCCACGGCTGTGTGAATGAGCGCCTTGCCGACCGCACACCCTCCCCCACTTTTTCCACGGCCGATTCCGACATCACTGAACTGGCTGACGAGCAGCAGGATGCCATGGAGGACTTTGATGATGAGGCATTCGTGGATGACACCGGCTCTGACGCAGGGACGGAAGAGGGATCAGAGCTCTTCAGTGATGGGCATGACCCATTTTACGACCGATCCCCTTGGTTCATTTTAGTAGGA	dN:	0.0197	dS:	0.1599	w:	0.1233	overlap	0	-	intron-overlap	0	-	inclusion	0
KNOWN	CONSERVED_STRUCTURE:	CONST	ENSG00000054523.6	10328844	10328962	227	GGCATTTGTTTACCTGAGCAATCTGCTGTATCCCGTGCCCCTGATCCACAGGGTGGCCATCGTCAGTGAGAAAGGTGAAGTGCGGGGATTTCTGCGTGTGGCTGTACAGGCCATCGCAG	GCATTTGTTTACCTGAGCAATCTGCTGTATCCCGTGCCCCTGATCCACAGGGTGGCCATCGTCAGTGAGAAAGGTGAAGTGCGGGGATTTCTGCGTGTGGCTGTACAGGCCATCGCA	ENSMUSG00000063077.1	147100849	147100967	GGCATTTGTGTACTTGAGCAACCTGCTGTATCCGGTGCCCCTGATTCACAGGGTGGCCATTGTCAGTGAGAAGGGGGAAGTCCGGGGATTTCTTCGTGTGGCTGTGCAGGCCATTGCAG	GCATTTGTGTACTTGAGCAACCTGCTGTATCCGGTGCCCCTGATTCACAGGGTGGCCATTGTCAGTGAGAAGGGGGAAGTCCGGGGATTTCTTCGTGTGGCTGTGCAGGCCATTGCA	dN:	0.0005	dS:	0.4874	w:	0.0010	overlap	0	-	intron-overlap	0	-	inclusion	0
KNOWN	CONSERVED_STRUCTURE:	CONST	ENSG00000054523.6	10330981	10331066	168	CGGATGAAGAAGCTCCTGATTATGGCTCTGGAATTCGACAGTCAGGAACAGCTAAAATATCTTTTGATAATGAATACTTTAATCAG	GATGAAGAAGCTCCTGATTATGGCTCTGGAATTCGACAGTCAGGAACAGCTAAAATATCTTTTGATAATGAATACTTTAATCAG	ENSMUSG00000063077.1	147100021	147100106	CGGATGAAGAAGCCCCTGATTATGGCTCTGGAATCCGGCAGTCGGGAACAGCTAAAATATCTTTTGATAATGAATACTTTAATCAG	GATGAAGAAGCCCCTGATTATGGCTCTGGAATCCGGCAGTCGGGAACAGCTAAAATATCTTTTGATAATGAATACTTTAATCAG	dN:	0.0004	dS:	0.3513	w:	0.0010	overlap	2	BF818774:AA325840	intron-overlap	0	-	inclusion	1
KNOWN	CONSERVED_STRUCTURE:	CONST	ENSG00000054523.6	10331398	10331527	223	AGTGACTTTTCGTCTGTTGCAATGACTCGTTCTGGTCTGTCCTTGGAGGAGTTGAGGATTGTGGAAGGACAGGGTCAGAGTTCTGAGGTCATCACTCCTCCAGAAGAAATCAGTCGAATTAATGACTTGG	AGTGACTTTTCGTCTGTTGCAATGACTCGTTCTGGTCTGTCCTTGGAGGAGTTGAGGATTGTGGAAGGACAGGGTCAGAGTTCTGAGGTCATCACTCCTCCAGAAGAAATCAGTCGAATTAATGACTTG	ENSMUSG00000063077.1	147099565	147099694	AGTGACTTCTCGTCAGCTGCAATGACTCGTTCTGGTCTGTCCTTGGAGGAGCTGAGGATTGTGGAAGGTCAGGGCCAGAGTTCTGAAGTCATCAGTCCTCCAGAAGAAGTCAATCGAATGAACGACCTGG	AGTGACTTCTCGTCAGCTGCAATGACTCGTTCTGGTCTGTCCTTGGAGGAGCTGAGGATTGTGGAAGGTCAGGGCCAGAGTTCTGAAGTCATCAGTCCTCCAGAAGAAGTCAATCGAATGAACGACCTG	dN:	0.0563	dS:	0.2853	w:	0.1974	overlap	2	AA325840:BF818774	intron-overlap	0	-	inclusion	1
KNOWN	CONSERVED_STRUCTURE:	CONST	ENSG00000054523.6	10331695	10331857	307	ATTTGAAGTCAAGCACTTTGCTGGATGGTAAGATGGTAATGGAAGGGTTTTCTGAAGAGATTGGCAACCACCTGAAACTGGGCAGTGCCTTCACTTTCCGAGTAACAGTGTTGCAGGCCAGTGGAATCCTCCCAGAGTATGCAGATATCTTCTGTCAGTTCAA	TTGAAGTCAAGCACTTTGCTGGATGGTAAGATGGTAATGGAAGGGTTTTCTGAAGAGATTGGCAACCACCTGAAACTGGGCAGTGCCTTCACTTTCCGAGTAACAGTGTTGCAGGCCAGTGGAATCCTCCCAGAGTATGCAGATATCTTCTGTCAGTTC	ENSMUSG00000063077.1	147099238	147099400	ATTTGAAGTCAGGCACTTTGCTGGATGGGAAGATGGTGATGGAAGGGTTTTCTGAAGAGATTGGTAACCACCTGAAGCTGGGCAGTGCCTTCACTTTCCGAGTCACTGTGCTCCAAGCCAGCGGGATCCTTCCAGAGTATGCAGACATCTTCTGTCAGTTCAA	TTGAAGTCAGGCACTTTGCTGGATGGGAAGATGGTGATGGAAGGGTTTTCTGAAGAGATTGGTAACCACCTGAAGCTGGGCAGTGCCTTCACTTTCCGAGTCACTGTGCTCCAAGCCAGCGGGATCCTTCCAGAGTATGCAGACATCTTCTGTCAGTTC	dN:	0.0088	dS:	0.4161	w:	0.0211	overlap	0	-	intron-overlap	0	-	inclusion	0
KNOWN	CONSERVED_STRUCTURE:	CONST	ENSG00000054523.6	10334093	10334183	188	CTTTTTGCATCGCCATGATGAAGCATTCTCCACGGAGCCCCTCAAAAACAATGGCAGAGGAAGTCCCCTGGCCTTTTATCATGTGCAGAAT	TTTTTGCATCGCCATGATGAAGCATTCTCCACGGAGCCCCTCAAAAACAATGGCAGAGGAAGTCCCCTGGCCTTTTATCATGTGCAGAAT	ENSMUSG00000063077.1	147095984	147096074	CTTTTTGCATCGGCATGATGAAGCGTTCTCCACTGAACCCCTCAAGAACAATGGAAGAGGAAGTCCCCTGGGCTTCTACCATGTACAGAAC	TTTTTGCATCGGCATGATGAAGCGTTCTCCACTGAACCCCTCAAGAACAATGGAAGAGGAAGTCCCCTGGGCTTCTACCATGTACAGAAC	dN:	0.0141	dS:	0.8280	w:	0.0171	overlap	0	-	intron-overlap	0	-	inclusion	0
KNOWN	CONSERVED_STRUCTURE:	CONST	ENSG00000054523.6	10336374	10336492	235	ATTGCAGTGGAGATCACTGAATCATTTGTGGATTACATCAAAACCAAGCCTATTGTATTTGAAGTCTTTGGGCATTATCAGCAGCACCCACTTCATCTGCAAGGACAGGAGCTTAACAG	ATTGCAGTGGAGATCACTGAATCATTTGTGGATTACATCAAAACCAAGCCTATTGTATTTGAAGTCTTTGGGCATTATCAGCAGCACCCACTTCATCTGCAAGGACAGGAGCTTAAC	ENSMUSG00000063077.1	147093791	147093909	ATTGCGGTGGAGGTCACAGAGTCGTTTGTGGACTACATCAAAACCAAGCCCATTGTATTCGAGGTCTTTGGGCACTACCAGCAGCACCCACTCCATCTGCAAGGACAAGATCTTAACAG	ATTGCGGTGGAGGTCACAGAGTCGTTTGTGGACTACATCAAAACCAAGCCCATTGTATTCGAGGTCTTTGGGCACTACCAGCAGCACCCACTCCATCTGCAAGGACAAGATCTTAAC	dN:	0.0286	dS:	0.4677	w:	0.0612	overlap	0	-	intron-overlap	0	-	inclusion	0
KNOWN	CONSERVED_STRUCTURE:	CONST	ENSG00000054523.6	10340169	10340277	195	TTCCAGCCACCAAGTTAAACACGATGAGCAAAACCAGCCTTGGCCAGAGCATGAGCAAGTATGACCTCCTGGTTTGGTTTGAGATCAGTGAACTGGAGCCTACAGGAGA	CCAGCCACCAAGTTAAACACGATGAGCAAAACCAGCCTTGGCCAGAGCATGAGCAAGTATGACCTCCTGGTTTGGTTTGAGATCAGTGAACTGGAGCCTACAGGA	ENSMUSG00000063077.1	147090128	147090236	TTCCAGCTACTAAGTTAAACACCATGAACAAAACCACCCTTGGGCAAAGCATGAGCAAGTACGACCTTCTGGTTTGGTTTGAGATCAGTGAACTGGAGCCTACTGGAGA	CCAGCTACTAAGTTAAACACCATGAACAAAACCACCCTTGGGCAAAGCATGAGCAAGTACGACCTTCTGGTTTGGTTTGAGATCAGTGAACTGGAGCCTACTGGA	dN:	0.0252	dS:	0.5028	w:	0.0502	overlap	3	AV702966:AV704305:BI829019	intron-overlap	0	-	inclusion	1
KNOWN	CONSERVED_STRUCTURE:	CONST	ENSG00000054523.6	10342085	10342151	143	GTATATCCCAGCTGTGGTTGACCACACAGCAGGCTTGCCTTGCCAGGGGACATTTTTGCTTCATCAG	TATATCCCAGCTGTGGTTGACCACACAGCAGGCTTGCCTTGCCAGGGGACATTTTTGCTTCATCAG	ENSMUSG00000063077.1	147088450	147088516	GTATATTCCAGCTGTGGTTGACCATACTGCAGGCCTGCCCTGCCAGGGGACATTTTTGCTGCACCAG	TATATTCCAGCTGTGGTTGACCATACTGCAGGCCTGCCCTGCCAGGGGACATTTTTGCTGCACCAG	dN:	0.0005	dS:	0.4629	w:	0.0010	overlap	3	AV702966:AV704305:BI829019	intron-overlap	0	-	inclusion	1
KNOWN	CONSERVED_STRUCTURE:	CONST	ENSG00000054523.6	10346955	10347060	162	GTCGTATTCGGAATAAGCCTGAGGTGGATGAAGCTGCAGTTGATGCCATCCTCTCCCTAAATATTATTTCTGCCAAGTACCTGAAGTCTTCCCACAACTCTAGCAG	CGTATTCGGAATAAGCCTGAGGTGGATGAAGCTGCAGTTGATGCCATCCTCTCCCTAAATATTATTTCTGCCAAGTACCTGAAGTCTTCCCACAACTCTAGC	ENSMUSG00000063077.1	147084374	147084479	GTCGGATTAGGAATAAACCGGAGGTAGATGAAGCTGCAGTTGATGCTGTTCTTTCCCTGAACATCATCTCTGCTAAGTCCCTGAAGGCTGCCCACAGCTCCAGCAG	CGGATTAGGAATAAACCGGAGGTAGATGAAGCTGCAGTTGATGCTGTTCTTTCCCTGAACATCATCTCTGCTAAGTCCCTGAAGGCTGCCCACAGCTCCAGC	dN:	0.0715	dS:	0.9135	w:	0.0783	overlap	1	BI829019	intron-overlap	0	-	inclusion	1
KNOWN	CONSERVED_STRUCTURE:	CONST	ENSG00000054523.6	10355253	10355367	231	GACCTTCTACCGCTTTGAGGCTGTGTGGGATAGCTCTCTGCATAACTCCCTTCTTCTGAACCGAGTGACACCCTATGGAGAAAAGATCTACATGACCTTGTCGGCCTACCTAGAG	ACCTTCTACCGCTTTGAGGCTGTGTGGGATAGCTCTCTGCATAACTCCCTTCTTCTGAACCGAGTGACACCCTATGGAGAAAAGATCTACATGACCTTGTCGGCCTACCTAGAG	ENSMUSG00000063077.1	147078515	147078629	GACCTTCTACCGTTTCGAGGCAGTATGGGACAGCTCCCTACATAACTCCCTCCTTCTGAACCGAGTGACACCCTATGGAGAAAAGATCTACATGACCTTATCTGCTTATCTGGAG	ACCTTCTACCGTTTCGAGGCAGTATGGGACAGCTCCCTACATAACTCCCTCCTTCTGAACCGAGTGACACCCTATGGAGAAAAGATCTACATGACCTTATCTGCTTATCTGGAG	dN:	0.0006	dS:	0.6070	w:	0.0010	overlap	2	BI829019:BF327050	intron-overlap	0	-	inclusion	1
KNOWN	CONSERVED_STRUCTURE:	CONST	ENSG00000054523.6	10356016	10356149	270	CTGGATCATTGCATCCAGCCGGCTGTCATCACCAAGGATGTGTGCATGGTCTTCTACTCCCGAGATGCCAAGATCTCACCACCACGCTCTCTGCGTAGCCTCTTTGGCAGCGGCTACTCAAAGTCACCAGATTC	CTGGATCATTGCATCCAGCCGGCTGTCATCACCAAGGATGTGTGCATGGTCTTCTACTCCCGAGATGCCAAGATCTCACCACCACGCTCTCTGCGTAGCCTCTTTGGCAGCGGCTACTCAAAGTCACCAGAT	ENSMUSG00000063077.1	147077091	147077224	TTGGATCATTGCATCCAGCCGGCCGTCATCACTAAGGATGTGTGCATGGTCTTCTATTCCCGAGATGCCAAGATCTCACCACCGCGTTCTCTGCGAAACCTCTTTGGTAGTGGCTACTCAAAGTCACCAGACTC	TTGGATCATTGCATCCAGCCGGCCGTCATCACTAAGGATGTGTGCATGGTCTTCTATTCCCGAGATGCCAAGATCTCACCACCGCGTTCTCTGCGAAACCTCTTTGGTAGTGGCTACTCAAAGTCACCAGAC	dN:	0.0112	dS:	0.3365	w:	0.0333	overlap	2	BF327050:BI829019	intron-overlap	0	-	inclusion	1
KNOWN	CONSERVED_STRUCTURE:	CONST	ENSG00000054523.6	10359424	10359569	302	GTATGCAGAGAAGGAGAAGAAAAATCTTAGATACGTCAGTGGCATATGTGCGGGGAGAAGAGAACTTAGCAGGCTGGCGGCCCCGTGGAGACAGCCTCATCCTTGAGCACCAGTGGGAGCTGGAGAAGCTGGAGCTCCTACATGAG	ATGCAGAGAAGGAGAAGAAAAATCTTAGATACGTCAGTGGCATATGTGCGGGGAGAAGAGAACTTAGCAGGCTGGCGGCCCCGTGGAGACAGCCTCATCCTTGAGCACCAGTGGGAGCTGGAGAAGCTGGAGCTCCTACATGAG	ENSMUSG00000063077.1	147073941	147074086	GCATGCAGAGGCGGAGGAGAAAAGTCTTGGATACCTCAGTGGCATATGTGCGGGGAGAGGAGAACCTAGCGGGCTGGCGACCTCGTGGAGACAGCCTCATTCTGGAACACCAGTGGGAGCTGGAGAAGCTGGAGCTGCTGCATGAG	ATGCAGAGGCGGAGGAGAAAAGTCTTGGATACCTCAGTGGCATATGTGCGGGGAGAGGAGAACCTAGCGGGCTGGCGACCTCGTGGAGACAGCCTCATTCTGGAACACCAGTGGGAGCTGGAGAAGCTGGAGCTGCTGCATGAG	dN:	0.0100	dS:	0.6232	w:	0.0160	overlap	1	BF327050	intron-overlap	0	-	inclusion	1
KNOWN	CONSERVED_STRUCTURE:	CONST	ENSG00000054523.6	10359733	10359972	424	GTGGAAAAAACCCGCCACTTTTTGCTGCTGCGTGAGAGACTTGGTGACAGCATCCCCAAATCCCTGAGCGACTCGTTATCCCCCAGCCTCAGCAGTGGGACCCTCAGCACCTCCACCAGTATCTCCTCTCAGATCTCAACCACTACCTTTGAAAGCGCCATCACACCTAGCGAGAGCAGTGGCTATGATTCAGGAGACATCGAAAGCCTGGTGGACCGAGAGAAAGAGCTGGCTACCAAG	GTGGAAAAAACCCGCCACTTTTTGCTGCTGCGTGAGAGACTTGGTGACAGCATCCCCAAATCCCTGAGCGACTCGTTATCCCCCAGCCTCAGCAGTGGGACCCTCAGCACCTCCACCAGTATCTCCTCTCAGATCTCAACCACTACCTTTGAAAGCGCCATCACACCTAGCGAGAGCAGTGGCTATGATTCAGGAGACATCGAAAGCCTGGTGGACCGAGAGAAAGAGCTGGCTACCAAG	ENSMUSG00000063077.1	147073533	147073772	GTGGAAAAAACTCGCCACTTCTTGCTGCTTCGGGAGAGACTTGGTGACAGCGTCCCTAAGTCTCTGAGTGACTCACTGTCCCCCAGCCTGAGCAGTGGAACCCTTAGCACCTCCACCAGCATCTCCTCTCAGATCTCAACCACCACCTTTGAAAGCGCCATCACACCGAGCGAGAGCAGTGGCTACGACTCGGCAGACGTTGAAAGCCTGGTCGACCGGGAGAAAGAGCTGGCTACAAAG	GTGGAAAAAACTCGCCACTTCTTGCTGCTTCGGGAGAGACTTGGTGACAGCGTCCCTAAGTCTCTGAGTGACTCACTGTCCCCCAGCCTGAGCAGTGGAACCCTTAGCACCTCCACCAGCATCTCCTCTCAGATCTCAACCACCACCTTTGAAAGCGCCATCACACCGAGCGAGAGCAGTGGCTACGACTCGGCAGACGTTGAAAGCCTGGTCGACCGGGAGAAAGAGCTGGCTACAAAG	dN:	0.0169	dS:	0.6623	w:	0.0255	overlap	0	-	intron-overlap	0	-	inclusion	0
KNOWN	CONSERVED_STRUCTURE:	CONST	ENSG00000054523.6	10362791	10362862	150	TGCCTGCAACTTCTCACCCACACTTTCAACAGAGAATTCAGCCAGGTGCACGGCAGCGTCAGTGACTGTAAG	TGCCTGCAACTTCTCACCCACACTTTCAACAGAGAATTCAGCCAGGTGCACGGCAGCGTCAGTGACTGTAAG	ENSMUSG00000063077.1	147072045	147072116	TGCCTGCAGCTTCTCACCCACACTTTCAACCGAGAATTCAGCCAGGTGCACGGCAGCATCAGTGACTGTAAG	TGCCTGCAGCTTCTCACCCACACTTTCAACCGAGAATTCAGCCAGGTGCACGGCAGCATCAGTGACTGTAAG	dN:	0.0173	dS:	0.1831	w:	0.0942	overlap	0	-	intron-overlap	0	-	inclusion	0
KNOWN	CONSERVED_STRUCTURE:	CONST	ENSG00000054523.6	10368640	10368789	285	GACCCCAGAAGCCAATTCCCGGGCCTCTAGTCCCTGCCCAGAATTTGAACAGTTTCAGATTGTCCCAGCTGTGGAAACACCATATTTGGCCCGAGCAGGAAAAAACGAATTTCTCAATCTTGTTCCAGATATTGAAGAAATTAGACCAAG	ACCCCAGAAGCCAATTCCCGGGCCTCTAGTCCCTGCCCAGAATTTGAACAGTTTCAGATTGTCCCAGCTGTGGAAACACCATATTTGGCCCGAGCAGGAAAAAACGAATTTCTCAATCTTGTTCCAGATATTGAAGAAATTAGACCA	ENSMUSG00000063077.1	147068210	147068359	GACCCCAGAAGCCAACTCTCGTGCCTCCAGTCCCTGCCAAGAATTTGAACAGTTTCAGATCGTCCCAACTGTGGAGACACCCTATTTGGCCCGAGCAGGGAAGAATGAATTTCTCAATCTTGTTCCAGACATTGAAGAAGTCAGAGCGGG	ACCCCAGAAGCCAACTCTCGTGCCTCCAGTCCCTGCCAAGAATTTGAACAGTTTCAGATCGTCCCAACTGTGGAGACACCCTATTTGGCCCGAGCAGGGAAGAATGAATTTCTCAATCTTGTTCCAGACATTGAAGAAGTCAGAGCG	dN:	0.0409	dS:	0.4316	w:	0.0949	overlap	0	-	intron-overlap	0	-	inclusion	0
KNOWN	CONSERVED_STRUCTURE:	CONST	ENSG00000054611.5	45509917	45510257	549	TTTGCTCAGGTCCACGGCCAAGATGCCGACCACACCAGTGAAGGCCAAGAGGGTCAGCACCTTCCAGGAGTTTGAGAGCAATACCAGCGATGCCTGGGACGCTGGGGAGGACGACGATGAGCTCCTGGCCATGGCGGCGGAGAGCCTGAACTCCGAGGTGGTCATGGAGACGGCCAACCGTGTGCTGCGTAACCACAGCCAGCGGCAGGGGCGGCCCACGCTGCAGGAGGGGCCAGGGCTTCAGCAGAAGCCCAGGCCCGAGGCAGAGCCGCCCTCACCCCCCAGCGGCGACCTCCGGCTGGTGAAGTCGGTCAGTGAGAGCCACACGTCCTGTCCTGCAG	TTGCTCAGGTCCACGGCCAAGATGCCGACCACACCAGTGAAGGCCAAGAGGGTCAGCACCTTCCAGGAGTTTGAGAGCAATACCAGCGATGCCTGGGACGCTGGGGAGGACGACGATGAGCTCCTGGCCATGGCGGCGGAGAGCCTGAACTCCGAGGTGGTCATGGAGACGGCCAACCGTGTGCTGCGTAACCACAGCCAGCGGCAGGGGCGGCCCACGCTGCAGGAGGGGCCAGGGCTTCAGCAGAAGCCCAGGCCCGAGGCAGAGCCGCCCTCACCCCCCAGCGGCGACCTCCGGCTGGTGAAGTCGGTCAGTGAGAGCCACACGTCCTGTCCTGCA	ENSMUSG00000051864.2	86596235	86596572	CTTGCTCAAGTCCACGCCCAAGGTGCCCACCACTCCGGTGAAGGCCAAGCGGGTCAGCACCTTCCAGGAGTTTGAGAGCAACACCAGTGATGCTTGGGATGCCGGTGAAGACGATGATGAGCTCCTGGCCATGGCGACAGAGAGCCTGAACTCTGAGGTGGTCATGGAGACAGCACATCGTGTCCTGCGCAATCACAGCCAGAGGCAGAGCCAGCCTTCACAGAAGACGACAGAACCAGAGCCAGAGCCTCAGCCCATAGCAGAGCCTCCTGTACCTCCCAGTGGTGACCTTCGCCTGGTGAAGTCTGTCAGTGAGAGCCACACTCCTTGTCCTTCAG	TTGCTCAAGTCCACGCCCAAGGTGCCCACCACTCCGGTGAAGGCCAAGCGGGTCAGCACCTTCCAGGAGTTTGAGAGCAACACCAGTGATGCTTGGGATGCCGGTGAAGACGATGATGAGCTCCTGGCCATGGCGACAGAGAGCCTGAACTCTGAGGTGGTCATGGAGACAGCACATCGTGTCCTGCGCAATCACAGCCAGAGGCAGAGCCAGCCTTCA---CAGAAGACGACAGAACCAGAGCCAGAGCCTCAGCCCATAGCAGAGCCTCCTGTACCTCCCAGTGGTGACCTTCGCCTGGTGAAGTCTGTCAGTGAGAGCCACACTCCTTGTCCTTCA	dN:	0.1046	dS:	1.0523	w:	0.0994	overlap	19	BI771635:BG705584:BG686177:BG686734:BG719049:BI763082:BI457691:BI823938:BI521270:BI910246:BI761843:BI908134:BI909127:BI910780:BI489849:BM919932:BQ068231:BX280680:CF994740	intron-overlap	0	-	inclusion	1
KNOWN	CONSERVED_STRUCTURE:	CONST	ENSG00000054611.5	45595068	45595138	146	AGGAATTACGGAGGTTGAGCTGGTCCGGAATCCCTAAGCCAGTGCGTCCAATGACGTGGAAGCTCCTCTCA	GAATTACGGAGGTTGAGCTGGTCCGGAATCCCTAAGCCAGTGCGTCCAATGACGTGGAAGCTCCTCTCA	ENSMUSG00000051864.2	86652853	86652923	AGGAATTACGGAAGCTGAGCTGGTCCGGAATCCCAAAGCCAGTTCGTCCAATGACATGGAAACTTCTCTCA	GAATTACGGAAGCTGAGCTGGTCCGGAATCCCAAAGCCAGTTCGTCCAATGACATGGAAACTTCTCTCA	dN:	0.0220	dS:	0.3961	w:	0.0555	overlap	8	BG686177:BG686734:BI763082:BI754872:BI489849:BI771635:BI821853:D31239	intron-overlap	0	-	inclusion	1
KNOWN	CONSERVED_STRUCTURE:	CONST	ENSG00000054611.5	45607681	45607809	269	GGTTACCTTCCCGCCAATGTAGACCGGAGACCAGCCACTCTCCAGAGAAAACAAAAAGAATATTTTGCATTTATTGAGCACTATTACGATTCTAGGAACGACGAAGTTCACCAGGACACATACAGGCAG	GGTTACCTTCCCGCCAATGTAGACCGGAGACCAGCCACTCTCCAGAGAAAACAAAAAGAATATTTTGCATTTATTGAGCACTATTACGATTCTAGGAACGACGAAGTTCACCAGGACACATACAGGCAG	ENSMUSG00000051864.2	86660366	86660494	GGTTACCTTCCTGCCAATGTTGACCGAAGACCAGCCACGCTGCAGAGGAAACAGAAGGAATACTTTGCTTTCATTGAGCATTATTACAGCTCTAGGAATGACGAAGTTCACCAGGACACGTATCGCCAG	GGTTACCTTCCTGCCAATGTTGACCGAAGACCAGCCACGCTGCAGAGGAAACAGAAGGAATACTTTGCTTTCATTGAGCATTATTACAGCTCTAGGAATGACGAAGTTCACCAGGACACGTATCGCCAG	dN:	0.0220	dS:	1.8394	w:	0.0120	overlap	2	BI754872:BI821853	intron-overlap	0	-	inclusion	1
KNOWN	CONSERVED_STRUCTURE:	CONST	ENSG00000054611.5	45611199	45611261	123	ATCCACATAGACATCCCTCGCATGAGCCCTGAAGCGTTGATCCTGCAGCCCAAGGTGACGGAG	ATCCACATAGACATCCCTCGCATGAGCCCTGAAGCGTTGATCCTGCAGCCCAAGGTGACGGAG	ENSMUSG00000051864.2	86662265	86662327	ATCCATATCGACATCCCTCGGATGAGCCCGGAAGCGCTGATTCTTCAGCCCAAGGTGACAGAG	ATCCATATCGACATCCCTCGGATGAGCCCGGAAGCGCTGATTCTTCAGCCCAAGGTGACAGAG	dN:	0.0012	dS:	1.1700	w:	0.0010	overlap	1	BI821853	intron-overlap	0	-	inclusion	1
KNOWN	CONSERVED_STRUCTURE:	CONST	ENSG00000054611.5	45628489	45628603	249	ATTTTTGAAAGGATCTTGTTCATATGGGCGATCCGCCACCCAGCCAGTGGATACGTTCAGGGTATAAATGATCTCGTCACTCCTTTCTTTGTGGTCTTCATTTGTGAATACATAG	ATTTTTGAAAGGATCTTGTTCATATGGGCGATCCGCCACCCAGCCAGTGGATACGTTCAGGGTATAAATGATCTCGTCACTCCTTTCTTTGTGGTCTTCATTTGTGAATACATA	ENSMUSG00000051864.2	86672446	86672560	ATTTTCGAAAGGATCTTGTTTATATGGGCAATCCGACACCCTGCCAGTGGATACGTTCAGGGAATAAATGACCTGGTCACTCCGTTCTTCGTGGTCTTCATTTGCGAGTACACAG	ATTTTCGAAAGGATCTTGTTTATATGGGCAATCCGACACCCTGCCAGTGGATACGTTCAGGGAATAAATGACCTGGTCACTCCGTTCTTCGTGGTCTTCATTTGCGAGTACACA	dN:	0.0124	dS:	0.6574	w:	0.0189	overlap	2	AV649624:BI821853	intron-overlap	0	-	inclusion	1
KNOWN	CONSERVED_STRUCTURE:	CONST	ENSG00000054611.5	45690705	45690814	183	AGGCAGAGGAGGTGGACACGGTGGACGTCTCCGGCGTGCCCGCAGAGGTGCTGTGCAACATCGAGGCCGACACCTACTGGTGCATGAGCAAGCTGCTGGATGGCATTCAG	GCAGAGGAGGTGGACACGGTGGACGTCTCCGGCGTGCCCGCAGAGGTGCTGTGCAACATCGAGGCCGACACCTACTGGTGCATGAGCAAGCTGCTGGATGGCATTCAG	ENSMUSG00000051864.2	86712243	86712352	ACCGGGAGGACGTGGACAAGGTCGATGTCTCCAGTGTGCCTGCAGAGGTGCTTCGCAACATTGAGGCTGACACCTACTGGTGCATGAGCAAGCTTCTGGATGGCATTCAG	CGGGAGGACGTGGACAAGGTCGATGTCTCCAGTGTGCCTGCAGAGGTGCTTCGCAACATTGAGGCTGACACCTACTGGTGCATGAGCAAGCTTCTGGATGGCATTCAG	dN:	0.0751	dS:	0.8288	w:	0.0906	overlap	1	AV649624	intron-overlap	0	-	inclusion	1
KNOWN	CONSERVED_STRUCTURE:	CONST	ENSG00000054611.5	45714049	45714124	142	GACAACTACACCTTTGCCCAACCTGGGATTCAAATGAAAGTGAAAATGTTAGAAGAACTCGTGAGCCGGATTGATG	GACAACTACACCTTTGCCCAACCTGGGATTCAAATGAAAGTGAAAATGTTAGAAGAACTCGTGAGCCGGATTGAT	ENSMUSG00000051864.2	86727734	86727809	GACAACTACACCTTTGCCCAACCTGGGATTCAGATGAAAGTGAAGATGCTGGAAGAGCTTGTGAGCCGGATTGATG	GACAACTACACCTTTGCCCAACCTGGGATTCAGATGAAAGTGAAGATGCTGGAAGAGCTTGTGAGCCGGATTGAT	dN:	0.0003	dS:	0.3452	w:	0.0010	overlap	1	AV649624	intron-overlap	0	-	inclusion	1
KNOWN	CONSERVED_STRUCTURE:	CONST	ENSG00000054611.5	45753486	45753613	271	AGCAAGTGCACCGGCACCTGGACCAACACGAAGTGAGATACCTGCAGTTTGCCTTCCGCTGGATGAACAACCTGCTGATGAGGGAGGTGCCCCTGCGTTGTACCATCCGCCTGTGGGACACCTACCAG	CAAGTGCACCGGCACCTGGACCAACACGAAGTGAGATACCTGCAGTTTGCCTTCCGCTGGATGAACAACCTGCTGATGAGGGAGGTGCCCCTGCGTTGTACCATCCGCCTGTGGGACACCTACCAG	ENSMUSG00000051864.2	86752095	86752222	AGCGAGTCCACCGGCATCTGGACGGGCATGAGGTGCGGTACCTGCAGTTTGCCTTCCGCTGGATGAACAACCTGCTGATGAGGGAGCTGCCCCTGCGCTGCACCATCCGCCTGTGGGACACTTACCAG	CGAGTCCACCGGCATCTGGACGGGCATGAGGTGCGGTACCTGCAGTTTGCCTTCCGCTGGATGAACAACCTGCTGATGAGGGAGCTGCCCCTGCGCTGCACCATCCGCCTGTGGGACACTTACCAG	dN:	0.0444	dS:	1.6000	w:	0.0278	overlap	2	BM687149:AV649624	intron-overlap	0	-	inclusion	1
KNOWN	CONSERVED_STRUCTURE:	CONST	ENSG00000054611.5	45827923	45828018	204	TCTGAACCGGACGGCTTTTCTCATTTCCACTTGTACGTGTGCGCTGCTTTTCTCGTGAGATGGAGGAAGGAAATACTAGAAGAAAAAGATTTTCAA	TCTGAACCGGACGGCTTTTCTCATTTCCACTTGTACGTGTGCGCTGCTTTTCTCGTGAGATGGAGGAAGGAAATACTAGAAGAAAAAGATTTTCAA	ENSMUSG00000051864.2	86810036	86810131	TCTGAACCCGAGGGCTTTTCTCATTTCCACTTATATGTTTGTGCTGCTTTCCTCGTGAGATGGAGGAGAGAAATTCTAGAAGAAAGAGATTTTCAA	TCTGAACCCGAGGGCTTTTCTCATTTCCACTTATATGTTTGTGCTGCTTTCCTCGTGAGATGGAGGAGAGAAATTCTAGAAGAAAGAGATTTTCAA	dN:	0.0423	dS:	0.5056	w:	0.0837	overlap	6	AA233698:AA252908:BM687149:BM700002:BX114419:R07694	intron-overlap	0	-	inclusion	1
KNOWN	CONSERVED_STRUCTURE:	CONST	ENSG00000054793.5	49654763	49654966	398	GGAGCACCATCATGTACGGGGCGCTGCTGCTGTTTGAGTCGGAGTTCGTGCACATCGTGGCCATCTCCTTCACCTCGCTGATCCTCACCGAGCTGCTCATGGTGGCGCTGACCATCCAGACCTGGCACTGGCTCATGACAGTGGCGGAGCTGCTCAGCCTGGCCTGCTACATCGCCTCCCTGGTGTTCTTACACGAGTTCATCG	AGCACCATCATGTACGGGGCGCTGCTGCTGTTTGAGTCGGAGTTCGTGCACATCGTGGCCATCTCCTTCACCTCGCTGATCCTCACCGAGCTGCTCATGGTGGCGCTGACCATCCAGACCTGGCACTGGCTCATGACAGTGGCGGAGCTGCTCAGCCTGGCCTGCTACATCGCCTCCCTGGTGTTCTTACACGAGTTCATC	ENSMUSG00000027546.3	168700619	168700822	GGAGCACCATCATGTACGGGGCGCTGCTGCTGTTCGAGTCGGAGTTTGTACACATCGTGGCAATCTCCTTCACATCCCTCATCCTCACTGAGCTACTGATGGTGGCGCTCACCATCCAGACGTGGCACTGGCTCATGACAGTGGCCGAGCTACTCAGCCTGGCCTGCTACATTGCCTCCCTGGTGTTCCTCCATGAGTTCATCG	AGCACCATCATGTACGGGGCGCTGCTGCTGTTCGAGTCGGAGTTTGTACACATCGTGGCAATCTCCTTCACATCCCTCATCCTCACTGAGCTACTGATGGTGGCGCTCACCATCCAGACGTGGCACTGGCTCATGACAGTGGCCGAGCTACTCAGCCTGGCCTGCTACATTGCCTCCCTGGTGTTCCTCCATGAGTTCATC	dN:	0.0016	dS:	1.5537	w:	0.0010	overlap	0	-	intron-overlap	0	-	inclusion	0
KNOWN	CONSERVED_STRUCTURE:	CONST	ENSG00000054793.5	49657473	49657530	115	GGACGGCCGTTGTCCTACAAGACATTCTTAATATGGGTTTTGATTAGCATCTATCAAG	GGACGGCCGTTGTCCTACAAGACATTCTTAATATGGGTTTTGATTAGCATCTATCAA	ENSMUSG00000027546.3	168702188	168702245	GGGCGGCCACTGTCCTACAAGACGTTCTTAATTTGGGTGTTAATCAGCATCTATCAAG	GGGCGGCCACTGTCCTACAAGACGTTCTTAATTTGGGTGTTAATCAGCATCTATCAA	dN:	0.0013	dS:	1.2594	w:	0.0010	overlap	1	BE700722	intron-overlap	0	-	inclusion	1
KNOWN	CONSERVED_STRUCTURE:	CONST	ENSG00000054793.5	49658464	49658572	208	GTACTCCACAATTTACACCATGTTTCCTGTGTTTTCTCTGGTCCTGGACAAAGATGTCAAATCGGAAGTTGCCATGCTGTATCCTGAGCTCTACAAGGATCTTCTCAAG	TACTCCACAATTTACACCATGTTTCCTGTGTTTTCTCTGGTCCTGGACAAAGATGTCAAATCGGAAGTTGCCATGCTGTATCCTGAGCTCTACAAGGATCTTCTCAAG	ENSMUSG00000027546.3	168703000	168703108	GTATTCTACCATCTACACGATGTTTCCCGTGTTCTCCCTGGTTTTGGACAAAGACGTGAAGTCGGAAGTCGCCATGTTGTATCCTGAGCTCTACAAGGACCTGCTTAAG	TATTCTACCATCTACACGATGTTTCCCGTGTTCTCCCTGGTTTTGGACAAAGACGTGAAGTCGGAAGTCGCCATGTTGTATCCTGAGCTCTACAAGGACCTGCTTAAG	dN:	0.0012	dS:	1.1607	w:	0.0010	overlap	1	BE700722	intron-overlap	0	-	inclusion	1
KNOWN	CONSERVED_STRUCTURE:	CONST	ENSG00000054793.5	49660047	49660111	122	GCTGTCTTTTCCTCCGTGTTTTACTTTGCCTCCGTCCCTCTCTATCAAGGATTCCTCATCATTGG	GCTGTCTTTTCCTCCGTGTTTTACTTTGCCTCCGTCCCTCTCTATCAAGGATTCCTCATCATT	ENSMUSG00000027546.3	168703749	168703813	GCTGTCTTCTCGTCTGTGTTCTACTTTGCATCCGTTCCTCTCTACCAAGGCTTCCTGATCATTGG	GCTGTCTTCTCGTCTGTGTTCTACTTTGCATCCGTTCCTCTCTACCAAGGCTTCCTGATCATT	dN:	0.0017	dS:	1.6582	w:	0.0010	overlap	1	BE700722	intron-overlap	0	-	inclusion	1
KNOWN	CONSERVED_STRUCTURE:	CONST	ENSG00000054793.5	49672020	49672118	205	GTTTGGATGCTGACAGGGGACAAGCTGGAGACAGCTACGTGCACAGCGAAGAATGCACATCTGGTGACCAGAAACCAAGACATCCACGTTTTTCGGCTG	GTTTGGATGCTGACAGGGGACAAGCTGGAGACAGCTACGTGCACAGCGAAGAATGCACATCTGGTGACCAGAAACCAAGACATCCACGTTTTTCGGCTG	ENSMUSG00000027546.3	168712647	168712745	GTTTGGATGCTAACAGGGGACAAGCTGGAGACAGCCACGTGCACAGCCAAGAACGCACATCTGGTGACCAGAAACCAAGATATCCATGTTTTCCGACTG	GTTTGGATGCTAACAGGGGACAAGCTGGAGACAGCCACGTGCACAGCCAAGAACGCACATCTGGTGACCAGAAACCAAGATATCCATGTTTTCCGACTG	dN:	0.0004	dS:	0.3697	w:	0.0010	overlap	0	-	intron-overlap	0	-	inclusion	0
KNOWN	CONSERVED_STRUCTURE:	CONST	ENSG00000054793.5	49675138	49675308	326	GCCCGCTACGTCCAGGCCAAGCTGAGTGTGCACGACCGCTCCCTCAAAGTGGCCACGGTGATCGAGAGCCTGGAGATGGAGATGGAACTGCTGTGCCTGACGGGCGTGGAGGACCAGCTGCAGGCAGATGTGCGGCCCACGCTGGAGACCCTGAGGAATGCTGGCATCAAG	GCCCGCTACGTCCAGGCCAAGCTGAGTGTGCACGACCGCTCCCTCAAAGTGGCCACGGTGATCGAGAGCCTGGAGATGGAGATGGAACTGCTGTGCCTGACGGGCGTGGAGGACCAGCTGCAGGCAGATGTGCGGCCCACGCTGGAGACCCTGAGGAATGCTGGCATCAAG	ENSMUSG00000027546.3	168715686	168715856	GCCCGCTACGTCCAGGCTAAGCTGAGTGTGCATGACCGCTCGCTGAAGGTGGCCACGGTGATCGAGAGCCTGGAGATGGAGATGGAGCTGCTGTGCCTGACTGGTGTGGAGGACCAGCTGCAGGCAGATGTCAGGCCCACGCTGGAGACGCTGCGCAACGCTGGCATCAAG	GCCCGCTACGTCCAGGCTAAGCTGAGTGTGCATGACCGCTCGCTGAAGGTGGCCACGGTGATCGAGAGCCTGGAGATGGAGATGGAGCTGCTGTGCCTGACTGGTGTGGAGGACCAGCTGCAGGCAGATGTCAGGCCCACGCTGGAGACGCTGCGCAACGCTGGCATCAAG	dN:	0.0009	dS:	0.9185	w:	0.0010	overlap	0	-	intron-overlap	0	-	inclusion	0
KNOWN	CONSERVED_STRUCTURE:	CONST	ENSG00000054793.5	49678926	49679018	188	GATGAATCAACTGGAGAAATTACGTTTTACATGAAGGGAGCAGATGTGGTCATGGCTGGCATTGTGCAGTACAATGACTGGTTGGAGGAAGAG	GATGAATCAACTGGAGAAATTACGTTTTACATGAAGGGAGCAGATGTGGTCATGGCTGGCATTGTGCAGTACAATGACTGGTTGGAGGAAGAG	ENSMUSG00000027546.3	168717294	168717386	GATGAGTCCACGGGGGAAATCACGTTCTACATGAAGGGAGCAGACGTCGTCATGGCTGGCATTGTCCAGTACAACGACTGGCTGGAGGAGGAG	GATGAGTCCACGGGGGAAATCACGTTCTACATGAAGGGAGCAGACGTCGTCATGGCTGGCATTGTCCAGTACAACGACTGGCTGGAGGAGGAG	dN:	0.0012	dS:	1.1799	w:	0.0010	overlap	1	BG981227	intron-overlap	0	-	inclusion	1
KNOWN	CONSERVED_STRUCTURE:	CONST	ENSG00000054793.5	49689289	49689450	308	GTGGCCCTGGTACAGTGGACGGAAAGTGTGGGCTTAACCCTGGTGGGCCGAGACCAGTCTTCCATGCAGCTGAGGACCCCTGGCGACCAGATCCTGAACTTCACCATCCTACAGATCTTCCCTTTCACCTATGAAAGCAAACGTATGGGCATCATCGTGCGG	GTGGCCCTGGTACAGTGGACGGAAAGTGTGGGCTTAACCCTGGTGGGCCGAGACCAGTCTTCCATGCAGCTGAGGACCCCTGGCGACCAGATCCTGAACTTCACCATCCTACAGATCTTCCCTTTCACCTATGAAAGCAAACGTATGGGCATCATCGTGCGG	ENSMUSG00000027546.3	168725047	168725208	GTGGCTCTGGTCCAGTGGACAGAAAGTGTGGGACTGACGCTGGTGGGTCGAGACCAGTCCTCCATGCAGCTGAGGACCCCTGGTGACCAGGTCCTGAATCTCACTATCCTTCAGGTCTTCCCGTTCACCTATGAGAGCAAGCGGATGGGCATCATCGTGCGG	GTGGCTCTGGTCCAGTGGACAGAAAGTGTGGGACTGACGCTGGTGGGTCGAGACCAGTCCTCCATGCAGCTGAGGACCCCTGGTGACCAGGTCCTGAATCTCACTATCCTTCAGGTCTTCCCGTTCACCTATGAGAGCAAGCGGATGGGCATCATCGTGCGG	dN:	0.0262	dS:	1.1366	w:	0.0230	overlap	0	-	intron-overlap	0	-	inclusion	0
KNOWN	CONSERVED_STRUCTURE:	CONST	ENSG00000054793.5	49706884	49707096	421	CAATCCCAGGACCCACCGGCTCAGAAGGGCCCAACGCTCACCACTAAGGTCCGGCGGACCATGAGCAGCCGCGTGCACGAAGCCGTGAAGGCCATCGCGCTCTGCCACAACGTGACTCCCGTGTATGAGTCCAACGGTGTGACTGATCAGGCTGAGGCCGAGAAGCAGTACGAAGACTCCTGCCGCGTATACCAGGCATCCAGCCCCGATGAG	CAATCCCAGGACCCACCGGCTCAGAAGGGCCCAACGCTCACCACTAAGGTCCGGCGGACCATGAGCAGCCGCGTGCACGAAGCCGTGAAGGCCATCGCGCTCTGCCACAACGTGACTCCCGTGTATGAGTCCAACGGTGTGACTGATCAGGCTGAGGCCGAGAAGCAGTACGAAGACTCCTGCCGCGTATACCAGGCATCCAGCCCCGATGAG	ENSMUSG00000027546.3	168731124	168731336	CAATCCCAGGATCCACCTGCTCAGAAGGGCCCCACGGTCACCACCAAGGTTCGGAGGACCATGAGCAGCCGTGTCCACGAGGCTGTGAAGGCCATTGCACTCTGCCACAACGTGACACCCGTGTACGAGTCCAATGGTGTGACGGACCAGGCTGAGGCTGAGAAGCAGTTTGAGGACTCCTGCCGAGTGTACCAGGCATCCAGCCCGGATGAG	CAATCCCAGGATCCACCTGCTCAGAAGGGCCCCACGGTCACCACCAAGGTTCGGAGGACCATGAGCAGCCGTGTCCACGAGGCTGTGAAGGCCATTGCACTCTGCCACAACGTGACACCCGTGTACGAGTCCAATGGTGTGACGGACCAGGCTGAGGCTGAGAAGCAGTTTGAGGACTCCTGCCGAGTGTACCAGGCATCCAGCCCGGATGAG	dN:	0.0121	dS:	0.8460	w:	0.0143	overlap	0	-	intron-overlap	0	-	inclusion	0
KNOWN	CONSERVED_STRUCTURE:	CONST	ENSG00000054793.5	49721061	49721203	275	TTTGCGTGTGAACCTGGACATGGGCAAGATCGTGTACAGCTGGGTGATTCGAAGGGACTCGAAAATCCCCGGGACCGTGGTTCGCTCCAGCACGATTCCTGAGCAGCTGGGCAGGATTTCGTACTTACTCACAGACAAGACAG	TTGCGTGTGAACCTGGACATGGGCAAGATCGTGTACAGCTGGGTGATTCGAAGGGACTCGAAAATCCCCGGGACCGTGGTTCGCTCCAGCACGATTCCTGAGCAGCTGGGCAGGATTTCGTACTTACTCACAGACAAGACA	ENSMUSG00000027546.3	168737910	168738052	CTTGCGTGTGAACTTGGACATGGGCAAGATCGTGTACAGCTGGGTGATCCGCAGGGATTCCAAAATCCCCGGGACCGTGGTTCGTTCCAGCACAATTCCTGAGCAGCTGGGCAGGATTTCGTACTTGCTCACAGACAAGACAG	TTGCGTGTGAACTTGGACATGGGCAAGATCGTGTACAGCTGGGTGATCCGCAGGGATTCCAAAATCCCCGGGACCGTGGTTCGTTCCAGCACAATTCCTGAGCAGCTGGGCAGGATTTCGTACTTGCTCACAGACAAGACA	dN:	0.0003	dS:	0.3137	w:	0.0010	overlap	2	AW900322:BG945211	intron-overlap	0	-	inclusion	1
KNOWN	CONSERVED_STRUCTURE:	CONST	ENSG00000054793.5	49724099	49724259	320	ATCGGCCTGTTCGACTTGGAAGTGAACTGCCTCACCAAGATCCTCTTTGGTGCCCTGGTGGTGGTCTCGCTGGTCATGGTTGCCCTTCAGCACTTTGCAGGCCGTTGGTACCTGCAGATCATCCGCTTCCTCCTCTTGTTTTCCAACATCATCCCCATTAG	ATCGGCCTGTTCGACTTGGAAGTGAACTGCCTCACCAAGATCCTCTTTGGTGCCCTGGTGGTGGTCTCGCTGGTCATGGTTGCCCTTCAGCACTTTGCAGGCCGTTGGTACCTGCAGATCATCCGCTTCCTCCTCTTGTTTTCCAACATCATCCCCATT	ENSMUSG00000027546.3	168738319	168738479	ATTGGCCTGTTCGACCTGGAGGTGAACTGCCTCACCAAGATCCTGTTTGGTGCGCTGGTGGTGGTGTCGCTGGTCATGGTGGCCCTGCAGCACTTTGCCGGCCGCTGGTACCTGCAGATCATCCGCTTCCTGCTCCTGTTTTCCAACATCATTCCTATCAG	ATTGGCCTGTTCGACCTGGAGGTGAACTGCCTCACCAAGATCCTGTTTGGTGCGCTGGTGGTGGTGTCGCTGGTCATGGTGGCCCTGCAGCACTTTGCCGGCCGCTGGTACCTGCAGATCATCCGCTTCCTGCTCCTGTTTTCCAACATCATTCCTATC	dN:	0.0007	dS:	0.7420	w:	0.0010	overlap	4	BF748606:BF091641:BG945211:BG982994	intron-overlap	0	-	inclusion	1
KNOWN	CONSERVED_STRUCTURE:	CONST	ENSG00000054793.5	49726078	49726154	134	GTACTGTTGTGGGTGTTGTTCTTTACACTGGCAGAGAACTCCGGAGTGTCATGAATACCTCAAATCCCCGAAGTAAG	ACTGTTGTGGGTGTTGTTCTTTACACTGGCAGAGAACTCCGGAGTGTCATGAATACCTCAAATCCCCGAAGTAAG	ENSMUSG00000027546.3	168739260	168739336	GCACTGTTGTAGGCGTTGTTCTCTACACTGGCAGAGAACTGCGGAGTGTCATGAATACTTCCGACCCCAGAAGTAAG	ACTGTTGTAGGCGTTGTTCTCTACACTGGCAGAGAACTGCGGAGTGTCATGAATACTTCCGACCCCAGAAGTAAG	dN:	0.0183	dS:	0.6681	w:	0.0273	overlap	3	BF748606:BF091641:BG982994	intron-overlap	0	-	inclusion	1
KNOWN	CONSERVED_STRUCTURE:	CONST	ENSG00000054793.5	49762912	49763020	197	GGCTTCGTGCTGGCCGTCACTGTCATCCGTGAGGCGGTGGAGGAGATCCGATGCTACGTGCGGGACAAGGAAGTCAACTCCCAGGTCTACAGCCGGCTCACAGCACGAG	GGCTTCGTGCTGGCCGTCACTGTCATCCGTGAGGCGGTGGAGGAGATCCGATGCTACGTGCGGGACAAGGAAGTCAACTCCCAGGTCTACAGCCGGCTCACAGCACGA	ENSMUSG00000027546.3	168768241	168768349	GGCTTCGTGCTGGCTGTCACCATCATCCGTGAGGCAGTAGAGGAGATCCGATGTTATGTGCGTGACAAGGAGATGAACTCCCAGGTCTACAGCCGGCTCACGTCACGAG	GGCTTCGTGCTGGCTGTCACCATCATCCGTGAGGCAGTAGAGGAGATCCGATGTTATGTGCGTGACAAGGAGATGAACTCCCAGGTCTACAGCCGGCTCACGTCACGA	dN:	0.0393	dS:	0.8223	w:	0.0478	overlap	0	-	intron-overlap	0	-	inclusion	0
KNOWN	CONSERVED_STRUCTURE:	CONST	ENSG00000054793.5	49779780	49779924	344	GTGCTGCGAGTGGCTGAGATGCTGCGGTGGAGGGGAGGCCAGGCCCCGCACTGTCTGGCTGGGGCACCCCGAGAAGAGAGACCAGAGGTATCCTCGGAATGTCATCAACAATCAGAAGTACAATTTCTTCACCTTTCTTCCTGGG	TGCTGCGAGTGGCTGAGATGCTGCGGTGGAGGGGAGGCCAGGCCCCGCACTGTCTGGCTGGGGCACCCCGAGAAGAGAGACCAGAGGTATCCTCGGAATGTCATCAACAATCAGAAGTACAATTTCTTCACCTTTCTTCCTGGG	ENSMUSG00000027546.3	168773950	168774094	GTGCTGTGAGTGGCTGAGATGTTGCGGTGGAGGGGAGCCCAGGCCCCGTACTGTCTGGTTGGGACACCCCGAGAAGAGGGACCAGCGGTACCCTCGAAATGTCATCAACAACCAGAAGTACAATTTCTTCACATTTCTTCCTGGG	TGCTGTGAGTGGCTGAGATGTTGCGGTGGAGGGGAGCCCAGGCCCCGTACTGTCTGGTTGGGACACCCCGAGAAGAGGGACCAGCGGTACCCTCGAAATGTCATCAACAACCAGAAGTACAATTTCTTCACATTTCTTCCTGGG	dN:	0.0092	dS:	0.4383	w:	0.0210	overlap	0	-	intron-overlap	0	-	inclusion	0
KNOWN	CONSERVED_STRUCTURE:	CONST	ENSG00000054796.3	55338331	55338461	198	ATGGCCTTTGCACCTATGGGGCCCGAGGCCTCGTTCTTCGACGTTTTGGACCGACACAGGGAGTCCCTGCTGGCTGCCCTGAGGAGAGGTGGCAGGGAGCCCCCAACTGGGGGAAGCCGCCTGGCCTCCAG	ATGGCCTTTGCACCTATGGGGCCCGAGGCCTCGTTCTTCGACGTTTTGGACCGACACAGGGAGTCCCTGCTGGCTGCCCTGAGGAGAGGTGGCAGGGAGCCCCCAACTGGGGGAAGCCGCCTGGCCTCC	ENSMUSG00000005883.3	173043325	173043455	ATGGCGTTCGCGCCTATGGGGCCCGAGGCCTCGTTCTTCGACGCCCTGGATCGGCACAGGGCTTCCCTGTTGGCCATGGTGAAGAGAGGCGCAGGGGAGACCCCTGCCGGGGCCACCCGCGTGGCCTCTAG	ATGGCGTTCGCGCCTATGGGGCCCGAGGCCTCGTTCTTCGACGCCCTGGATCGGCACAGGGCTTCCCTGTTGGCCATGGTGAAGAGAGGCGCAGGGGAGACCCCTGCCGGGGCCACCCGCGTGGCCTCT	dN:	0.1598	dS:	1.0159	w:	0.1573	overlap	0	-	intron-overlap	0	-	inclusion	0
KNOWN	CONSERVED_STRUCTURE:	CONST	ENSG00000054796.3	55341651	55341739	129	GTTTGAAGATTCTGTGGGTCTTCAGATGGTATCCCATTGCACCACCAGAAAGATCAAAAGTGATTCACCAAAATCAGCTCAAAAATTTT	TTTGAAGATTCTGTGGGTCTTCAGATGGTATCCCATTGCACCACCAGAAAGATCAAAAGTGATTCACCAAAATCAGCTCAAAAATTT	ENSMUSG00000005883.3	173047447	173047535	GTTTGATGATTCTGTCGGCCTTCGGATGATACCTCAGTGTACCACAAGAAAAATCAGAAGCGATTCACCAAAATCAGTTAAGAAATTCG	TTTGATGATTCTGTCGGCCTTCGGATGATACCTCAGTGTACCACAAGAAAAATCAGAAGCGATTCACCAAAATCAGTTAAGAAATTC	dN:	0.1353	dS:	0.9193	w:	0.1472	overlap	2	BI827785:BI826715	intron-overlap	0	-	inclusion	1
KNOWN	CONSERVED_STRUCTURE:	CONST	ENSG00000054796.3	55342150	55342216	99	CTCTAATCCTTAAAATATTGTCCATGATTTATAAATTAGTACAGAGCAACACTTATGCAACCAAAAG	CTAATCCTTAAAATATTGTCCATGATTTATAAATTAGTACAGAGCAACACTTATGCAACCAAA	ENSMUSG00000005883.3	173048303	173048369	CTCTGATTCTGAAAGTATTGTCCATGATTTATAAATTAATACAGAGCGACACTTATGCAACCAAGAG	CTGATTCTGAAAGTATTGTCCATGATTTATAAATTAATACAGAGCGACACTTATGCAACCAAG	dN:	0.0870	dS:	0.2313	w:	0.3760	overlap	2	BI827785:BI826715	intron-overlap	0	-	inclusion	1
KNOWN	CONSERVED_STRUCTURE:	CONST	ENSG00000054796.3	55343213	55343299	153	TTATCTACATCAAAAGGTTTAATTGCTGGCAACTTAAGATACATCGAGGAAGATGGCACCAAAGTGAATTGTACCTGTGGTGCAACG	TTATCTACATCAAAAGGTTTAATTGCTGGCAACTTAAGATACATCGAGGAAGATGGCACCAAAGTGAATTGTACCTGTGGTGCAACG	ENSMUSG00000005883.3	173049335	173049421	CTATCTACTTCCAAGGGATTGATTGCTGGCAACTTGAGATACATGGAGGAAGATGGTACCAGAGTCCAGTGTACCTGTAGTGCCACG	CTATCTACTTCCAAGGGATTGATTGCTGGCAACTTGAGATACATGGAGGAAGATGGTACCAGAGTCCAGTGTACCTGTAGTGCCACG	dN:	0.0833	dS:	0.7951	w:	0.1048	overlap	2	BI827785:BI826715	intron-overlap	0	-	inclusion	1
KNOWN	CONSERVED_STRUCTURE:	CONST	ENSG00000054796.3	55343882	55343918	52	GCTGTTGCTGTGCCATCGAATATTCAAGGAATTCGGA	GCTGTTGCTGTGCCATCGAATATTCAAGGAATTCGG	ENSMUSG00000005883.3	173050223	173050259	GCTACTGCTGTGCCGACTAACATTCAAGGAATGCAGC	GCTACTGCTGTGCCGACTAACATTCAAGGAATGCAG	dN:	0.2215	dS:	0.7221	w:	0.3068	overlap	2	BI826715:BI827785	intron-overlap	0	-	inclusion	1
KNOWN	CONSERVED_STRUCTURE:	CONST	ENSG00000054796.3	55344261	55344370	198	ATTTAGTTACAGATGCAAAGTTTGTATTAATTGTAGAAAAAGATGCAACATTTCAGCGGCTCCTAGATGACAACTTTTGCAACAAATTGTCTCCTTGCATCATGATTACG	TTAGTTACAGATGCAAAGTTTGTATTAATTGTAGAAAAAGATGCAACATTTCAGCGGCTCCTAGATGACAACTTTTGCAACAAATTGTCTCCTTGCATCATGATTACG	ENSMUSG00000005883.3	173050559	173050668	ATCTGATCACAGATGCGAAGTTTCTGTTAATAGTCGAGAAGGATGCAACATTTCAGCGGCTCCTGGACGACAACTTCTGCAGCAGGATGTCCCCGTGCATCATGGTTACG	CTGATCACAGATGCGAAGTTTCTGTTAATAGTCGAGAAGGATGCAACATTTCAGCGGCTCCTGGACGACAACTTCTGCAGCAGGATGTCCCCGTGCATCATGGTTACG	dN:	0.0887	dS:	0.8665	w:	0.1023	overlap	1	BI827785	intron-overlap	0	-	inclusion	1
KNOWN	CONSERVED_STRUCTURE:	CONST	ENSG00000054796.3	55348565	55348641	137	TCTATGTCTTTTGAAGCTCATCATCTCACAGTTCCAGCTATTAGATGGCTTGGTCTTCTCCCTTCTGATCTTAAAAG	TCTATGTCTTTTGAAGCTCATCATCTCACAGTTCCAGCTATTAGATGGCTTGGTCTTCTCCCTTCTGATCTTAAA	ENSMUSG00000005883.3	173053355	173053431	TCCATGTCTTTTGAAGCTCACAATCTCACTATCCCAACAATCAGATGGCTTGGTCTCCTCCCTTCTGATATCCAGAG	TCCATGTCTTTTGAAGCTCACAATCTCACTATCCCAACAATCAGATGGCTTGGTCTCCTCCCTTCTGATATCCAG	dN:	0.0934	dS:	1.0314	w:	0.0905	overlap	1	BX091792	intron-overlap	0	-	inclusion	1
KNOWN	CONSERVED_STRUCTURE:	CONST	ENSG00000054796.3	55351192	55351303	194	ATTAAATGTACCTAAAGATAGTTTGATTCCACTGACAAAAAGGGACCAAATGAAACTTGACAGTATCCTGAGGAGACCTTATGTTACCTGCCAACCATTTTGGAGAAAAGAA	TTAAATGTACCTAAAGATAGTTTGATTCCACTGACAAAAAGGGACCAAATGAAACTTGACAGTATCCTGAGGAGACCTTATGTTACCTGCCAACCATTTTGGAGAAAAGAA	ENSMUSG00000005883.3	173055477	173055588	GTTAAATATACCTAAGGATAGTTTGATCCCACTGACAAAGCATGACCAGATGAAGCTGGACAGCATCCTGAAGAGGCCTTACATTACCTACCAGCCCCTCTGGAAAAAAGAG	TTAAATATACCTAAGGATAGTTTGATCCCACTGACAAAGCATGACCAGATGAAGCTGGACAGCATCCTGAAGAGGCCTTACATTACCTACCAGCCCCTCTGGAAAAAAGAG	dN:	0.1250	dS:	0.6680	w:	0.1872	overlap	1	BX091792	intron-overlap	0	-	inclusion	1
KNOWN	CONSERVED_STRUCTURE:	CONST	ENSG00000054796.3	55351804	55351920	213	ATGGAAATAATGGCAGACTCTAAAATGAAGGCAGAAATTCAAGCTTTGACTTTCCTATCATCAGATTATCTTTCCAGAGTGTACTTACCTAACAAATTAAAATTTGGAGGATGGATA	ATGGAAATAATGGCAGACTCTAAAATGAAGGCAGAAATTCAAGCTTTGACTTTCCTATCATCAGATTATCTTTCCAGAGTGTACTTACCTAACAAATTAAAATTTGGAGGATGGATA	ENSMUSG00000005883.3	173056415	173056531	CTGGAGATGATGGCAGACTCTAAGATGAAGGCAGAGATCCAAGCCTTGACCTTGCTGTCGTCAGACTACCTGTCCAGAGTGTACTTACCCAACAAGCTGAGGTTTGGAGGATGGATC	CTGGAGATGATGGCAGACTCTAAGATGAAGGCAGAGATCCAAGCCTTGACCTTGCTGTCGTCAGACTACCTGTCCAGAGTGTACTTACCCAACAAGCTGAGGTTTGGAGGATGGATC	dN:	0.0527	dS:	1.0474	w:	0.0503	overlap	0	-	intron-overlap	0	-	inclusion	0
KNOWN	CONSERVED_STRUCTURE:	CONST	ENSG00000054965.2	72796227	72796336	230	GTACCCTGCTGACTACACCCCAGCACACGGCGATTGGGGCACACCCTGTCTCCATGCCAACATATAGGGCCCAAGGAACCCCTGCGTACAGCTACGTGCCCCCACACTGG	ACCCTGCTGACTACACCCCAGCACACGGCGATTGGGGCACACCCTGTCTCCATGCCAACATATAGGGCCCAAGGAACCCCTGCGTACAGCTACGTGCCCCCACACTGG	ENSMUSG00000029461.3	88180239	88180348	GTACCCTGCTGACCACACCCCAGCACACTGCAATTGGGGCACACCCTGTCTCCATGCCCACATACAGGGCCCAAGGAACCCCTGCGTACAGCTACGTGCCCCCGCACTGG	ACCCTGCTGACCACACCCCAGCACACTGCAATTGGGGCACACCCTGTCTCCATGCCCACATACAGGGCCCAAGGAACCCCTGCGTACAGCTACGTGCCCCCGCACTGG	dN:	0.0002	dS:	0.2190	w:	0.0010	overlap	0	-	intron-overlap	0	-	inclusion	0
KNOWN	CONSERVED_STRUCTURE:	CONST	ENSG00000054965.2	72798180	72798354	356	GGAGCCTACTACACACAGCCGGTGTATGCTGCCCAGCCTCATGTCATCCACCATACCACGGTCGTCCAGCCCAACAGCATTCCCTCTGCTATCTACCCAGCACCTGTTGCCGCCCCGAGGACCAACGGTGTGGCCATGGGCATGGTGGCAGGCACCACCATGGCAATGTCAGCAG	GGAGCCTACTACACACAGCCGGTGTATGCTGCCCAGCCTCATGTCATCCACCATACCACGGTCGTCCAGCCCAACAGCATTCCCTCTGCTATCTACCCAGCACCTGTTGCCGCCCCGAGGACCAACGGTGTGGCCATGGGCATGGTGGCAGGCACCACCATGGCAATGTCAGCA	ENSMUSG00000029461.3	88178921	88179095	GGAGCCTACTACACACAACCTGTGTATGCTGCCCAGCCCCATGTCATCCACCACACCACGGTTGTCCAGCCCAACAGCATTCCCTCTGCCATCTACCCAGCTCCTGTTGCTGCCCCCAGGACCAATGGTGTGGCCATGGGCATGGTGGCAGGCACCACCATGGCAATGTCAGCAG	GGAGCCTACTACACACAACCTGTGTATGCTGCCCAGCCCCATGTCATCCACCACACCACGGTTGTCCAGCCCAACAGCATTCCCTCTGCCATCTACCCAGCTCCTGTTGCTGCCCCCAGGACCAATGGTGTGGCCATGGGCATGGTGGCAGGCACCACCATGGCAATGTCAGCA	dN:	0.0003	dS:	0.2527	w:	0.0010	overlap	0	-	intron-overlap	0	-	inclusion	0
KNOWN	CONSERVED_STRUCTURE:	CONST	ENSG00000054965.2	72800087	72800229	303	GATATACTGCGGGGACACCATACAAGGTCCCACCGACCCAGAGTAACACTGCTCCACCCCCCTACTCCCCATCACCCAACCCCTATCAGACGGCCATGTATCCAATCAGAAGTGCCTACCCCCAGCAGAATCTGTATGCCCAG	TATACTGCGGGGACACCATACAAGGTCCCACCGACCCAGAGTAACACTGCTCCACCCCCCTACTCCCCATCACCCAACCCCTATCAGACGGCCATGTATCCAATCAGAAGTGCCTACCCCCAGCAGAATCTGTATGCCCAG	ENSMUSG00000029461.3	88176240	88176382	GATATACCGCAGGGACACCATACAAGGTCCCACCGACCCAGAGTAATACTGCTCCACCCCCCTACTCCCCATCACCCAATCCCTATCAGACGGCCATGTATCCAATCAGAAGTGCCTATCCCCAGCAGAATCTGTATGCCCAG	TATACCGCAGGGACACCATACAAGGTCCCACCGACCCAGAGTAATACTGCTCCACCCCCCTACTCCCCATCACCCAATCCCTATCAGACGGCCATGTATCCAATCAGAAGTGCCTATCCCCAGCAGAATCTGTATGCCCAG	dN:	0.0001	dS:	0.0956	w:	0.0010	overlap	0	-	intron-overlap	0	-	inclusion	0
KNOWN	CONSERVED_STRUCTURE:	CONST	ENSG00000054965.2	72808567	72808692	249	CAACTCTGCTGATGAAACAGGCCTGGCCACAGAACTCGTCTTCCTGTGGCACTGAAGGCACCTTCCACCTCCCAGTGGACACCGGGACCGAGAACCGAACTTACCAAGCATCCTCTGCGGCTTTCA	ACTCTGCTGATGAAACAGGCCTGGCCACAGAACTCGTCTTCCTGTGGCACTGAAGGCACCTTCCACCTCCCAGTGGACACCGGGACCGAGAACCGAACTTACCAAGCATCCTCTGCGGCTTTC	ENSMUSG00000029461.3	88169044	88169169	CCACTCTGCTGATGAAACAAGCCTGGCCACAGAACTCGTCTTCCTGTGGCACTGAAGGCACCTTCCACCTCCCAGTGGACACCGGGACCGAGAACCGAACTTACCAGGCATCCTCTGCGGCTTTCA	ACTCTGCTGATGAAACAAGCCTGGCCACAGAACTCGTCTTCCTGTGGCACTGAAGGCACCTTCCACCTCCCAGTGGACACCGGGACCGAGAACCGAACTTACCAGGCATCCTCTGCGGCTTTC	dN:	0.0001	dS:	0.0519	w:	0.0010	overlap	0	-	intron-overlap	0	-	inclusion	0
KNOWN	CONSERVED_STRUCTURE:	CONST	ENSG00000054965.2	72819383	72819463	163	GTTACCCCACAGCCTATCCAGCAGCTGCCCCTGCCTACAATCCCAGCCTGTACCCCACCAATAGTCCCAGTTATGCTCCAG	TACCCCACAGCCTATCCAGCAGCTGCCCCTGCCTACAATCCCAGCCTGTACCCCACCAATAGTCCCAGTTATGCTCCA	ENSMUSG00000029461.3	88157832	88157912	GTTACCCCACAGCATACCCGGCAGCTGCTCCTGCCTACAACCCCAGCCTGTACCCGACCAACAGCCCTAGTTATGCTCCAG	TACCCCACAGCATACCCGGCAGCTGCTCCTGCCTACAACCCCAGCCTGTACCCGACCAACAGCCCTAGTTATGCTCCA	dN:	0.0009	dS:	0.8530	w:	0.0010	overlap	0	-	intron-overlap	0	-	inclusion	0
KNOWN	CONSERVED_STRUCTURE:	CONST	ENSG00000054965.2	72857098	72857167	148	ATGAACCCTGTTTACAGCCCCGTGCAGCCTGGGGCTCCTTATGGCAACCCTAAGAACATGGCCTACACGG	ATGAACCCTGTTTACAGCCCCGTGCAGCCTGGGGCTCCTTATGGCAACCCTAAGAACATGGCCTACACG	ENSMUSG00000029461.3	88131734	88131803	ATGAACCCTGTTTATAGCCCCGTGCAACCTGGGGCTCCTTATGGCAACCCTAAGAACATGGCCTACACTG	ATGAACCCTGTTTATAGCCCCGTGCAACCTGGGGCTCCTTATGGCAACCCTAAGAACATGGCCTACACT	dN:	0.0002	dS:	0.2452	w:	0.0010	overlap	0	-	intron-overlap	0	-	inclusion	0
KNOWN	CONSERVED_STRUCTURE:	CONST	ENSG00000055917.5	20375211	20375403	398	CAATGTAGTAGAAAAGTGTGTTACTCATGCCTCCCGTGCTGAGAGAGCTTTACTGATTGACGAGGTTTGCTGCCAGAATGATGGTCCTCACAGTGCCTTATACACCATGATGAAGGACCAGTATGCCAATTACGTGGTTCAAAAGATGATTGATATGGCTGAACCTGCTCAGAGAAAGATAATCATGCACAAG	AATGTAGTAGAAAAGTGTGTTACTCATGCCTCCCGTGCTGAGAGAGCTTTACTGATTGACGAGGTTTGCTGCCAGAATGATGGTCCTCACAGTGCCTTATACACCATGATGAAGGACCAGTATGCCAATTACGTGGTTCAAAAGATGATTGATATGGCTGAACCTGCTCAGAGAAAGATAATCATGCACAAG	ENSMUSG00000020594.3	8786171	8786363	CAATGTAGTAGAAAAGTGTGTTACTCATGCCTCCCGTGCTGAGAGAGCTTTACTGATTGATGAGGTCTGCTGTCAGAATGATGGTCCTCACAGTGCCTTATACACCATGATGAAGGATCAGTATGCCAACTATGTGGTTCAGAAGATGATTGATATGGCTGAGCCTGCGCAGAGAAAGATAATCATGCACAAG	AATGTAGTAGAAAAGTGTGTTACTCATGCCTCCCGTGCTGAGAGAGCTTTACTGATTGATGAGGTCTGCTGTCAGAATGATGGTCCTCACAGTGCCTTATACACCATGATGAAGGATCAGTATGCCAACTATGTGGTTCAGAAGATGATTGATATGGCTGAGCCTGCGCAGAGAAAGATAATCATGCACAAG	dN:	0.0002	dS:	0.2318	w:	0.0010	overlap	0	-	intron-overlap	0	-	inclusion	0
KNOWN	CONSERVED_STRUCTURE:	CONST	ENSG00000055917.5	20376252	20376373	241	GATCAGTATGGCAATTATGTTATTCAGCATGTACTGGAACACGGTCGACCTGAAGACAAGAGCAAAATTGTTTCCGAAATCAGGGGAAAGGTTTTAGCCCTGAGTCAACACAAATTTGCCAG	GATCAGTATGGCAATTATGTTATTCAGCATGTACTGGAACACGGTCGACCTGAAGACAAGAGCAAAATTGTTTCCGAAATCAGGGGAAAGGTTTTAGCCCTGAGTCAACACAAATTTGCC	ENSMUSG00000020594.3	8785808	8785929	GATCAGTATGGCAATTATGTTATTCAGCATGTACTGGAACATGGTCGACCTGAAGACAAGAGCAAAATTGTTTCCGAAATCAGAGGAAAGGTCTTAGCCCTGAGTCAACACAAATTTGCCAG	GATCAGTATGGCAATTATGTTATTCAGCATGTACTGGAACATGGTCGACCTGAAGACAAGAGCAAAATTGTTTCCGAAATCAGAGGAAAGGTCTTAGCCCTGAGTCAACACAAATTTGCC	dN:	0.0001	dS:	0.0764	w:	0.0010	overlap	0	-	intron-overlap	0	-	inclusion	0
KNOWN	CONSERVED_STRUCTURE:	CONST	ENSG00000055917.5	20376605	20376730	267	GTATTTGTGCTTTCAACTCATCCTTATGGCTGCAGAGTAATTCAGCGCATCCTAGAGCATTGCACTGCAGAACAGACCTTACCTATCTTAGAAGAACTCCACCAACATACAGAGCAGTTGGTACAG	GTATTTGTGCTTTCAACTCATCCTTATGGCTGCAGAGTAATTCAGCGCATCCTAGAGCATTGCACTGCAGAACAGACCTTACCTATCTTAGAAGAACTCCACCAACATACAGAGCAGTTGGTACAG	ENSMUSG00000020594.3	8785521	8785646	GTATTTGTGCTTTCAACCCATCCTTATGGCTGCAGAGTCATTCAGCGTATCTTAGAGCACTGCACGGCAGAGCAGACCTTACCCATCTTAGAAGAACTTCACCAACACACAGAACAGTTGGTACAG	GTATTTGTGCTTTCAACCCATCCTTATGGCTGCAGAGTCATTCAGCGTATCTTAGAGCACTGCACGGCAGAGCAGACCTTACCCATCTTAGAAGAACTTCACCAACACACAGAACAGTTGGTACAG	dN:	0.0003	dS:	0.3413	w:	0.0010	overlap	0	-	intron-overlap	0	-	inclusion	0
KNOWN	CONSERVED_STRUCTURE:	CONST	ENSG00000055917.5	20377422	20377559	287	AGTGAAATGGTAAAGGAGCTGGATGGTCATGTGCTCAAATGTGTGAAAGATCAGAATGGAAACCATGTTGTACAAAAATGTATCGAATGTGTTCAGCCACAGTCACTACAGTTCATCATTGATGCTTTCAAGGGACAA	AGTGAAATGGTAAAGGAGCTGGATGGTCATGTGCTCAAATGTGTGAAAGATCAGAATGGAAACCATGTTGTACAAAAATGTATCGAATGTGTTCAGCCACAGTCACTACAGTTCATCATTGATGCTTTCAAGGGACAA	ENSMUSG00000020594.3	8784567	8784704	AGTGAAATGGTTAAGGAACTAGATGGCCATGTACTTAAATGTGTGAAAGATCAAAATGGAAACCATGTTGTACAGAAATGCATTGAATGTGTTCAGCCACAGTCACTGCAGTTCATCATCGATGCTTTCAAAGGACAA	AGTGAAATGGTTAAGGAACTAGATGGCCATGTACTTAAATGTGTGAAAGATCAAAATGGAAACCATGTTGTACAGAAATGCATTGAATGTGTTCAGCCACAGTCACTGCAGTTCATCATCGATGCTTTCAAAGGACAA	dN:	0.0005	dS:	0.5011	w:	0.0010	overlap	0	-	intron-overlap	0	-	inclusion	0
KNOWN	CONSERVED_STRUCTURE:	CONST	ENSG00000055917.5	20379626	20379760	261	TTTGGGAGTCTGGATCAAAAATTAGCCCTGGCTACTCGTATTCGTGGTCATGTTCTACCCTTAGCCTTGCAGATGTATGGCTGCCGCGTTATTCAGAAAGCATTAGAATCTATTTCTTCTGACCAGCAGGTAATT	TTTGGGAGTCTGGATCAAAAATTAGCCCTGGCTACTCGTATTCGTGGTCATGTTCTACCCTTAGCCTTGCAGATGTATGGCTGCCGCGTTATTCAGAAAGCATTAGAATCTATTTCTTCTGACCAGCAGGTAATT	ENSMUSG00000020594.3	8782025	8782159	TTTGGAAGTTTGGATCAGAAATTAGCCCTGGCTACTCGTATTCGTGGTCATGTTCTACCATTAGCCTTGCAGATGTATGGCTGCCGTGTTATTCAAAAGGCGTTAGAATCTATTTCTTCTGATCAGCAGGTAATT	TTTGGAAGTTTGGATCAGAAATTAGCCCTGGCTACTCGTATTCGTGGTCATGTTCTACCATTAGCCTTGCAGATGTATGGCTGCCGTGTTATTCAAAAGGCGTTAGAATCTATTTCTTCTGATCAGCAGGTAATT	dN:	0.0003	dS:	0.3085	w:	0.0010	overlap	0	-	intron-overlap	0	-	inclusion	0
KNOWN	CONSERVED_STRUCTURE:	CONST	ENSG00000055917.5	20381726	20381855	252	ATTCATACAGCAAAAACTAGAGAGAGCTACTCCAGCTGAGCGACAGATGGTATTTAATGAAATTCTGCAAGCAGCCTATCAATTAATGACTGATGTTTTTGGCAACTATGTTATACAGAAGTTTTTTGAG	TTCATACAGCAAAAACTAGAGAGAGCTACTCCAGCTGAGCGACAGATGGTATTTAATGAAATTCTGCAAGCAGCCTATCAATTAATGACTGATGTTTTTGGCAACTATGTTATACAGAAGTTTTTTGAG	ENSMUSG00000020594.3	8781747	8781876	ATTCATACAGCAAAAGCTAGAGAGAGCTACTCCAGCTGAGCGACAAATAGTATTTAATGAAATTCTACAGGCAGCCTATCAATTAATGACAGATGTTTTTGGAAACTATGTTATACAGAAGTTTTTTGAG	TTCATACAGCAAAAGCTAGAGAGAGCTACTCCAGCTGAGCGACAAATAGTATTTAATGAAATTCTACAGGCAGCCTATCAATTAATGACAGATGTTTTTGGAAACTATGTTATACAGAAGTTTTTTGAG	dN:	0.0103	dS:	0.2469	w:	0.0416	overlap	1	AA461053	intron-overlap	0	-	inclusion	1
KNOWN	CONSERVED_STRUCTURE:	CONST	ENSG00000055917.5	20384582	20384849	528	GAGGACTGACAAATGGTAGTGGTCGATATATCTCTGCAGCACCTGGAGCAGAAGCAAAATATCGAAGTGCTTCAAGCACTTCCAGTCTATTTAGCTCCAGCAGCCAGCTCTTTCCTCCTTCCCGGCTTCGGTATAATAGGTCTGATATTATGCCTTCTGGCCGCAGTAGATTATTGGAAGATTTCAGAAACAACCGCTTCCCAAACCTTCAGCTTAGAGACTTGATTGGACATATAGTTGAGTTTTCTCAAGACCAGCATGGTTCTAG	GGACTGACAAATGGTAGTGGTCGATATATCTCTGCAGCACCTGGAGCAGAAGCAAAATATCGAAGTGCTTCAAGCACTTCCAGTCTATTTAGCTCCAGCAGCCAGCTCTTTCCTCCTTCCCGGCTTCGGTATAATAGGTCTGATATTATGCCTTCTGGCCGCAGTAGATTATTGGAAGATTTCAGAAACAACCGCTTCCCAAACCTTCAGCTTAGAGACTTGATTGGACATATAGTTGAGTTTTCTCAAGACCAGCATGGTTCT	ENSMUSG00000020594.3	8781171	8781438	GAGGACTGACAAACGGTAGTGGTCGGTATATCTCTGCAGCACCTGGAGCAGAAGCAAAGTACCGAAGTGCTTCAAGCACTTCCAGTCTATTTAGCTCCAGCAGCCAGCTCTTTCCTCCTTCTCGGCTCCGCTATAATAGATCTGACATCATGCCCTCCGGCCGCAGTAGGTTATTGGAAGATTTCAGGAACAACCGCTTCCCCAACCTTCAGCTCAGAGACTTAATTGGACATATAGTCGAGTTTTCTCAAGACCAGCATGGTTCCAG	GGACTGACAAACGGTAGTGGTCGGTATATCTCTGCAGCACCTGGAGCAGAAGCAAAGTACCGAAGTGCTTCAAGCACTTCCAGTCTATTTAGCTCCAGCAGCCAGCTCTTTCCTCCTTCTCGGCTCCGCTATAATAGATCTGACATCATGCCCTCCGGCCGCAGTAGGTTATTGGAAGATTTCAGGAACAACCGCTTCCCCAACCTTCAGCTCAGAGACTTAATTGGACATATAGTCGAGTTTTCTCAAGACCAGCATGGTTCC	dN:	0.0003	dS:	0.3110	w:	0.0010	overlap	0	-	intron-overlap	0	-	inclusion	0
KNOWN	CONSERVED_STRUCTURE:	CONST	ENSG00000055917.5	20404336	20404620	506	CAGCAGCAGCAGCAGCTGGAGGAACTGCAAGTAGCCTTACAGGCAGCACAAATGGTCTGTTTCGGCCAATTGGCACTCAGCCACCACAGCAGCAGCAACAGCAGCCAAGCACTAATCTGCAATCTAATTCATTTTATGGAAGCAGTTCTTTGACTAATAGCTCCCAGAGTAGTTCTTTATTTTCTCATGGACCTGGTCAACCTGGAAGTACATCTCTTGGCTTTGGAAGTGGTAACTCTTTGGGTGCTGCTATAGGCTCAGCCCTCAGTGGATTTGGTTCATCAG	---GCAGCAGCAGCAGCTGGAGGAACTGCAAGTAGCCTTACAGGCAGCACAAATGGTCTGTTTCGGCCAATTGGCACTCAGCCACCACAGCAGCAGCAACAGCAG------CCAAGCACTAATCTGCAATCTAATTCATTTTATGGAAGCAGTTCTTTGACTAATAGCTCCCAGAGTAGTTCTTTATTTTCTCATGGACCTGGTCAACCTGGAAGTACATCTCTTGGCTTTGGAAGTGGTAACTCTTTGGGTGCTGCTATAGGCTCAGCCCTCAGTGGATTTGGTTCATCA	ENSMUSG00000020594.3	8766266	8766559	CAGCAGCAGCAGCAGCAGCTGGAGGAACTGCAAATAGTCTTACAGGCAGCACAAATGGTCTGTTTCGGCCAATTGGCACTCAGCCACCACAGCAGCAGCAGCAGCAGCAGCAACCAAGCACTAACCTGCAGTCTAATTCATTTTATGGGAGCAGCTCTTTGACTAACAGCTCCCAGAGCAGCTCTTTATTCTCTCATGGACCTGGCCAACCTGGAAGTGCGTCTCTTGGCTTTGGAAGTGGTAGCTCTTTAGGAGCTGCTATAGGCTCAGCTCTCAGTGGATTTGGCTCATCAG	GCAGCAGCAGCAGCAGCTGGAGGAACTGCAAATAGTCTTACAGGCAGCACAAATGGTCTGTTTCGGCCAATTGGCACTCAGCCACCACAGCAGCAGCAGCAGCAGCAGCAACCAAGCACTAACCTGCAGTCTAATTCATTTTATGGGAGCAGCTCTTTGACTAACAGCTCCCAGAGCAGCTCTTTATTCTCTCATGGACCTGGCCAACCTGGAAGTGCGTCTCTTGGCTTTGGAAGTGGTAGCTCTTTAGGAGCTGCTATAGGCTCAGCTCTCAGTGGATTTGGCTCATCA	dN:	0.0155	dS:	0.2497	w:	0.0621	overlap	0	-	intron-overlap	0	-	inclusion	0
KNOWN	CONSERVED_STRUCTURE:	CONST	ENSG00000055917.5	20404732	20404875	272	GCTATCAAGTACTAGCTCCAACTGCCTATTATGATCAGACTGGTGCCTTAGTGGTTGGCCCTGGAGCAAGGACTGGCCTTGGAGCTCCAGTTCGGTTAATGGCTCCAACACCTGTTTTAATTAGTTCAGCAGCAGCACAAGCTG	TATCAAGTACTAGCTCCAACTGCCTATTATGATCAGACTGGTGCCTTAGTGGTTGGCCCTGGAGCAAGGACTGGCCTTGGAGCTCCAGTTCGGTTAATGGCTCCAACACCTGTTTTAATTAGTTCAGCAGCAGCACAAGCT	ENSMUSG00000020594.3	8766044	8766187	GCTATCAAGTACTAGCTCCAACTGCCTATTATGATCAGACTGGTGCCTTAGTGGTTGGCCCCGGAGCAAGAACTGGCCTTGGAGCTCCAGTACGATTAATGGCTCCAACACCTGTCTTAATAAGTTCAACAGCAGCACAAGCTG	TATCAAGTACTAGCTCCAACTGCCTATTATGATCAGACTGGTGCCTTAGTGGTTGGCCCCGGAGCAAGAACTGGCCTTGGAGCTCCAGTACGATTAATGGCTCCAACACCTGTCTTAATAAGTTCAACAGCAGCACAAGCT	dN:	0.0097	dS:	0.2029	w:	0.0480	overlap	1	BE819625	intron-overlap	0	-	inclusion	1
KNOWN	CONSERVED_STRUCTURE:	CONST	ENSG00000055917.5	20412041	20412179	222	GTTCTCCGTGCTGGAGCAGGTCAGCGTCCTCTTACTCCCAATCAGGGTCAGCAAGGGCAGCAAGCAGAATCACTTGCGGCAGCTGCAGCAGCAAATCCAACATTGGCTTTTGGTCAGGGTCTTGCTACTGGCATGCCAG	GTTCTCCGTGCTGGAGCAGGTCAGCGTCCTCTTACTCCCAATCAGGGTCAGCAAGGGCAGCAAGCAGAATCACTTGCGGCAGCTGCAGCAGCAAATCCAACATTGGCTTTTGGTCAGGGTCTTGCTACTGGCATGCCA	ENSMUSG00000020594.3	8761457	8761589	GTTCTTCGTCCTGGAGCAGGTCAGCGTCCTATTACTCCAAGTCAGGGCCAACAAGGGCAGCAAGCAGAGTCACTTGCAGCAGCTGCAAACCCAACTTTGGCTTTTGGTCAGAGTCTTGCTGCAGGCATGCCAG	GTTCTTCGTCCTGGAGCAGGTCAGCGTCCTATTACTCCAAGTCAGGGCCAACAAGGGCAGCAAGCAGAGTCACTTGCAGCAGCTGCA------AACCCAACTTTGGCTTTTGGTCAGAGTCTTGCTGCAGGCATGCCA	dN:	0.0566	dS:	0.3501	w:	0.1615	overlap	2	AW405529:BE819625	intron-overlap	0	-	inclusion	1
KNOWN	CONSERVED_STRUCTURE:	CONST	ENSG00000055917.5	20415765	20415907	285	GTCCAGCAGTGGTTCCACCTCAGTATTACGGCGTTCCATGGGGGGTGTATCCAGCCAACTTATTTCAGCAGCAAGCTGCAGCTGCGGCAAATAACACAGCCAGTCAGCAAGCAGCATCACAAGCTCAGCCTGGACAGCAACAG	CCAGCAGTGGTTCCACCTCAGTATTACGGCGTTCCATGGGGGGTGTATCCAGCCAACTTATTTCAGCAGCAAGCTGCAGCTGCGGCAAATAACACAGCCAGTCAGCAAGCAGCATCACAAGCTCAGCCTGGACAGCAACAG	ENSMUSG00000020594.3	8759075	8759217	GTCCAGCAGTGGTTCCACCTCAGTATTACGGTGTTCCATGGGGAGTGTATCCAGCCAATTTATTTCAGCAACAAGCTGCAGCTGCGGCAAGCAACACAGCCAACCAGCAAGCAGCATCACAAGCTCAGCCTGGACAGCAGCAG	CCAGCAGTGGTTCCACCTCAGTATTACGGTGTTCCATGGGGAGTGTATCCAGCCAATTTATTTCAGCAACAAGCTGCAGCTGCGGCAAGCAACACAGCCAACCAGCAAGCAGCATCACAAGCTCAGCCTGGACAGCAGCAG	dN:	0.0302	dS:	0.1448	w:	0.2086	overlap	2	AW405529:BE839041	intron-overlap	0	-	inclusion	1
KNOWN	CONSERVED_STRUCTURE:	CONST	ENSG00000055917.5	20418942	20419067	245	CTGGTGTATTCTCAGCAGGCCTTGCTCCAGCTGCATTTGTGCCAAATCCATACATTATTAGTGCTGCTCCTCCAGGGACCGATCCGTATACTGCAGCAGGATTGGCTGCAGCAGCTACATTAGCAG	GGTGTATTCTCAGCAGGCCTTGCTCCAGCTGCATTTGTGCCAAATCCATACATTATTAGTGCTGCTCCTCCAGGGACCGATCCGTATACTGCAGCAGGATTGGCTGCAGCAGCTACATTAGCA	ENSMUSG00000020594.3	8756398	8756523	CTGGTGTATTCTCAGCAGGCCTTGCTCCAGCTGCATTTGTGCCAAATCCATATATTATTAGTGCTGCTCCTCCAGGGACTGACCCGTATACTGCAGCAGGATTGGCTGCAGCAGCAACATTAGCAG	GGTGTATTCTCAGCAGGCCTTGCTCCAGCTGCATTTGTGCCAAATCCATATATTATTAGTGCTGCTCCTCCAGGGACTGACCCGTATACTGCAGCAGGATTGGCTGCAGCAGCAACATTAGCA	dN:	0.0002	dS:	0.2095	w:	0.0010	overlap	1	AA280696	intron-overlap	0	-	inclusion	1
KNOWN	CONSERVED_STRUCTURE:	CONST	ENSG00000055917.5	20429367	20429460	172	CTCTTTCAGAGGACTAATGCACTAACAGTTCAACAGTTAACTGCAGCTCAACAGCAGCAATATGCATTAGCAGCAGCTCAGCAGCCACATATAG	CTCTTTCAGAGGACTAATGCACTAACAGTTCAACAGTTAACTGCAGCTCAACAGCAGCAATATGCATTAGCAGCAGCTCAGCAGCCACATATA	ENSMUSG00000020594.3	8751254	8751347	CTCTTTCAGAGGACTAGTGCACTAACAGTTCAGCAGTTAACTGCAGCTCAGCAGCAGCAGTATGCATTAGCAGCAGCTCAGCAGCCACATATAG	CTCTTTCAGAGGACTAGTGCACTAACAGTTCAGCAGTTAACTGCAGCTCAGCAGCAGCAGTATGCATTAGCAGCAGCTCAGCAGCCACATATA	dN:	0.0222	dS:	0.0768	w:	0.2890	overlap	2	AA280696:AI114743	intron-overlap	0	-	inclusion	1
KNOWN	CONSERVED_STRUCTURE:	CONST	ENSG00000055917.5	20429703	20429973	533	TCGTACTCCTGGAAGTCGTCAAGCCTCTCCAACTGAAGTAGTTGAGCGCTTGGGCCCCAATACTAATCCCTCAGAAGGACTGGGGCCTCTTCCTAATCCTACAGCTAATAAACCACTTGTTGAAGAATTTTCAAATCCTGAAACTCAGAATCTGGATGCCATGGAACAAGTTGGTCTGGAATCCTTACAGTTTGACTATCCTGGTAATCAGGTACCAATGGACTCTTCAGGAGCTACTGTAGGCCTTTTTGACTACAATTCCCAGCAGCAG	CGTACTCCTGGAAGTCGTCAAGCCTCTCCAACTGAAGTAGTTGAGCGCTTGGGCCCCAATACTAATCCCTCAGAAGGACTGGGGCCTCTTCCTAATCCTACAGCTAATAAACCACTTGTTGAAGAATTTTCAAATCCTGAAACTCAGAATCTGGATGCCATGGAACAAGTTGGTCTGGAATCCTTACAGTTTGACTATCCTGGTAATCAGGTACCAATGGACTCTTCAGGAGCTACTGTAGGCCTTTTTGACTACAATTCCCAGCAGCAG	ENSMUSG00000020594.3	8750770	8751040	TCGCACTCCTGGAAGTCGCCAAGCCTCTCCAACTGAAGTAGTTGAGCGCCTTGGCCCTAGTACTAATCCCCCAGAAGGATTGGGCCCTCTTCCTAATCCGACAGCGAATAAACCACTTGTTGAAGAATTTTCAAACCCTGAAACTCAGAATCTGGATGCAATGGACCAAGTTGGTCTGGATTCCTTACAGTTTGACTATCCTGGTAATCAGGTACCCATGGATTCTTCAGGAGCTACTGTAGGCCTTTTTGACTACAATTCCCAACAGCAG	CGCACTCCTGGAAGTCGCCAAGCCTCTCCAACTGAAGTAGTTGAGCGCCTTGGCCCTAGTACTAATCCCCCAGAAGGATTGGGCCCTCTTCCTAATCCGACAGCGAATAAACCACTTGTTGAAGAATTTTCAAACCCTGAAACTCAGAATCTGGATGCAATGGACCAAGTTGGTCTGGATTCCTTACAGTTTGACTATCCTGGTAATCAGGTACCCATGGATTCTTCAGGAGCTACTGTAGGCCTTTTTGACTACAATTCCCAACAGCAG	dN:	0.0198	dS:	0.2823	w:	0.0700	overlap	2	AA280696:AI114743	intron-overlap	0	-	inclusion	1
KNOWN	CONSERVED_STRUCTURE:	CONST	ENSG00000055917.5	20432883	20433052	330	GGCACTAGAGATGCTGAAACAGATGGACCTGAGAAAGGAGATCAAAAAGGCAAGGCTTCTCCATTTGAGGAGGACCAAAACAGAGATCTTAAACAAGGAGATGATGATGATTCTAAAATAAATGGCAGAGGTTTGCCAAATGGAATGGATGCCGATTGCAAAGATTTTAA	GGCACTAGAGATGCTGAAACAGATGGACCTGAGAAAGGAGATCAAAAAGGCAAGGCTTCTCCATTTGAGGAGGACCAAAACAGAGATCTTAAACAAGGAGATGATGATGATTCTAAAATAAATGGCAGAGGTTTGCCAAATGGAATGGATGCCGATTGCAAAGATTTT	ENSMUSG00000020594.3	8747569	8747735	GGTACTAGAGATGCTGAAACAGATGGACCTGAGAAAGGAGATCAAAAAGGCAAGGCTTCTCCATTTGAGGAGGACCAAAACAGAGATCTTAAACAAGATGATGAGGACTCTAAAATAAATGGCAGAGGTTTGCCAAATGGAATGGATGCCGATTGCAAAGATTTTAA	GGTACTAGAGATGCTGAAACAGATGGACCTGAGAAAGGAGATCAAAAAGGCAAGGCTTCTCCATTTGAGGAGGACCAAAACAGAGATCTTAAACAA---GATGATGAGGACTCTAAAATAAATGGCAGAGGTTTGCCAAATGGAATGGATGCCGATTGCAAAGATTTT	dN:	0.0075	dS:	0.0715	w:	0.1047	overlap	2	AI114743:BG007588	intron-overlap	0	-	inclusion	1
KNOWN	CONSERVED_STRUCTURE:	CONST	ENSG00000055917.5	20433625	20433812	351	ACCATTCAATGTCCCAGCCTATTATGGTACAGAGAAGATCTGGACAGGGTTTTCATGGAAACAGTGAAGTAAATGCAATACTGTCTCCGCGATCAGAAAGTGGAGGCCTTGGTGTGAGCATGGTAGAATATGTATTAAGTTCTTCTCCTGCTGATAAATTGGATTCTCGATTTAGGAAGGGAAATTTT	CATTCAATGTCCCAGCCTATTATGGTACAGAGAAGATCTGGACAGGGTTTTCATGGAAACAGTGAAGTAAATGCAATACTGTCTCCGCGATCAGAAAGTGGAGGCCTTGGTGTGAGCATGGTAGAATATGTATTAAGTTCTTCTCCTGCTGATAAATTGGATTCTCGATTTAGGAAGGGAAATTTT	ENSMUSG00000020594.3	8746732	8746919	ATCATTCAATGTCCCAGCCTATTATGGTGCAGAGAAGATCTGGACAGAGTTTTCATGGAAACAGTGAAGTAAATGCAATTCTTTCTCCACGCTCAGAAAGTGGAGGCCTTGGTGTGAGCATGGTAGAATATGTATTAAGTTCCTCTCCTGCTGATAAATTGGATTCTCGATTTAGGAAGGGAACTTTT	CATTCAATGTCCCAGCCTATTATGGTGCAGAGAAGATCTGGACAGAGTTTTCATGGAAACAGTGAAGTAAATGCAATTCTTTCTCCACGCTCAGAAAGTGGAGGCCTTGGTGTGAGCATGGTAGAATATGTATTAAGTTCCTCTCCTGCTGATAAATTGGATTCTCGATTTAGGAAGGGAACTTTT	dN:	0.0135	dS:	0.1956	w:	0.0689	overlap	0	-	intron-overlap	0	-	inclusion	0
KNOWN	CONSERVED_STRUCTURE:	CONST	ENSG00000055917.5	20439926	20440034	237	CTTTTGCCTACCAAAAAGTTTTGGGAACCTGATGATTCAACAAAAGATGGACAAAAAGGCATATTTCTTGGGGATGATGAATGGAGAGAGACTGCATGGGGAGCTTCTC	CTTTTGCCTACCAAAAAGTTTTGGGAACCTGATGATTCAACAAAAGATGGACAAAAAGGCATATTTCTTGGGGATGATGAATGGAGAGAGACTGCATGGGGAGCTTCT	ENSMUSG00000020594.3	8743343	8743451	CTTTTGCCTACCAAAAAGTTTTGGGAACCTGATGATTCAACAAAAGATGGACAAAAAGGCATATTTCTTGGGGATGATGAATGGAGAGAGACTGCATGGGGAACTTCTC	CTTTTGCCTACCAAAAAGTTTTGGGAACCTGATGATTCAACAAAAGATGGACAAAAAGGCATATTTCTTGGGGATGATGAATGGAGAGAGACTGCATGGGGAACTTCT	dN:	0.0126	dS:	0.0001	w:	99.0000	overlap	0	-	intron-overlap	0	-	inclusion	0
KNOWN	CONSERVED_STRUCTURE:	CONST	ENSG00000055917.5	20448699	20448749	100	ATGAATCATGATTTTCAAGCTCTTGCATTAGAATCTCGGGGAATGGGAGAG	ATGAATCATGATTTTCAAGCTCTTGCATTAGAATCTCGGGGAATGGGAGAG	ENSMUSG00000020594.3	8735519	8735569	ATGAATCATGATTTTCAAGCTCTTGCATTAGAATCTCGGGGAATGGGAGAG	ATGAATCATGATTTTCAAGCTCTTGCATTAGAATCTCGGGGAATGGGAGAG	dN:	0.0000	dS:	0.0182	w:	0.0010	overlap	0	-	intron-overlap	0	-	inclusion	0
KNOWN	CONSERVED_STRUCTURE:	CONST	ENSG00000055950.4	102736837	102736943	192	GGAGTTCGTGGAGCGGGAGGTGATCGACTTCGCCCGACGGAATCCAGGGGTCGTAATATATGTAAACTCGCGTCCGTGCTGCGTGCCCAGAGTAGTGGCCGAATACC	GAGTTCGTGGAGCGGGAGGTGATCGACTTCGCCCGACGGAATCCAGGGGTCGTAATATATGTAAACTCGCGTCCGTGCTGCGTGCCCAGAGTAGTGGCCGAATAC	ENSMUSG00000025208.2	44342714	44342820	GGAGTTCGTGGAACGCGAGGTGACCGACTTCGCCCGACGGAACCCAGGAGTCGTAGTATACGTGAACCCGCGCCCGTGCGCCATGCCACGAATAGTGGCCGAATACC	GAGTTCGTGGAACGCGAGGTGACCGACTTCGCCCGACGGAACCCAGGAGTCGTAGTATACGTGAACCCGCGCCCGTGCGCCATGCCACGAATAGTGGCCGAATAC	dN:	0.1020	dS:	0.5703	w:	0.1788	overlap	6	BE836291:BE836293:BE836366:BF967926:BI518060:BU689143	intron-overlap	0	-	inclusion	1
KNOWN	CONSERVED_STRUCTURE:	CONST	ENSG00000055950.4	102737060	102737190	206	ATGACGGCGCGCGGGACTCCGAGCCGCTTCTTGGCCAGCGTTCTCCACAACGGACTGGGTCGCTATGTGCAGCAGCTGCAGCGTCTGAGCTTCAGCGTCAGCCGCGACGGCGCCTCGTCTCGCGGCGCCAG	ATGACGGCGCGCGGGACTCCGAGCCGCTTCTTGGCCAGCGTTCTCCACAACGGACTGGGTCGCTATGTGCAGCAGCTGCAGCGTCTGAGCTTCAGCGTCAGCCGCGACGGCGCCTCGTCTCGCGGCGCC	ENSMUSG00000025208.2	44342915	44343045	ATGACCGGTCGCGGGACTTCGAGCCGCTTTCTGACCAGCGTCCTCCATAATGGGCTAGGGCGTTACGTGCAGCAGCTGCAGCGCCTCAGCCTCAGCCTCAGCCGGGATGCGCCCTCGTCCCGCGGCGCCAG	ATGACCGGTCGCGGGACTTCGAGCCGCTTTCTGACCAGCGTCCTCCATAATGGGCTAGGGCGTTACGTGCAGCAGCTGCAGCGCCTCAGCCTCAGCCTCAGCCGGGATGCGCCCTCGTCCCGCGGCGCC	dN:	0.0787	dS:	1.8932	w:	0.0416	overlap	0	-	intron-overlap	0	-	inclusion	0
KNOWN	CONSERVED_STRUCTURE:	CONST	ENSG00000058668.5	200398942	200399139	352	GTCTGTCTGGGAACCCTGCAGATCTGGAGAAACGTAGGCAGGTGTTTGGACACAACGTGATCCCCCCCAAAAAGCCCAAGACTTTCTTAGAATTAGTGTGGGAAGCTCTTCAAGATGTCACGCTTATCATCCTGGAGATTGCAGCCATCATCTCCCTGGTCCTGTCCTTTTATCGCCCTGCTGGTGAAGAAAATGAAC	CTGTCTGGGAACCCTGCAGATCTGGAGAAACGTAGGCAGGTGTTTGGACACAACGTGATCCCCCCCAAAAAGCCCAAGACTTTCTTAGAATTAGTGTGGGAAGCTCTTCAAGATGTCACGCTTATCATCCTGGAGATTGCAGCCATCATCTCCCTGGTCCTGTCCTTTTATCGCCCTGCTGGTGAAGAAAATGAA	ENSMUSG00000026463.3	133627086	133627283	GTCTATCTGGGAACCCTGCAGATTTGGAGAAGCGTAGACTTGTTTTTGGAAAGAACGTGATACCTCCAAAAAGGCCCAAGACTTTCTTAGAATTAGTGTGGGAAGCCCTGCAGGATGTCACGCTCATCATCCTAGAGATCGCAGCCATCATCTCCCTGGTCCTGTCCTTCTACCGACCTCCGGGTGGAGATAATGAAA	CTATCTGGGAACCCTGCAGATTTGGAGAAGCGTAGACTTGTTTTTGGAAAGAACGTGATACCTCCAAAAAGGCCCAAGACTTTCTTAGAATTAGTGTGGGAAGCCCTGCAGGATGTCACGCTCATCATCCTAGAGATCGCAGCCATCATCTCCCTGGTCCTGTCCTTCTACCGACCTCCGGGTGGAGATAATGAA	dN:	0.0533	dS:	0.4805	w:	0.1109	overlap	0	-	intron-overlap	0	-	inclusion	0
KNOWN	CONSERVED_STRUCTURE:	CONST	ENSG00000058668.5	200400245	200400502	444	TGTGTGGTCAAGTCGCAACTACCCCAGAAGATGAAAATGAGGCACAAGCTGGCTGGATTGAGGGGGCAGCCATCCTTTTCTCAGTGATCATCGTGGTGTTAGTGACTGCCTTTAATGATTGGAGCAAAGAGAAGCAATTCCGGGGGCTGCAGTGCCGCATTGAACAGGAGCAAAAGTTCTCCATCATCCGAAACGGTCAACTCATCCAGCTCCCTGTGGCTGAGATTGTGGTTGGTGATATTGCCCAAGTCAAATACG	TGTGGTCAAGTCGCAACTACCCCAGAAGATGAAAATGAGGCACAAGCTGGCTGGATTGAGGGGGCAGCCATCCTTTTCTCAGTGATCATCGTGGTGTTAGTGACTGCCTTTAATGATTGGAGCAAAGAGAAGCAATTCCGGGGGCTGCAGTGCCGCATTGAACAGGAGCAAAAGTTCTCCATCATCCGAAACGGTCAACTCATCCAGCTCCCTGTGGCTGAGATTGTGGTTGGTGATATTGCCCAAGTCAAATAC	ENSMUSG00000026463.3	133626335	133626592	TCTGTGGTCACATTGCAAGTAGCCCAGAAGAAGAGGAGGAAGGAGAAACTGGCTGGATTGAGGGGGCGGCCATTCTCGCCTCGGTGATCATTGTGGTACTCGTGACAGCCTTCAATGACTGGAGCAAAGAGAAGCAGTTCCGGGGGCTGCAGAGTCGCATCGAACTGGAGCAAAAATTCTCCATTATCCGGAATGGTCAGCTTATCCAACTCCCAGTGGCTGAGATTGTGGTGGGAGATATTGCCCAGATCAAATACG	TGTGGTCACATTGCAAGTAGCCCAGAAGAAGAGGAGGAAGGAGAAACTGGCTGGATTGAGGGGGCGGCCATTCTCGCCTCGGTGATCATTGTGGTACTCGTGACAGCCTTCAATGACTGGAGCAAAGAGAAGCAGTTCCGGGGGCTGCAGAGTCGCATCGAACTGGAGCAAAAATTCTCCATTATCCGGAATGGTCAGCTTATCCAACTCCCAGTGGCTGAGATTGTGGTGGGAGATATTGCCCAGATCAAATAC	dN:	0.0917	dS:	0.6088	w:	0.1506	overlap	1	BI032326	intron-overlap	0	-	inclusion	1
KNOWN	CONSERVED_STRUCTURE:	CONST	ENSG00000058668.5	200400991	200401116	232	GTGATCTGCTGCCTGCAGATGGAATCCTGATCCAAGGGAATGATCTGAAGATTGATGAGAGCTCTCTGACAGGGGAATCTGACCATGTCAAGAAGTCCCTGGACAAAGACCCCATGTTGCTCTCAG	GATCTGCTGCCTGCAGATGGAATCCTGATCCAAGGGAATGATCTGAAGATTGATGAGAGCTCTCTGACAGGGGAATCTGACCATGTCAAGAAGTCCCTGGACAAAGACCCCATGTTGCTCTCA	ENSMUSG00000026463.3	133625710	133625835	GTGACCTGCTGCCTGCAGATGGAATTCTAATCCAGGGAAATGATCTGAAGATTGACGAGAGCTCTCTGACAGGAGAATCAGATCATGTCAAGAAGACTCTGGACAAAGACCCCATGTTGCTCTCGG	GACCTGCTGCCTGCAGATGGAATTCTAATCCAGGGAAATGATCTGAAGATTGACGAGAGCTCTCTGACAGGAGAATCAGATCATGTCAAGAAGACTCTGGACAAAGACCCCATGTTGCTCTCG	dN:	0.0125	dS:	0.3794	w:	0.0328	overlap	0	-	intron-overlap	0	-	inclusion	0
KNOWN	CONSERVED_STRUCTURE:	CONST	ENSG00000058668.5	200401583	200401708	185	GGACCCATGTCATGGAAGGTTCTGGCCGGATGGTGGTGACAGCTGTTGGTGTCAACTCTCAGACTGGAATCATCCTTACTCTCTTGGGGGTCAATGAGGATGACGAAGGGGAGAAAAAGAAGAAAG	ACCCATGTCATGGAAGGTTCTGGCCGGATGGTGGTGACAGCTGTTGGTGTCAACTCTCAGACTGGAATCATCCTTACTCTCTTGGGGGTCAATGAGGAT---GACGAAGGGGAGAAAAAGAAGAAA	ENSMUSG00000026463.3	133625162	133625290	GGACTCACGTGATGGAAGGTTCTGGACGGATGGTAGTGACTGCTGTGGGGGTCAACTCCCAGACTGGAATCATCTTCACCCTCTTAGGAGCTAGTGAGGAAGAAGATGATGATGACAAGAAGAAGAAAG	ACTCACGTGATGGAAGGTTCTGGACGGATGGTAGTGACTGCTGTGGGGGTCAACTCCCAGACTGGAATCATCTTCACCCTCTTAGGAGCTAGTGAGGAAGAAGATGATGATGACAAGAAGAAGAAA	dN:	0.0875	dS:	1.7523	w:	0.0500	overlap	0	-	intron-overlap	0	-	inclusion	0
KNOWN	CONSERVED_STRUCTURE:	CONST	ENSG00000058668.5	200407794	200408008	393	GTCTGCTCATGTCTGCTCTCACGGTTTTCATCCTGATTCTATACTTTGTGATTGACAACTTTGTGATAAATCGCAGACCATGGCTCCCTGAGTGTACTCCCATCTACATCCAGTACTTTGTCAAGTTCTTCATCATCGGCATCACTGTACTGGTGGTGGCTGTGCCAGAGGGGCTGCCTCTGGCTGTCACCATCTCACTGGCCTACTCTGTGAAG	CTGCTCATGTCTGCTCTCACGGTTTTCATCCTGATTCTATACTTTGTGATTGACAACTTTGTGATAAATCGCAGACCATGGCTCCCTGAGTGTACTCCCATCTACATCCAGTACTTTGTCAAGTTCTTCATCATCGGCATCACTGTACTGGTGGTGGCTGTGCCAGAGGGGCTGCCTCTGGCTGTCACCATCTCACTGGCCTACTCTGTGAAG	ENSMUSG00000026463.3	133619484	133619698	GTCTGATCATGTCTGTCCTCACAGTTGTCATCTTGATTCTGTACTTTGTGGTTGACAATTTCGTGATCCAGCGCCGAGAATGGCTTCCTGAGTGCACTCCTGTCTATATCCAGTATTTTGTCAAGTTCTTCATCATCGGAGTCACTGTATTGGTAGTGGCTGTGCCAGAGGGGCTGCCACTGGCTGTCACCATCTCACTAGCCTACTCTGTAAAG	CTGATCATGTCTGTCCTCACAGTTGTCATCTTGATTCTGTACTTTGTGGTTGACAATTTCGTGATCCAGCGCCGAGAATGGCTTCCTGAGTGCACTCCTGTCTATATCCAGTATTTTGTCAAGTTCTTCATCATCGGAGTCACTGTATTGGTAGTGGCTGTGCCAGAGGGGCTGCCACTGGCTGTCACCATCTCACTAGCCTACTCTGTAAAG	dN:	0.0773	dS:	0.3814	w:	0.2026	overlap	0	-	intron-overlap	0	-	inclusion	0
KNOWN	CONSERVED_STRUCTURE:	CONST	ENSG00000058668.5	200408647	200408889	455	AAAATGATGAAAGACAATAACCTAGTACGGCACTTGGATGCTTGTGAGACCATGGGCAACGCCACCGCCATCTGCTCTGATAAGACAGGCACGTTGACCATGAACCGCATGACTGTGGTACAAGCTTATATTGGGGGCATCCATTACCGTCAAATCCCAAGCCCTGATGTCTTCCTGCCCAAAGTCCTGGACCTCATTGTCAATGGCATTTCTATCAACAGTGCTTATACCTCCAAGATTCTG	AAAATGATGAAAGACAATAACCTAGTACGGCACTTGGATGCTTGTGAGACCATGGGCAACGCCACCGCCATCTGCTCTGATAAGACAGGCACGTTGACCATGAACCGCATGACTGTGGTACAAGCTTATATTGGGGGCATCCATTACCGTCAAATCCCAAGCCCTGATGTCTTCCTGCCCAAAGTCCTGGACCTCATTGTCAATGGCATTTCTATCAACAGTGCTTATACCTCCAAGATTCTG	ENSMUSG00000026463.3	133618921	133619163	AAAATGATGAAGGACAACAACTTGGTACGGCACTTGGATGCTTGTGAGACAATGGGCAATGCCACAGCCATTTGCTCCGATAAGACAGGCACACTGACCATGAACCGCATGACCGTGGTGCAAGCTTACATCGGGGGCACTCACTACCGCCAGATCCCACAGCCCGACGTCTTCCCACCCAAGGTTCTGGAGCTCATCGTCAATGGCATCTCTATCAACTGTGCTTACACGTCTAAGATTCAG	AAAATGATGAAGGACAACAACTTGGTACGGCACTTGGATGCTTGTGAGACAATGGGCAATGCCACAGCCATTTGCTCCGATAAGACAGGCACACTGACCATGAACCGCATGACCGTGGTGCAAGCTTACATCGGGGGCACTCACTACCGCCAGATCCCACAGCCCGACGTCTTCCCACCCAAGGTTCTGGAGCTCATCGTCAATGGCATCTCTATCAACTGTGCTTACACGTCTAAGATTCAG	dN:	0.0447	dS:	0.8334	w:	0.0536	overlap	0	-	intron-overlap	0	-	inclusion	0
KNOWN	CONSERVED_STRUCTURE:	CONST	ENSG00000058668.5	200410086	200410327	453	CCTCCAGAGAAGGAGGGAGGCCTGCCTCGGCAGGTGGGCAACAAGACCGAGTGTGCTCTGCTAGGCTTTGTCACAGATCTGAAGCAGGATTATCAGGCTGTGCGTAATGAAGTGCCCGAGGAGAAGCTCTACAAGGTGTACACCTTTAACTCAGTGCGCAAGTCAATGAGCACCGTCATCAGGAATCCCAACGGTGGCTTCCGTATGTACAGCAAGGGCGCCTCTGAGATCATCTTGCGCAA	CCTCCAGAGAAGGAGGGAGGCCTGCCTCGGCAGGTGGGCAACAAGACCGAGTGTGCTCTGCTAGGCTTTGTCACAGATCTGAAGCAGGATTATCAGGCTGTGCGTAATGAAGTGCCCGAGGAGAAGCTCTACAAGGTGTACACCTTTAACTCAGTGCGCAAGTCAATGAGCACCGTCATCAGGAATCCCAACGGTGGCTTCCGTATGTACAGCAAGGGCGCCTCTGAGATCATCTTGCGC	ENSMUSG00000026463.3	133617627	133617868	CCTCCAGAAAAGGAGGGAGGCCTACCCCGACAAGTAGGCAACAAGACAGAGTGTGGGCTGCTGGGCTTTGTCACAGACCTGAAGCAGGACTACCAAGCAGTTCGCAATGAGGTGCCTGAGGAGAAGCTCTTTAAGGTGTACACCTTCAACTCAGTGCGCAAGTCCATGAGCACTGTCATCAGGAAGCCGGAAGGGGGCTTCCGCATGTTCAGCAAGGGCGCCTCTGAGATAATGCTGCGCAG	CCTCCAGAAAAGGAGGGAGGCCTACCCCGACAAGTAGGCAACAAGACAGAGTGTGGGCTGCTGGGCTTTGTCACAGACCTGAAGCAGGACTACCAAGCAGTTCGCAATGAGGTGCCTGAGGAGAAGCTCTTTAAGGTGTACACCTTCAACTCAGTGCGCAAGTCCATGAGCACTGTCATCAGGAAGCCGGAAGGGGGCTTCCGCATGTTCAGCAAGGGCGCCTCTGAGATAATGCTGCGC	dN:	0.0382	dS:	0.9792	w:	0.0390	overlap	1	BF963004	intron-overlap	0	-	inclusion	1
KNOWN	CONSERVED_STRUCTURE:	CONST	ENSG00000058668.5	200411662	200411893	387	GTGTAATCGAATCCTGGACCGGAAAGGGGAAGCAGTGCCATTCAAGAATAAAGACAGAGATGATATGGTACGCACTGTCATCGAGCCCATGGCCTGTGATGGACTCCGGACTATCTGCATAGCTTACCGGGACTTCGATGACACAGAGCCCTCTTGGGACAATGAGAATGAGATCCTCACCGAACTGACCTGTATCGCGGTGGTGGGCATTGAGGACCCTGTGCGCCCAGAG	TGTAATCGAATCCTGGACCGGAAAGGGGAAGCAGTGCCATTCAAGAATAAAGACAGAGATGATATGGTACGCACTGTCATCGAGCCCATGGCCTGTGATGGACTCCGGACTATCTGCATAGCTTACCGGGACTTCGATGACACAGAGCCCTCTTGGGACAATGAGAATGAGATCCTCACCGAACTGACCTGTATCGCGGTGGTGGGCATTGAGGACCCTGTGCGCCCAGAG	ENSMUSG00000026463.3	133616975	133617206	GTGTGATCGAATCCTGAACAAGGAAGGAGAAATCAAATCGTTCAGAAGTAAGGACCGAGATAATATGGTACGCAATGTCATTGAGCCCATGGCCAGTGAAGGGCTCCGGACTATCTGCTTAGCTTACCGAGATTTTGATGGCACAGAGCCCTCGTGGGACATTGAGGGTGAAATCCTCACTTCGCTGATCTGCATTGCAGTGGTGGGCATTGAGGATCCTGTGCGCCCGGAG	TGTGATCGAATCCTGAACAAGGAAGGAGAAATCAAATCGTTCAGAAGTAAGGACCGAGATAATATGGTACGCAATGTCATTGAGCCCATGGCCAGTGAAGGGCTCCGGACTATCTGCTTAGCTTACCGAGATTTTGATGGCACAGAGCCCTCGTGGGACATTGAGGGTGAAATCCTCACTTCGCTGATCTGCATTGCAGTGGTGGGCATTGAGGATCCTGTGCGCCCGGAG	dN:	0.1660	dS:	0.5053	w:	0.3286	overlap	1	BF963004	intron-overlap	0	-	inclusion	1
KNOWN	CONSERVED_STRUCTURE:	CONST	ENSG00000058668.5	200412745	200412924	343	GTGCCAGATGCTATTGCCAAATGCAAACAAGCTGGCATTACTGTCAGAATGGTGACAGGTGACAACATCAACACAGCCCGGGCCATTGCCACCAAATGTGGCATTCTGACACCTGGGGATGACTTCCTGTGCTTAGAAGGCAAAGAATTCAACCGGCTCATCCGCAACGAGAAAGGCGAG	GTGCCAGATGCTATTGCCAAATGCAAACAAGCTGGCATTACTGTCAGAATGGTGACAGGTGACAACATCAACACAGCCCGGGCCATTGCCACCAAATGTGGCATTCTGACACCTGGGGATGACTTCCTGTGCTTAGAAGGCAAAGAATTCAACCGGCTCATCCGCAACGAGAAAGGCGAG	ENSMUSG00000026463.3	133615955	133616134	GTACCAGATGCAATTGCCAAATGCAAACGGGCTGGCATTACTGTGAGGATGGTGACAGGTGATAATGTCAACACAGCCCGGGCCATTGCCACCAAATGTGGCATTCTGACTCCTAAAGATGACTTCTTGTGCCTGGAAGGCAAAGAATTCAACAGTCTTATCCGAAATGAGAAGGGTGAG	GTACCAGATGCAATTGCCAAATGCAAACGGGCTGGCATTACTGTGAGGATGGTGACAGGTGATAATGTCAACACAGCCCGGGCCATTGCCACCAAATGTGGCATTCTGACTCCTAAAGATGACTTCTTGTGCCTGGAAGGCAAAGAATTCAACAGTCTTATCCGAAATGAGAAGGGTGAG	dN:	0.0403	dS:	0.5647	w:	0.0713	overlap	0	-	intron-overlap	0	-	inclusion	0
KNOWN	CONSERVED_STRUCTURE:	CONST	ENSG00000058668.5	200413950	200414037	172	GTAGAGCAAGAAAAGCTGGACAAGATCTGGCCTAAGCTTCGGGTCCTGGCGCGATCTTCTCCCACTGACAAGCACACCCTGGTGAAAG	GTAGAGCAAGAAAAGCTGGACAAGATCTGGCCTAAGCTTCGGGTCCTGGCGCGATCTTCTCCCACTGACAAGCACACCCTGGTGAAA	ENSMUSG00000026463.3	133614981	133615068	GTTGAACAAGAAAAGCTGGACAAGATCTGGCCCAAGCTTCGGGTACTGGCACGATCTTCTCCCACAGACAAGCACACATTGGTGAAAG	GTTGAACAAGAAAAGCTGGACAAGATCTGGCCCAAGCTTCGGGTACTGGCACGATCTTCTCCCACAGACAAGCACACATTGGTGAAA	dN:	0.0006	dS:	0.5718	w:	0.0010	overlap	0	-	intron-overlap	0	-	inclusion	0
KNOWN	CONSERVED_STRUCTURE:	CONST	ENSG00000058668.5	200414956	200415062	190	GCATAATTGACAGCACTGTTGGGGAACACCGGCAGGTCGTGGCTGTCACTGGTGATGGCACAAATGACGGGCCTGCTCTGAAGAAAGCGGATGTTGGTTTTGCCATG	ATAATTGACAGCACTGTTGGGGAACACCGGCAGGTCGTGGCTGTCACTGGTGATGGCACAAATGACGGGCCTGCTCTGAAGAAAGCGGATGTTGGTTTTGCCATG	ENSMUSG00000026463.3	133613644	133613750	GTATCATTGACAGCACTGCTGGGGAACAGCGGCAGGTAGTGGCTGTCACCGGTGATGGAACAAATGATGGACCTGCTCTGAAGAAAGCAGATGTCGGGTTTGCTATG	ATCATTGACAGCACTGCTGGGGAACAGCGGCAGGTAGTGGCTGTCACCGGTGATGGAACAAATGATGGACCTGCTCTGAAGAAAGCAGATGTCGGGTTTGCTATG	dN:	0.0272	dS:	0.5044	w:	0.0540	overlap	0	-	intron-overlap	0	-	inclusion	0
KNOWN	CONSERVED_STRUCTURE:	CONST	ENSG00000058668.5	200421334	200421525	370	GGCATCGCAGGCACAGATGTAGCAAAGGAGGCTTCAGACATCATCCTAACAGATGACAACTTCACCAGCATTGTGAAGGCAGTGATGTGGGGACGAAATGTCTATGACAGCATCTCCAAGTTCCTGCAGTTCCAGCTCACTGTCAATGTGGTGGCCGTGATTGTAGCCTTCACTGGAGCCTGTATCACTCAG	GGCATCGCAGGCACAGATGTAGCAAAGGAGGCTTCAGACATCATCCTAACAGATGACAACTTCACCAGCATTGTGAAGGCAGTGATGTGGGGACGAAATGTCTATGACAGCATCTCCAAGTTCCTGCAGTTCCAGCTCACTGTCAATGTGGTGGCCGTGATTGTAGCCTTCACTGGAGCCTGTATCACTCAG	ENSMUSG00000026463.3	133605921	133606112	GGCATCGCAGGCACAGATGTGGCTAAGGAGGCGTCAGACATCATCCTGACCGATGACAACTTCACCAGCATTGTGAAGGCAGTGATGTGGGGACGGAATGTGTATGACAGCATTTCCAAGTTCCTACAGTTCCAGCTCACTGTCAATGTGGTGGCCGTGATTGTGGCTTTCACTGGAGCCTGCATCACTCAG	GGCATCGCAGGCACAGATGTGGCTAAGGAGGCGTCAGACATCATCCTGACCGATGACAACTTCACCAGCATTGTGAAGGCAGTGATGTGGGGACGGAATGTGTATGACAGCATTTCCAAGTTCCTACAGTTCCAGCTCACTGTCAATGTGGTGGCCGTGATTGTGGCTTTCACTGGAGCCTGCATCACTCAG	dN:	0.0003	dS:	0.2924	w:	0.0010	overlap	0	-	intron-overlap	0	-	inclusion	0
KNOWN	CONSERVED_STRUCTURE:	CONST	ENSG00000058668.5	200421982	200422195	406	GATTCCCCATTGAAAGCTGTGCAGATGTTGTGGGTTAATCTGATCATGGACACTTTTGCTTCATTGGCCCTGGCCACAGAGCCCCCTACGGAATCTCTGTTGAAGCGGCGCCCCTATGGCCGAAATAAGCCTCTGATCTCACGCACTATGATGAAGAACATCTTGGGCCATGCATTCTATCAGCTCATTGTCATCTTTATCCTTGTCTTTGCGG	GATTCCCCATTGAAAGCTGTGCAGATGTTGTGGGTTAATCTGATCATGGACACTTTTGCTTCATTGGCCCTGGCCACAGAGCCCCCTACGGAATCTCTGTTGAAGCGGCGCCCCTATGGCCGAAATAAGCCTCTGATCTCACGCACTATGATGAAGAACATCTTGGGCCATGCATTCTATCAGCTCATTGTCATCTTTATCCTTGTCTTTGCG	ENSMUSG00000026463.3	133605297	133605510	GATTCCCCACTGAAAGCGGTGCAGATGTTGTGGGTTAACCTGATTATGGACACGTTTGCTTCCCTGGCCCTGGCCACAGAGCCCCCCACCGAGTCTCTGTTGAGGCGGCGCCCCTATGGGCGAAACAAGCCTCTGATCTCCCGCACTATGATGAAGAACATCTTGGGCCATGCTGTGTATCAGCTCCTAATCGTCTTCCTCCTCGTCTTTGCTG	GATTCCCCACTGAAAGCGGTGCAGATGTTGTGGGTTAACCTGATTATGGACACGTTTGCTTCCCTGGCCCTGGCCACAGAGCCCCCCACCGAGTCTCTGTTGAGGCGGCGCCCCTATGGGCGAAACAAGCCTCTGATCTCCCGCACTATGATGAAGAACATCTTGGGCCATGCTGTGTATCAGCTCCTAATCGTCTTCCTCCTCGTCTTTGCT	dN:	0.0399	dS:	0.5058	w:	0.0789	overlap	0	-	intron-overlap	0	-	inclusion	0
KNOWN	CONSERVED_STRUCTURE:	CONST	ENSG00000058668.5	200423263	200423474	398	GTGAGAAATTCTTTGATATTGATAGTGGGAGGAAGGCACCTCTACATTCACCACCCAGCCAGCACTATACCATTGTTTTTAACACCTTCGTGCTGATGCAGCTCTTCAATGAAATCAACTCCCGAAAGATCCATGGAGAGAAGAACGTCTTTTCAGGCATCTACCGCAACATTATCTTCTGCTCTGTAGTCTTGGGCACATTCATCTGCCAG	GAGAAATTCTTTGATATTGATAGTGGGAGGAAGGCACCTCTACATTCACCACCCAGCCAGCACTATACCATTGTTTTTAACACCTTCGTGCTGATGCAGCTCTTCAATGAAATCAACTCCCGAAAGATCCATGGAGAGAAGAACGTCTTTTCAGGCATCTACCGCAACATTATCTTCTGCTCTGTAGTCTTGGGCACATTCATCTGCCAG	ENSMUSG00000026463.3	133604385	133604596	GCGACACACTGTTCGACATTGACAGTGGGAGGAAGGCACCTCTCAATTCGCCACCCAGCCAGCACTACACCATTGTTTTCAACACGTTTGTGCTGATGCAACTCTTCAACGAAATCAACGCTCGGAAGATCCACGGTGAGAAGAACGTGTTTGCAGGCGTCTACCGCAACATCATTTTCTGCACTGTAGTTTTGGGCACATTCTTCTGCCAG	GACACACTGTTCGACATTGACAGTGGGAGGAAGGCACCTCTCAATTCGCCACCCAGCCAGCACTACACCATTGTTTTCAACACGTTTGTGCTGATGCAACTCTTCAACGAAATCAACGCTCGGAAGATCCACGGTGAGAAGAACGTGTTTGCAGGCGTCTACCGCAACATCATTTTCTGCACTGTAGTTTTGGGCACATTCTTCTGCCAG	dN:	0.0573	dS:	0.6794	w:	0.0844	overlap	0	-	intron-overlap	0	-	inclusion	0
KNOWN	CONSERVED_STRUCTURE:	CONST	ENSG00000058668.5	200424666	200424773	217	ATTTTCATCGTGGAATTTGGGGGTAAACCCTTCAGTTGTACAAGCCTCAGCCTGTCTCAGTGGCTGTGGTGTCTCTTCATTGGGATTGGAGAACTTCTGTGGGGCCAG	ATTTTCATCGTGGAATTTGGGGGTAAACCCTTCAGTTGTACAAGCCTCAGCCTGTCTCAGTGGCTGTGGTGTCTCTTCATTGGGATTGGAGAACTTCTGTGGGGCCAG	ENSMUSG00000026463.3	133603102	133603209	ATCATGATTGTTGAACTGGGAGGGAAGCCCTTCAGCTGCACAAGCCTGACCATGGAGCAGTGGATGTGGTGTCTCTTTATAGGGATTGGAGAACTTTTGTGGGGTCAG	ATCATGATTGTTGAACTGGGAGGGAAGCCCTTCAGCTGCACAAGCCTGACCATGGAGCAGTGGATGTGGTGTCTCTTTATAGGGATTGGAGAACTTTTGTGGGGTCAG	dN:	0.1071	dS:	1.3633	w:	0.0786	overlap	1	W21376	intron-overlap	0	-	inclusion	1
KNOWN	CONSERVED_STRUCTURE:	CONST	ENSG00000058668.5	200428180	200428356	300	TTCATCTCCGCAATACCTACCCGATCCCTGAAGTTCCTGAAGGAGGCTGGGCATGGCACCACCAAAGAGGAGATCACCAAGGATGCCGAGGGACTGGATGAGATTGACCATGCTGAGATGGAGCTGCGCCGAGGCCAGATCCTCTGGTTCCGGGGCCTGAACCGTATCCAGACTCAG	TTCATCTCCGCAATACCTACCCGATCCCTGAAGTTCCTGAAGGAGGCTGGGCATGGCACCACCAAAGAGGAGATCACCAAGGATGCCGAGGGACTGGATGAGATTGACCATGCTGAGATGGAGCTGCGCCGAGGCCAGATCCTCTGGTTCCGGGGCCTGAACCGTATCCAGACTCAG	ENSMUSG00000026463.3	133601651	133601827	GTCATCTCTGCAATACCTACCAAGTCTCTGAAGTTCCTGAAGGAGGCTGGCCACGGCAGTGACAAAGAGGACATCAGCAGGGATACTGAGGGAATGGACGAGATTGACCTTGCCGAGATGGAGCTTCGCCGAGGCCAGATCCTCTGGGTCCGTGGCCTGAACCGGATTCAGACTCAG	GTCATCTCTGCAATACCTACCAAGTCTCTGAAGTTCCTGAAGGAGGCTGGCCACGGCAGTGACAAAGAGGACATCAGCAGGGATACTGAGGGAATGGACGAGATTGACCTTGCCGAGATGGAGCTTCGCCGAGGCCAGATCCTCTGGGTCCGTGGCCTGAACCGGATTCAGACTCAG	dN:	0.0951	dS:	0.5421	w:	0.1754	overlap	2	BM554281:W21376	intron-overlap	0	-	inclusion	1
KNOWN	CONSERVED_STRUCTURE:	CONST	ENSG00000059573.1	97361003	97361189	360	GTAAAAATTCATGCAGGCCCCAAATTTGCCTCCTATCTGACCTTCAGCCCCTCCGAAGTGAAGTCACTCCGAACTGAGTATGGGGACCTGGAATTATGCATTGAAGTAGTGGACAACGTTCAGGATGCCATTGACCACATCCACAAGTATGGCAGCTCCCACACGGATGTCATCGTCACAGAGGACG	GTAAAAATTCATGCAGGCCCCAAATTTGCCTCCTATCTGACCTTCAGCCCCTCCGAAGTGAAGTCACTCCGAACTGAGTATGGGGACCTGGAATTATGCATTGAAGTAGTGGACAACGTTCAGGATGCCATTGACCACATCCACAAGTATGGCAGCTCCCACACGGATGTCATCGTCACAGAGGAC	ENSMUSG00000025007.1	39890898	39891084	GTAAAAATTCACGCAGGCCCCAAGTTTGCCTCCTACCTGACCTTCAGCCCCTCAGAAGTGAAGTCACTCCGGACGGAGTACGGGGACCTGGAAGTGTGCATTGAAGTGGTGGACAGCGTCCAGGAAGCCATTGATCACATCCATAAGTACGGCAGCTCTCACACAGATGTCATCGTCACAGAGAACG	GTAAAAATTCACGCAGGCCCCAAGTTTGCCTCCTACCTGACCTTCAGCCCCTCAGAAGTGAAGTCACTCCGGACGGAGTACGGGGACCTGGAAGTGTGCATTGAAGTGGTGGACAGCGTCCAGGAAGCCATTGATCACATCCATAAGTACGGCAGCTCTCACACAGATGTCATCGTCACAGAGAAC	dN:	0.0307	dS:	0.4496	w:	0.0684	overlap	0	-	intron-overlap	0	-	inclusion	0
KNOWN	CONSERVED_STRUCTURE:	CONST	ENSG00000059573.1	97363489	97363610	249	TCAGAGACTCTAAATGTGAATATCCAGCTGCCTGTAATGCTTTGGAGACTTTGTTAATCCACCGGGATCTGCTCAGGACACCATTATTTGACCAGATCATTGATATGCTGAGAGTGGAACAG	AGAGACTCTAAATGTGAATATCCAGCTGCCTGTAATGCTTTGGAGACTTTGTTAATCCACCGGGATCTGCTCAGGACACCATTATTTGACCAGATCATTGATATGCTGAGAGTGGAACAG	ENSMUSG00000025007.1	39893726	39893847	TCAGAGACTCTAAATGTGAATACCCAGCCGCCTGTAATGCCCTGGAGACGTTGCTTATCCACCGAGATCTGCTGAGAACACCCTTATTTGACCAGATCATTGACATGCTCCGAGTGGAACAG	AGAGACTCTAAATGTGAATACCCAGCCGCCTGTAATGCCCTGGAGACGTTGCTTATCCACCGAGATCTGCTGAGAACACCCTTATTTGACCAGATCATTGACATGCTCCGAGTGGAACAG	dN:	0.0008	dS:	0.8085	w:	0.0010	overlap	0	-	intron-overlap	0	-	inclusion	0
KNOWN	CONSERVED_STRUCTURE:	CONST	ENSG00000059573.1	97363713	97363908	387	GTGAATACCAGAGAAGAAGTTGAAGATCTTTGCCGCCTAGACAAAATGATAGATCTGATCATTCCACGTGGCTCTTCCCAGCTGGTCAGAGACATCCAGAAAGCTGCTAAGGGGATTCCAGTGATGGGGCACAGCGAAGGGATCTGTCACATGTATGTGGATTCCGAGGCCAGTGTTGATAAGGTCACCAGGCTAG	GTGAATACCAGAGAAGAAGTTGAAGATCTTTGCCGCCTAGACAAAATGATAGATCTGATCATTCCACGTGGCTCTTCCCAGCTGGTCAGAGACATCCAGAAAGCTGCTAAGGGGATTCCAGTGATGGGGCACAGCGAAGGGATCTGTCACATGTATGTGGATTCCGAGGCCAGTGTTGATAAGGTCACCAGGCTA	ENSMUSG00000025007.1	39893958	39894153	GTAAACACCAGAGAAGAAGTTGAGGATCTCTGCCGCCTTGACAAAATAATAGATCTGATCATTCCCCGAGGCTCCTCCCAGCTGGTCAGAGACATCCAGAAAGCTGCCAAAGGGATCCCAGTGATGGGCCACAGCGAAGGCATCTGCCACATGTACGTGGATTCCGAAGCCAGCGTGGACAAGGTCACCCGACTCG	GTAAACACCAGAGAAGAAGTTGAGGATCTCTGCCGCCTTGACAAAATAATAGATCTGATCATTCCCCGAGGCTCCTCCCAGCTGGTCAGAGACATCCAGAAAGCTGCCAAAGGGATCCCAGTGATGGGCCACAGCGAAGGCATCTGCCACATGTACGTGGATTCCGAAGCCAGCGTGGACAAGGTCACCCGACTC	dN:	0.0070	dS:	0.7753	w:	0.0090	overlap	0	-	intron-overlap	0	-	inclusion	0
KNOWN	CONSERVED_STRUCTURE:	CONST	ENSG00000059573.1	97366224	97366361	254	GTGGCAGCTTTGGCTATCGCAAGTGGCAATGGCTTGTTACTCAAAGGAGGGAAGGAGGCTGCACACAGCAACCGGATTCTCCACCTCCTGACCCAGGAGGCTCTCTCAATCCATGGAGTCAAGGAGGCCGTGCAACTG	GTGGCAGCTTTGGCTATCGCAAGTGGCAATGGCTTGTTACTCAAAGGAGGGAAGGAGGCTGCACACAGCAACCGGATTCTCCACCTCCTGACCCAGGAGGCTCTCTCAATCCATGGAGTCAAGGAGGCCGTGCAACTG	ENSMUSG00000025007.1	39899209	39899346	GTGGCAGCCTTGGCTATTGCCAGTGGCAATGGCTTGTTGCTCAAAGGTGGGAAGGAGGCCGCACACAGCAACCGCATTCTTCACCTCCTGACCCAGGAGGCCCTCTCCATCCACGGAGTCAAGGAGGCCATACAGCTG	GTGGCAGCCTTGGCTATTGCCAGTGGCAATGGCTTGTTGCTCAAAGGTGGGAAGGAGGCCGCACACAGCAACCGCATTCTTCACCTCCTGACCCAGGAGGCCCTCTCCATCCACGGAGTCAAGGAGGCCATACAGCTG	dN:	0.0108	dS:	0.4670	w:	0.0231	overlap	2	BQ375509:BQ375508	intron-overlap	0	-	inclusion	1
KNOWN	CONSERVED_STRUCTURE:	CONST	ENSG00000059573.1	97370778	97370998	403	GGAGACTTGCAGCTCCTCTGCTGAAACGTTTAAGCCTCTCCACATCCAAATTGAACAGCCTGGCCATCGGTCTGCGACAGATCGCAGCCTCCTCCCAGGACAGCGTGGGACGTGTTTTGCGCCGCACCCGAATCGCCAAAAACTTGGAACTGGAACAAGTGACTGTCCCAATTGGAGTTCTGCTGGTGATCTTTGAATCTCGTCCTGACTGTCTACCCCAG	AGACTTGCAGCTCCTCTGCTGAAACGTTTAAGCCTCTCCACATCCAAATTGAACAGCCTGGCCATCGGTCTGCGACAGATCGCAGCCTCCTCCCAGGACAGCGTGGGACGTGTTTTGCGCCGCACCCGAATCGCCAAAAACTTGGAACTGGAACAAGTGACTGTCCCAATTGGAGTTCTGCTGGTGATCTTTGAATCTCGTCCTGACTGTCTACCCCAG	ENSMUSG00000025007.1	39901143	39901363	GAAGACTTGCCAGCCCCCTGCTGAAGCGCCTTAGCCTCTCCACGTCCAAACTGAACAGCCTGGCCATCGGGCTGCGGCAGATCGCAGCCTCCTCACAAGAGAGCGTAGGCCGCGTCCTGCGCCGGACTCGGATTGCCAAAAACCTGGAGTTAGAACAAGTGACTGTCCCAATAGGTGTTTTACTGGTGATCTTTGAGTCTCGCCCTGACTGTCTACCCCAG	AGACTTGCCAGCCCCCTGCTGAAGCGCCTTAGCCTCTCCACGTCCAAACTGAACAGCCTGGCCATCGGGCTGCGGCAGATCGCAGCCTCCTCACAAGAGAGCGTAGGCCGCGTCCTGCGCCGGACTCGGATTGCCAAAAACCTGGAGTTAGAACAAGTGACTGTCCCAATAGGTGTTTTACTGGTGATCTTTGAGTCTCGCCCTGACTGTCTACCCCAG	dN:	0.0219	dS:	0.7939	w:	0.0276	overlap	0	-	intron-overlap	0	-	inclusion	0
KNOWN	CONSERVED_STRUCTURE:	CONST	ENSG00000060138.4	10745157	10745219	102	GCCAAGGCAGGTGAAGCACCAACTGAGAACCCTGCTCCACCCACCCAGCAGAGCAGTGCTGAG	GCCAAGGCAGGTGAAGCACCAACTGAGAACCCTGCTCCACCCACCCAGCAGAGCAGTGCTGAG	ENSMUSG00000030189.3	131675914	131675976	ACCAAGGCAGGTGAAGCACCAACTGAGAACCCCGCTCCAGCTACCGAACAGAGCAGTGCCGAG	ACCAAGGCAGGTGAAGCACCAACTGAGAACCCCGCTCCAGCTACCGAACAGAGCAGTGCCGAG	dN:	0.0972	dS:	0.1713	w:	0.5676	overlap	0	-	intron-overlap	0	-	inclusion	0
KNOWN	CONSERVED_STRUCTURE:	CONST	ENSG00000060138.4	10745826	10746000	305	CAGGGGACCTCCTCGCCCACGACCTGCCCCAGCAGTTGGAGAGGCTGAAGATAAAGAAAATCAGCAAGCCACCAGTGGTCCAAACCAGCCGTCTGTTCGCCGTGGATACCGGCGTCCCTACAATTACCGGCGTCGCCCGCGTCCTCCTAACGCTCCTTCACAAGATGGCAAAGAG	AGGGGACCTCCTCGCCCACGACCTGCCCCAGCAGTTGGAGAGGCTGAAGATAAAGAAAATCAGCAAGCCACCAGTGGTCCAAACCAGCCGTCTGTTCGCCGTGGATACCGGCGTCCCTACAATTACCGGCGTCGCCCGCGTCCTCCTAACGCTCCTTCACAAGATGGCAAAGAG	ENSMUSG00000030189.3	131676502	131676673	GGGACCTGCTCGCCCACGACCTGCCCCTGCTATTGGAGAGGCTGAAGACAAAGAAAACCAGCAAGCGGCTAATGGTCCAAACCAGCCGTCTGCCCGCCGTGGATTCCGACGTCCCTACAACTATAGGCGCCGTTCCCGTCCCCTCAACGCTGTTTCACAAGATGGCAAAGAG	---GGACCTGCTCGCCCACGACCTGCCCCTGCTATTGGAGAGGCTGAAGACAAAGAAAACCAGCAAGCGGCTAATGGTCCAAACCAGCCGTCTGCCCGCCGTGGATTCCGACGTCCCTACAACTATAGGCGCCGTTCCCGTCCCCTCAACGCTGTTTCACAAGATGGCAAAGAG	dN:	0.1029	dS:	0.3874	w:	0.2656	overlap	14	AA058412:AI207399:AI064745:AI133674:AI110693:AI093343:BF980200:BF851416:BI045976:BQ359428:BU679380:BX090484:H30508:R81040	intron-overlap	0	-	inclusion	1
KNOWN	CONSERVED_STRUCTURE:	CONST	ENSG00000060138.4	10747917	10748014	166	GCTGGTGAGATTGGAGAGATGAAGGATGGAGTCCCAGAGGGAGCACAACTTCAGGGACCGGTTCATCGAAATCCAACTTACCGCCCAAGGTACCGTAG	GCTGGTGAGATTGGAGAGATGAAGGATGGAGTCCCAGAGGGAGCACAACTTCAGGGACCGGTTCATCGAAATCCAACTTACCGCCCAAGGTACCGT	ENSMUSG00000030189.3	131678436	131678527	GCTGGTGAGATTGGGGAGATGAAGGATGGAGTCCCCGAGGGAACACAGCTCCAGGCTCATCGGAATCCGACTTACCGCCCGAGGTTCCGCAG	GCTGGTGAGATTGGGGAGATGAAGGATGGAGTCCCCGAGGGAACACAGCTCCAG------GCTCATCGGAATCCGACTTACCGCCCGAGGTTCCGC	dN:	0.0516	dS:	0.4302	w:	0.1199	overlap	11	AA058412:AI207399:AI064745:AI110693:AI093343:BF851416:BI045976:BU679380:H26227:H42965:R81040	intron-overlap	0	-	inclusion	1
KNOWN	CONSERVED_STRUCTURE:	CONST	ENSG00000060138.4	10757077	10757199	268	GGTGCAGAAGCTGCCAATGTGACTGGCCCGGATGGAGTTCCTGTGGAAGGGAGTCGTTACGCTGCAGATCGGCGCCGTTACAGACGTGGCTACTATGGAAGGCGCCGTGGCCCTCCCCGGAAT	GGTGCAGAAGCTGCCAATGTGACTGGCCCGGATGGAGTTCCTGTGGAAGGGAGTCGTTACGCTGCAGATCGGCGCCGTTACAGACGTGGCTACTATGGAAGGCGCCGTGGCCCTCCCCGGAAT	ENSMUSG00000030189.3	131687471	131687593	GGTGCTGAAGCAGCAAACGTGACTGGCCCAGATGGAGTTCCTGTAGAAGGGAGTCGCTATGCTGCTGACCGGCGCCGGTACAGACGCGGCTACTATGGCAGGCGCCGTGGACCTCCCCGTAAT	GGTGCTGAAGCAGCAAACGTGACTGGCCCAGATGGAGTTCCTGTAGAAGGGAGTCGCTATGCTGCTGACCGGCGCCGGTACAGACGCGGCTACTATGGCAGGCGCCGTGGACCTCCCCGTAAT	dN:	0.0007	dS:	0.6518	w:	0.0010	overlap	5	BE929019:BI045976:BM670163:BM673728:BU679380	intron-overlap	0	-	inclusion	1
KNOWN	CONSERVED_STRUCTURE:	CONST	ENSG00000060138.4	10759560	10759649	174	ACTGCCATCAAGAAGAATAACCCACGGAAATATCTGCGCAGTGTAGGAGATGGAGAAACTGTAGAGTTTGATGTGGTTGAAGGAGAGAAG	ACTGCCATCAAGAAGAATAACCCACGGAAATATCTGCGCAGTGTAGGAGATGGAGAAACTGTAGAGTTTGATGTGGTTGAAGGAGAGAAG	ENSMUSG00000030189.3	131688989	131689078	ACGGCCATCAAGAAAAACAACCCACGCAAGTATCTGCGCAGTGTGGGGGATGGAGAAACTGTAGAGTTTGATGTAGTTGAAGGAGAAAAG	ACGGCCATCAAGAAAAACAACCCACGCAAGTATCTGCGCAGTGTGGGGGATGGAGAAACTGTAGAGTTTGATGTAGTTGAAGGAGAAAAG	dN:	0.0005	dS:	0.5444	w:	0.0010	overlap	1	BM673728	intron-overlap	0	-	inclusion	1
KNOWN	CONSERVED_STRUCTURE:	CONST	ENSG00000060138.4	10761954	10761987	64	AAATGACACCAAAGAAGATGTATTTGTACATCAG	AATGACACCAAAGAAGATGTATTTGTACATCAG	ENSMUSG00000030189.3	131691614	131691647	AAATGACACCAAAGAAGATGTGTTTGTACACCAG	AATGACACCAAAGAAGATGTGTTTGTACACCAG	dN:	0.0002	dS:	0.2296	w:	0.0010	overlap	1	BM673728	intron-overlap	0	-	inclusion	1
KNOWN	CONSERVED_STRUCTURE:	CONST	ENSG00000060138.4	10762946	10763009	124	CCACCAAAGTCCTTGGCACTGTCAAATGGTTCAACGTCAGAAATGGATATGGATTTATAAATCG	ACCAAAGTCCTTGGCACTGTCAAATGGTTCAACGTCAGAAATGGATATGGATTTATAAAT	ENSMUSG00000030189.3	131692616	131692679	CCACCAAAGTCCTTGGCACTGTCAAATGGTTCAACGTCAGAAATGGATATGGATTTATAAACCG	ACCAAAGTCCTTGGCACTGTCAAATGGTTCAACGTCAGAAATGGATATGGATTTATAAAC	dN:	0.0001	dS:	0.0715	w:	0.0010	overlap	0	-	intron-overlap	0	-	inclusion	0
KNOWN	CONSERVED_STRUCTURE:	CONST	ENSG00000060237.4	836588	836676	172	GGGGTGAAGCCAGCCAGTTTTGACAAAGTAGCAATTCCTGAAGTGAAGGAAATTATTGAAGGATGCATACGACAAAACAAAGATGAAAG	GGGGTGAAGCCAGCCAGTTTTGACAAAGTAGCAATTCCTGAAGTGAAGGAAATTATTGAAGGATGCATACGACAAAACAAAGATGAA	ENSMUSG00000045962.3	120368629	120368717	GGAGTGAAGCCAGCCAGTTTTGACAAAGTAGCAATTCCTGAAGTAAAAGAAATTATTGAAGGATGTATCCGACAAAACAAAGATGAAAG	GGAGTGAAGCCAGCCAGTTTTGACAAAGTAGCAATTCCTGAAGTAAAAGAAATTATTGAAGGATGTATCCGACAAAACAAAGATGAA	dN:	0.0003	dS:	0.3393	w:	0.0010	overlap	0	-	intron-overlap	0	-	inclusion	0
KNOWN	CONSERVED_STRUCTURE:	CONST	ENSG00000060237.4	838672	838891	439	ATATTCCATCAAAGACCTTTTGAACCATGCCTTCTTCCAAGAGGAAACAGGAGTACGGGTAGAATTAGCAGAAGAAGATGATGGAGAAAAAATAGCCATAAAATTATGGCTACGTATTGAAGATATTAAGAAATTAAAGGGAAAATACAAAGATAATGAAGCTATTGAGTTTTCTTTTGATTTAGAGAGAGATGTCCCAGAAGATGTTGCACAAGAAATG	TATTCCATCAAAGACCTTTTGAACCATGCCTTCTTCCAAGAGGAAACAGGAGTACGGGTAGAATTAGCAGAAGAAGATGATGGAGAAAAAATAGCCATAAAATTATGGCTACGTATTGAAGATATTAAGAAATTAAAGGGAAAATACAAAGATAATGAAGCTATTGAGTTTTCTTTTGATTTAGAGAGAGATGTCCCAGAAGATGTTGCACAAGAAATG	ENSMUSG00000045962.3	120366719	120366938	ATATTCCATCAAAGACCTTTTGAACCATGCCTTTTTCCAGGAGGAAACAGGGGTACGGGTAGAATTAGCAGAAGAAGATGATGGAGAAAAGATAGCTATTAAATTATGGCTGCGTATTGAAGATATTAAGAAATTAAAGGGAAAATACAAAGACAATGAAGCTATTGAGTTTTCCTTTGACTTGGAGAGGGATGTACCAGAAGATGTTGCTCAAGAAATG	TATTCCATCAAAGACCTTTTGAACCATGCCTTTTTCCAGGAGGAAACAGGGGTACGGGTAGAATTAGCAGAAGAAGATGATGGAGAAAAGATAGCTATTAAATTATGGCTGCGTATTGAAGATATTAAGAAATTAAAGGGAAAATACAAAGACAATGAAGCTATTGAGTTTTCCTTTGACTTGGAGAGGGATGTACCAGAAGATGTTGCTCAAGAAATG	dN:	0.0004	dS:	0.4302	w:	0.0010	overlap	0	-	intron-overlap	0	-	inclusion	0
KNOWN	CONSERVED_STRUCTURE:	CONST	ENSG00000060237.4	840440	840770	563	GTAGAGTCTGGGTATGTCTGTGAAGGTGATCACAAGACCATGGCTAAAGCTATCAAAGACAGAGTATCATTAATTAAGAGGAAACGAGAGCAGCGGCAGTTGGTACGGGAGGAGCAAGAAAAAAAAAAGCAGGAAGAGAGCAGTCTCAAACAGCAGGTAGAACAATCCAGTGCTTCCCAGACAGGAATCAAGCAGCTCCCTTCTGCTAGCACCGGCATACCTACTGCTTCTACCACTTCAGCTTCAGTTTCTACACAAGTAGAACCTGAAGAACCTGAGGCAGATCAACATCAACAACTACAGTACCAGCAACCCAGTATATCTGTGTTAT	GTAGAGTCTGGGTATGTCTGTGAAGGTGATCACAAGACCATGGCTAAAGCTATCAAAGACAGAGTATCATTAATTAAGAGGAAACGAGAGCAGCGGCAGTTGGTACGGGAGGAGCAAGAAAAAAAAAAGCAGGAAGAGAGCAGTCTCAAACAGCAGGTAGAACAA---TCCAGTGCTTCCCAGACAGGAATCAAGCAGCTCCCTTCTGCTAGCACCGGCATACCTACTGCTTCTACCACTTCAGCTTCAGTTTCTACACAAGTAGAACCTGAAGAACCTGAGGCAGATCAACATCAACAACTACAGTACCAGCAACCCAGTATATCTGTGTTA	ENSMUSG00000045962.3	120365098	120365431	GTTGAGTCTGGTTATGTCTGTGAAGGTGATCACAAGACCATGGCTAAAGCTATCAAAGATAGGGTGTCCTTAATTAAGAGAAAACGAGAGCAGCGGCAGTTGGTTCGAGAAGAGCAAGAAAAAAGAAAACAAGAAGAGAGCAGTTTCAAACAGCAGAATGAACAACAAGCAAGCGTTTCCCAGGCAGGAATCCAGCAGCTCTCTGCTGCTAGCACTGGCATACCCACTGCTCCTGCCACCTCTGCTTCAGTTTCTACACAGGTAGAACCTGAAGAACCTGAGGCAGATCAACATCAACAGCTGCAATATCAGCAACCTAGTATATCTGTGTTGT	GTTGAGTCTGGTTATGTCTGTGAAGGTGATCACAAGACCATGGCTAAAGCTATCAAAGATAGGGTGTCCTTAATTAAGAGAAAACGAGAGCAGCGGCAGTTGGTTCGAGAAGAGCAAGAAAAAAGAAAACAAGAAGAGAGCAGTTTCAAACAGCAGAATGAACAACAAGCAAGCGTTTCCCAGGCAGGAATCCAGCAGCTCTCTGCTGCTAGCACTGGCATACCCACTGCTCCTGCCACCTCTGCTTCAGTTTCTACACAGGTAGAACCTGAAGAACCTGAGGCAGATCAACATCAACAGCTGCAATATCAGCAACCTAGTATATCTGTGTTG	dN:	0.0565	dS:	0.3859	w:	0.1465	overlap	0	-	intron-overlap	0	-	inclusion	0
KNOWN	CONSERVED_STRUCTURE:	CONST	ENSG00000060237.4	841510	841697	341	CTGATGGGACGGTTGACAGTGGTCAGGGATCCTCTGTCTTCACAGAATCTCGAGTGAGCAGCCAACAGACAGTTTCATATGGTTCCCAACATGAACAGGCACATTCTACAGGCACAGTCCCAGGGCATATACCTTCTACTGTCCAAGCACAGTCTCAGCCCCATGGGGTATATCCACCCTCAAGTGTG	GATGGGACGGTTGACAGTGGTCAGGGATCCTCTGTCTTCACAGAATCTCGAGTGAGCAGCCAACAGACAGTTTCATATGGTTCCCAACATGAACAGGCACATTCTACAGGCACAGTCCCAGGGCATATACCTTCTACTGTCCAAGCACAGTCTCAGCCCCATGGGGTATATCCACCCTCAAGTGTG	ENSMUSG00000045962.3	120364337	120364524	CTGATGGAACCATTGATAGTGGTCAAGGATCATCCGTATTCACAGAATCCAGAGTGAGCAGCCAACAGACTGTTTCCTATGGTTCCCAACATGAGCAGGCACATTCTACTGGCACAGCACCAGGACATACAGTTTCTAGTATCCAAGCACAATCTCAGCCCCATGGGGTGTATCCACCCTCAAGTATG	GATGGAACCATTGATAGTGGTCAAGGATCATCCGTATTCACAGAATCCAGAGTGAGCAGCCAACAGACTGTTTCCTATGGTTCCCAACATGAGCAGGCACATTCTACTGGCACAGCACCAGGACATACAGTTTCTAGTATCCAAGCACAATCTCAGCCCCATGGGGTGTATCCACCCTCAAGTATG	dN:	0.0626	dS:	0.4902	w:	0.1278	overlap	0	-	intron-overlap	0	-	inclusion	0
KNOWN	CONSERVED_STRUCTURE:	CONST	ENSG00000060237.4	857639	857788	158	CAGCAGGGAATACAGCAGACAGCCCCTCCTCAACAGACAGTGCAGTATTCACTTTCACAGACATCAACCTCCAGTGAGGCCACTACTGCACAGCCAGTGAGTCAGCCTCAAGCTCCACAAGTCTTGCCTCAAGTATCAGCTGGAAAACAG	CAGCAGGGAATACAGCAGACAGCCCCTCCTCAACAGACAGTGCAGTATTCACTTTCACAGACATCAACCTCCAGTGAGGCCACTACTGCACAGCCAGTGAGTCAGCCTCAAGCTCCACAAGTCTTGCCTCAAGTATCAGCTGGAAAACAG	ENSMUSG00000045962.3	120351932	120352057	CAGGGAATACAGCCAACTGTTCCTTCTCAACAGGCAGTACAGTATTCACTTCCACAAGCAGCATCTTCCAGTGAAGGTACTACTGCACAGCCAGTGAGTCAGCCTCAAGTGTCAGCTGGAACACAG	---CAGGGAATACAGCCAACTGTTCCTTCTCAACAGGCAGTACAGTATTCACTTCCACAAGCAGCATCTTCCAGTGAAGGTACTACTGCACAGCCAGTGAGTCAGCCT---------------------CAAGTGTCAGCTGGAACACAG	dN:	0.1401	dS:	0.3041	w:	0.4607	overlap	2	BG231234:BF956526	intron-overlap	0	-	inclusion	1
KNOWN	CONSERVED_STRUCTURE:	CONST	ENSG00000060971.5	38142060	38142205	268	GCTGCCTACTGTGTGGAGAAGCTACGACTCCCCCCTGAGAAGGTGAACCCCCTGGGGGGTGCAGTGGCCTTAGGGCACCCACTGGGCTGCACTGGGGCACGACAGGTCATCACGCTGCTCAATGAGCTGAAGCGCCGTGGGAAGAG	GCTGCCTACTGTGTGGAGAAGCTACGACTCCCCCCTGAGAAGGTGAACCCCCTGGGGGGTGCAGTGGCCTTAGGGCACCCACTGGGCTGCACTGGGGCACGACAGGTCATCACGCTGCTCAATGAGCTGAAGCGCCGTGGGAAG	ENSMUSG00000036138.3	119319795	119319940	GCCGTCTACTGTGTGGAGAAGCTAGGAATTCCTGCAGAGAAGGTGAACCCGCTGGGGGGTGCAATAGCCCTGGGCCACCCCCTGGGCTGCACGGGAGCAAGGCAGGTTGTCACGCTACTCAATGAACTGAAGCGTCGTGGCAGACG	GCCGTCTACTGTGTGGAGAAGCTAGGAATTCCTGCAGAGAAGGTGAACCCGCTGGGGGGTGCAATAGCCCTGGGCCACCCCCTGGGCTGCACGGGAGCAAGGCAGGTTGTCACGCTACTCAATGAACTGAAGCGTCGTGGCAGA	dN:	0.0776	dS:	0.8305	w:	0.0935	overlap	14	AA150747:AA043711:AI815765:AW027516:BI523337:BI518338:BM129472:BM665244:BM974445:BU681143:BU689051:CA450195:CK819682:CN478837	intron-overlap	0	-	inclusion	1
KNOWN	CONSERVED_STRUCTURE:	CONST	ENSG00000060971.5	38142321	38142376	91	GGCTGACAGTGAGTGACGTGGACATCTTCGAGATCAATGAGGCCTTTGCAAGCCAG	CTGACAGTGAGTGACGTGGACATCTTCGAGATCAATGAGGCCTTTGCAAGCCAG	ENSMUSG00000036138.3	119319657	119319712	GGCTGACTGTGAATGACATAGACATCTTTGAGATCAATGAGGCCTTTGCAAGTCAG	CTGACTGTGAATGACATAGACATCTTTGAGATCAATGAGGCCTTTGCAAGTCAG	dN:	0.0702	dS:	0.4117	w:	0.1704	overlap	11	AA150747:AA043711:AI815765:AW027516:BI523337:BI518338:BM974445:BU681143:BU689051:CA450195:CN478837	intron-overlap	0	-	inclusion	1
KNOWN	CONSERVED_STRUCTURE:	CONST	ENSG00000060971.5	38144281	38144361	129	GATAACCTCTGAGAATGTGGCTGAGCGGTTTGGCATTTCACGGGAGAAGCAGGATACCTTTGCCCTGGCTTCCCAGCAGAA	ATAACCTCTGAGAATGTGGCTGAGCGGTTTGGCATTTCACGGGAGAAGCAGGATACCTTTGCCCTGGCTTCCCAGCAG	ENSMUSG00000036138.3	119318033	119318113	GATGACCTCGGAGAATGTGGCTGAGCGGTTTGGCATTTCACGGCAGAAGCAGGATGACTTTGCGCTGGCCTCCCAGCAGAA	ATGACCTCGGAGAATGTGGCTGAGCGGTTTGGCATTTCACGGCAGAAGCAGGATGACTTTGCGCTGGCCTCCCAGCAG	dN:	0.0662	dS:	0.2705	w:	0.2446	overlap	0	-	intron-overlap	0	-	inclusion	0
KNOWN	CONSERVED_STRUCTURE:	CONST	ENSG00000060971.5	38148421	38148500	135	TGACATCCCGGAGACTGTGCCTTTGTCCACTGTCAATAGACAGTGTTCGTCGGGGCTACAGGCAGTGGCCAGCATAGCAG	GACATCCCGGAGACTGTGCCTTTGTCCACTGTCAATAGACAGTGTTCGTCGGGGCTACAGGCAGTGGCCAGCATAGCA	ENSMUSG00000036138.3	119314476	119314555	CGGCATCCCAGAGACTGTACCTTTGTCTACGGTCAACAGACAGTGTTCATCGGGACTGCAGGCAGTGGCCAACATTGCTG	GGCATCCCAGAGACTGTACCTTTGTCTACGGTCAACAGACAGTGTTCATCGGGACTGCAGGCAGTGGCCAACATTGCT	dN:	0.0410	dS:	0.7540	w:	0.0544	overlap	1	AI935445	intron-overlap	0	-	inclusion	1
KNOWN	CONSERVED_STRUCTURE:	CONST	ENSG00000060971.5	38150447	38150504	96	GAAATGTGCTGCAGCCTGGGGCCGGGGCAATCATGGCCCGAATCGCCCAGTTTCTGAG	AATGTGCTGCAGCCTGGGGCCGGGGCAATCATGGCCCGAATCGCCCAGTTTCTG	ENSMUSG00000036138.3	119313026	119313083	GCAATGTTCTTGAGCCAGGAGCCGGGGCTGTCATGGCACGCATCGCCCAATTTCTGAG	AATGTTCTTGAGCCAGGAGCCGGGGCTGTCATGGCACGCATCGCCCAATTTCTG	dN:	0.0564	dS:	1.1949	w:	0.0472	overlap	1	AI935445	intron-overlap	0	-	inclusion	1
KNOWN	CONSERVED_STRUCTURE:	CONST	ENSG00000060971.5	38153087	38153180	145	GACACCACCCCCGACGAGCTTCTCTCGGCAGTCATGACCGCGGTTCTCAAGGACGTGAATCTGAGGCCGGAACAGCTGGGGGACATCTGTGTCG	GACACCACCCCCGACGAGCTTCTCTCGGCAGTCATGACCGCGGTTCTCAAGGACGTGAATCTGAGGCCGGAACAGCTGGGGGACATCTGTGTC	ENSMUSG00000036138.3	119312128	119312221	AACACCACCCCCGACGAGCTTCTGTCGGCCGTGTTGACCGCGGTTCTCCAGGACGTGAGGCTAAAGCCTGAGCAGCTGGGAGACATCTCCGTGG	AACACCACCCCCGACGAGCTTCTGTCGGCCGTGTTGACCGCGGTTCTCCAGGACGTGAGGCTAAAGCCTGAGCAGCTGGGAGACATCTCCGTG	dN:	0.1059	dS:	0.8053	w:	0.1316	overlap	4	AA702478:AA700251:AI051710:AI935445	intron-overlap	0	-	inclusion	1
KNOWN	CONSERVED_STRUCTURE:	CONST	ENSG00000061273.6	46463894	46463936	75	GCCCTCGGAGCAGCTGGTGGAGGAGGAAGAACCTATGAATCTC	CCCTCGGAGCAGCTGGTGGAGGAGGAAGAACCTATGAATCTC	ENSMUSG00000022475.3	98252902	98252944	GCCCTCGGAGCGGCTGGTGGAAGAGGAAGAACCCATGAACCTC	CCCTCGGAGCGGCTGGTGGAAGAGGAAGAACCCATGAACCTC	dN:	0.0417	dS:	1.3373	w:	0.0312	overlap	0	-	intron-overlap	0	-	inclusion	0
KNOWN	CONSERVED_STRUCTURE:	CONST	ENSG00000061273.6	46464129	46464267	259	GTAAATACTGGGGCTGCATGCAGCGCCTGGCCTCCTGTCCAGACTCCTGGGTGCCTAGAGTGCCAGGGGCTGACAAAGAAGAAGTGGAGGCAGTGACCGCACTGGCGTCCCTCTCTGTGGGCATCCTGGCTGAAGATAG	AAATACTGGGGCTGCATGCAGCGCCTGGCCTCCTGTCCAGACTCCTGGGTGCCTAGAGTGCCAGGGGCTGACAAAGAAGAAGTGGAGGCAGTGACCGCACTGGCGTCCCTCTCTGTGGGCATCCTGGCTGAAGAT	ENSMUSG00000022475.3	98253132	98253267	GGAAATACTGGGGCTGCATGCAGCGCTTGGCCTCCTGTCCAGACTCCTGGCTACCCAGAGTGCCGGGAGCTGATGCAGAAGTGGAAGCCGTGACCGCGCTGGCATCCCTTTCTGTGGGCATCCTGGCTGAAGACAG	AAATACTGGGGCTGCATGCAGCGCTTGGCCTCCTGTCCAGACTCCTGGCTACCCAGAGTGCCGGGAGCTGAT---GCAGAAGTGGAAGCCGTGACCGCGCTGGCATCCCTTTCTGTGGGCATCCTGGCTGAAGAC	dN:	0.0244	dS:	0.3757	w:	0.0649	overlap	1	BF995149	intron-overlap	0	-	inclusion	1
KNOWN	CONSERVED_STRUCTURE:	CONST	ENSG00000061273.6	46465437	46465521	151	GTGGATCCCCTTTCAGAAGAAGGCTGGAAACAGAAACCCAACCTCAATGCCATCCGCTCTCTGGAGGCCGTGATCCGGGTGCACA	GTGGATCCCCTTTCAGAAGAAGGCTGGAAACAGAAACCCAACCTCAATGCCATCCGCTCTCTGGAGGCCGTGATCCGGGTGCAC	ENSMUSG00000022475.3	98254949	98255033	GTGGACCCCCTTTCAGAAGAAAGCTGGAAACAGAAACCCAACCTCAGTGCCATCCGCTCGCTGGAAGCTGTGGTCAGGGTGCACA	GTGGACCCCCTTTCAGAAGAAAGCTGGAAACAGAAACCCAACCTCAGTGCCATCCGCTCGCTGGAAGCTGTGGTCAGGGTGCAC	dN:	0.0521	dS:	0.2698	w:	0.1931	overlap	0	-	intron-overlap	0	-	inclusion	0
KNOWN	CONSERVED_STRUCTURE:	CONST	ENSG00000061273.6	46465802	46465935	263	GTTTTGGATACATGACGCAGCAACTGATGAACCTGGCAGGAGGCGCAGTGGTGCTGGCCTTGGAGGGTGGCCATGACCTCACAGCCATCTGTGACGCCTCTGAGGCCTGTGTGGCTGCTCTTCTGGGTAACAGG	TTTGGATACATGACGCAGCAACTGATGAACCTGGCAGGAGGCGCAGTGGTGCTGGCCTTGGAGGGTGGCCATGACCTCACAGCCATCTGTGACGCCTCTGAGGCCTGTGTGGCTGCTCTTCTGGGTAACAGG	ENSMUSG00000022475.3	98255300	98255433	GTTTTGGGTACATGACGCAGCAGTTGATGAACTTGGCAGGAGGCGCCGTGGTGTTGGCCTTAGAGGGTGGACATGACCTCACGGCCATCTGTGATGCCTCGGAGGCCTGTGTAGCTGCTCTTCTGGGCAACAAG	TTTGGGTACATGACGCAGCAGTTGATGAACTTGGCAGGAGGCGCCGTGGTGTTGGCCTTAGAGGGTGGACATGACCTCACGGCCATCTGTGATGCCTCGGAGGCCTGTGTAGCTGCTCTTCTGGGCAACAAG	dN:	0.0113	dS:	0.4968	w:	0.0228	overlap	0	-	intron-overlap	0	-	inclusion	0
KNOWN	CONSERVED_STRUCTURE:	CONST	ENSG00000061273.6	46466635	46466753	236	GATAGTCGTGATGCCCATCGCCCGAGAGTTCTCTCCAGACCTAGTCCTGGTGTCTGCTGGATTTGATGCTGCTGAGGGTCACCCGGCCCCACTGGGTGGCTACCATGTTTCTGCCAAAT	ATAGTCGTGATGCCCATCGCCCGAGAGTTCTCTCCAGACCTAGTCCTGGTGTCTGCTGGATTTGATGCTGCTGAGGGTCACCCGGCCCCACTGGGTGGCTACCATGTTTCTGCCAAA	ENSMUSG00000022475.3	98256035	98256153	GATAGTGGTGATGCCCATTGCCCGAGAGTTTGCTCCAGACCTGGTCCTGGTGTCTGCTGGGTTTGATGCTGCGGAGGGTCACCCAGCCCCGCTGGGTGGCTACCATGTTTCTGCCAAAT	ATAGTGGTGATGCCCATTGCCCGAGAGTTTGCTCCAGACCTGGTCCTGGTGTCTGCTGGGTTTGATGCTGCGGAGGGTCACCCAGCCCCGCTGGGTGGCTACCATGTTTCTGCCAAA	dN:	0.0138	dS:	0.2596	w:	0.0530	overlap	0	-	intron-overlap	0	-	inclusion	0
KNOWN	CONSERVED_STRUCTURE:	CONST	ENSG00000061273.6	46467762	46467859	200	GTAGGGGCTGGCAGCGGTGAGGGCTTCAATGTCAATGTGGCCTGGGCTGGAGGTCTGGACCCCCCCATGGGGGATCCTGAGTACCTGGCTGCTTTCAG	GTAGGGGCTGGCAGCGGTGAGGGCTTCAATGTCAATGTGGCCTGGGCTGGAGGTCTGGACCCCCCCATGGGGGATCCTGAGTACCTGGCTGCTTTC	ENSMUSG00000022475.3	98257143	98257240	GTGGGAACTGGCAGTGGCGAGGGCTTCAATGTCAACGTGGCTTGGGCTGGGGGCTTGGATCCACCCATGGGGGATCCTGAGTACCTGGCTGCTTTCAG	GTGGGAACTGGCAGTGGCGAGGGCTTCAATGTCAACGTGGCTTGGGCTGGGGGCTTGGATCCACCCATGGGGGATCCTGAGTACCTGGCTGCTTTC	dN:	0.0169	dS:	1.0306	w:	0.0164	overlap	0	-	intron-overlap	0	-	inclusion	0
KNOWN	CONSERVED_STRUCTURE:	CONST	ENSG00000061273.6	46468095	46468214	262	GACGTGCACCATGGCAACGGCACCCAGCAAACCTTCTACCAAGACCCCAGTGTGCTCTACATCTCCCTGCATCGCCATGACGACGGCAACTTCTTCCCGGGGAGTGGGGCTGTGGATGAG	GACGTGCACCATGGCAACGGCACCCAGCAAACCTTCTACCAAGACCCCAGTGTGCTCTACATCTCCCTGCATCGCCATGACGACGGCAACTTCTTCCCGGGGAGTGGGGCTGTGGATGAG	ENSMUSG00000022475.3	98257426	98257545	GATGTTCACCATGGCAACGGCACACAGCAGACTTTCTACCAGGACCCCAGTGTGCTCTACATTTCCCTTCATCGCCATGACGACGGCAACTTCTTCCCAGGCAGTGGGGCCGTGGATGAG	GATGTTCACCATGGCAACGGCACACAGCAGACTTTCTACCAGGACCCCAGTGTGCTCTACATTTCCCTTCATCGCCATGACGACGGCAACTTCTTCCCAGGCAGTGGGGCCGTGGATGAG	dN:	0.0009	dS:	0.9224	w:	0.0010	overlap	0	-	intron-overlap	0	-	inclusion	0
KNOWN	CONSERVED_STRUCTURE:	CONST	ENSG00000061273.6	46469311	46469398	162	GGGCTTCTGCTTCTTCAACTCAGTGGCCATCGCCTGCCGGCAGCTGCAACAGCAGAGCAAGGCCAGCAAGATCCTCATTGTAGACTGG	GGCTTCTGCTTCTTCAACTCAGTGGCCATCGCCTGCCGGCAGCTGCAACAGCAGAGCAAGGCCAGCAAGATCCTCATTGTAGACTGG	ENSMUSG00000022475.3	98258759	98258846	GGGCTTCTGCTTCTTCAACTCCGTGGCCATCGCCTGCCGACAGCTACAGCAACACGGCAAAGCCAGCAAGATCCTCATTGTTGACTGG	GGCTTCTGCTTCTTCAACTCCGTGGCCATCGCCTGCCGACAGCTACAGCAACACGGCAAAGCCAGCAAGATCCTCATTGTTGACTGG	dN:	0.0278	dS:	1.3639	w:	0.0204	overlap	0	-	intron-overlap	0	-	inclusion	0
KNOWN	CONSERVED_STRUCTURE:	CONST	ENSG00000061273.6	46469573	46469628	119	AATGGTTTCGCTGTGGTGCGGCCCCCAGGACACCATGCAGATCATTCAACAGCCAT	AATGGTTTCGCTGTGGTGCGGCCCCCAGGACACCATGCAGATCATTCAACAGCC	ENSMUSG00000022475.3	98258963	98259018	AATGGCTTTGCTGTGGTGCGACCCCCGGGACACCATGCAGATCATTCTACAGCCAT	AATGGCTTTGCTGTGGTGCGACCCCCGGGACACCATGCAGATCATTCTACAGCC	dN:	0.0004	dS:	0.4181	w:	0.0010	overlap	0	-	intron-overlap	0	-	inclusion	0
KNOWN	CONSERVED_STRUCTURE:	CONST	ENSG00000061273.6	46469863	46469970	215	GTGGACACTGACACCATCTGGAATGAGCTTCATTCCTCCAATGCAGCCCGCTGGGCCGCTGGCAGTGTCACTGACCTCGCCTTCAAAGTGGCTTCTCGTGAGCTAAAG	GTGGACACTGACACCATCTGGAATGAGCTTCATTCCTCCAATGCAGCCCGCTGGGCCGCTGGCAGTGTCACTGACCTCGCCTTCAAAGTGGCTTCTCGTGAGCTAAAG	ENSMUSG00000022475.3	98259897	98260004	GTCGATACTGACACCATCTGGAACGAGCTGCATTCCTCCAATGCAGCCCGCTGGGCTGCGGGCAGTGTCACCGACCTTGCCTTCAAAGTAGCTTCCCGAGAGCTGAAG	GTCGATACTGACACCATCTGGAACGAGCTGCATTCCTCCAATGCAGCCCGCTGGGCTGCGGGCAGTGTCACCGACCTTGCCTTCAAAGTAGCTTCCCGAGAGCTGAAG	dN:	0.0008	dS:	0.7694	w:	0.0010	overlap	0	-	intron-overlap	0	-	inclusion	0
KNOWN	CONSERVED_STRUCTURE:	CONST	ENSG00000061273.6	46471309	46471358	91	GGCTCCTGGCACAGCGGATGTTTGTGATGCTGCCCTGTGGTGGGGTTGGG	CTCCTGGCACAGCGGATGTTTGTGATGCTGCCCTGTGGTGGGGTTGGG	ENSMUSG00000022475.3	98261278	98261327	GACTCCTGGCACAGCGGACGTTTGTGATGCTACCCTGTGGCGGGGTTGGG	CTCCTGGCACAGCGGACGTTTGTGATGCTACCCTGTGGCGGGGTTGGG	dN:	0.0348	dS:	0.1831	w:	0.1903	overlap	0	-	intron-overlap	0	-	inclusion	0
KNOWN	CONSERVED_STRUCTURE:	CONST	ENSG00000061273.6	46471636	46471756	237	TGTCTCCGAGGCCGGAAGGCCTCCCTGGAAGAGCTGCAGTCGGTCCACTCTGAGCGGCACGTGCTCCTCTACGGCACCAACCCGCTCAGCCGCCTCAAACTGGACAACGGGAAGCTGGCAG	TGTCTCCGAGGCCGGAAGGCCTCCCTGGAAGAGCTGCAGTCGGTCCACTCTGAGCGGCACGTGCTCCTCTACGGCACCAACCCGCTCAGCCGCCTCAAACTGGACAACGGGAAGCTGGCA	ENSMUSG00000022475.3	98261632	98261752	TGTCTCCGAGGCCGAAAGGCTTCCCTAGAGGAGCTGCAGTCAGTCCACTCTGAACGGCACGTGCTCCTCTACGGCACGAACCCACTCAGCCGCCTCAAACTGGATAACGGGAAGCTTACAG	TGTCTCCGAGGCCGAAAGGCTTCCCTAGAGGAGCTGCAGTCAGTCCACTCTGAACGGCACGTGCTCCTCTACGGCACGAACCCACTCAGCCGCCTCAAACTGGATAACGGGAAGCTTACA	dN:	0.0117	dS:	0.6853	w:	0.0171	overlap	0	-	intron-overlap	0	-	inclusion	0
KNOWN	CONSERVED_STRUCTURE:	CONST	ENSG00000061273.6	46471921	46472054	284	GGCTGATCTATGACTCGGTCATGCTGAAGCACCAGTGCTCCTGCGGTGACAACAGCAGGCACCCGGAGCACGCCGGCCGCATCCAGAGCATCTGGTCCCGGCTGCAGGAGCGGGGGCTCCGGAGCCAGTGTGAG	CTGATCTATGACTCGGTCATGCTGAAGCACCAGTGCTCCTGCGGTGACAACAGCAGGCACCCGGAGCACGCCGGCCGCATCCAGAGCATCTGGTCCCGGCTGCAGGAGCGGGGGCTCCGGAGCCAGTGTGAG	ENSMUSG00000022475.3	98261885	98262018	GGCTGGTCTATGACTCGGTGATGCTGAAACACCAATGTTCCTGTGGAGACAACAGCAAGCATCCCGAGCATGCAGGCCGCATCCAGAGCATCTGGTCCCGGCTGCAGGAACGGGGTCTCCGCAGCCAGTGTGAG	CTGGTCTATGACTCGGTGATGCTGAAACACCAATGTTCCTGTGGAGACAACAGCAAGCATCCCGAGCATGCAGGCCGCATCCAGAGCATCTGGTCCCGGCTGCAGGAACGGGGTCTCCGCAGCCAGTGTGAG	dN:	0.0190	dS:	1.3661	w:	0.0139	overlap	0	-	intron-overlap	0	-	inclusion	0
KNOWN	CONSERVED_STRUCTURE:	CONST	ENSG00000061273.6	46473419	46473638	282	GTGTTGCTCTGGGAACAGCAGCGACTGGCTGGGCGGCTCCCCCGGGGCAGCACCGGGGACACTGTGCTGCTTCCTCTGGCCCAGGGTGGGCACCGGCCTCTGTCCCGGGCTCAGTCTTCCCCAGCCGCACCTGCCTCACTGTCAGCCCCAGAGCCTGCCAGCCAGGCCCGAGTCCTCTCCAGCTCAGAGACCCCTGCCAGGACCCTGCCCTTCACCACAG	GTGTTGCTCTGGGAACAGCAGCGACTGGCTGGGCGGCTCCCCCGGGGCAGCACCGGGGACACTGTGCTGCTTCCTCTGGCCCAGGGTGGGCACCGGCCTCTGTCCCGGGCTCAGTCTTCCCCAGCCGCACCTGCCTCACTGTCAGCCCCAGAGCCTGCCAGCCAGGCCCGAGTCCTCTCCAGCTCAGAGACCCCTGCCAGGACCCTGCCCTTCACCACA	ENSMUSG00000022475.3	98265800	98266001	GTGCCACCCTGGGAGCAGCAGCATCTAGCCGGGCGGCTCTCTCAGGGAAGCCCCGGGGACTCCGTGCTGATACCTCTGGCCCAGGTTGGACACCGGCCCCTGTCCAGAACCCAGTCTTCCCCAGCAGCACCTGTCTCCCTGCTGAGCCCAGAGCCCACCTGTCAGACCCAAGTCCTCAACAGCTCAGAGACACCTGCTACAG	GTGCCACCCTGGGAGCAGCAGCATCTAGCCGGGCGGCTCTCTCAGGGAAGCCCCGGGGACTCCGTGCTGATACCTCTGGCCCAGGTTGGACACCGGCCCCTGTCCAGAACCCAGTCTTCCCCAGCAGCACCTGTCTCCCTGCTGAGCCCAGAGCCCACCTGTCAGACCCAAGTCCTCAACAGCTCAGAGACACCTGCTACA------------------	dN:	0.1996	dS:	0.5268	w:	0.3788	overlap	0	-	intron-overlap	0	-	inclusion	0
KNOWN	CONSERVED_STRUCTURE:	CONST	ENSG00000061273.6	46474810	46474983	260	AGGTCAGCCAAGCCGAGTGAGAAGCCCCGGCTGCGGCAGATACCCTCGGCTGAAGACCTGGAGACAGATGGCGGGGGACCGGGCCAGGTGGTGGACGATGGCCTGGAGCACAGGGAGCTGGGCCATGGGCAGCCTGAGGCCAGAGGCCCCGCTCCTCTCCAGCAGCACCCTCAG	---------------------AGGTCAGCCAAGCCGAGTGAGAAGCCCCGGCTGCGGCAGATACCCTCGGCTGAAGACCTGGAGACAGATGGCGGGGGACCGGGCCAGGTGGTGGACGATGGCCTGGAGCACAGGGAGCTGGGCCATGGGCAGCCTGAGGCCAGAGGCCCCGCTCCTCTCCAGCAGCACCCTCAG	ENSMUSG00000022475.3	98266928	98267122	CCAGCCATCTCCCCTCCCCAGAGGCCTGCCAAGCCCAGTGAGAAGCCCCGACTGCGACAGATACCCTCGGCTGAGGACCTAGAGACAGATGGTGGGGGAGTGGGACCTATGGCGAATGATGGCCTGGAACATAGGGAGTCAGGCCGTGGGCCTCCTGAGGGCAGAGGCTCCATTTCTCTGCAGCAGCATCAACAG	CCAGCCATCTCCCCTCCCCAGAGGCCTGCCAAGCCCAGTGAGAAGCCCCGACTGCGACAGATACCCTCGGCTGAGGACCTAGAGACAGATGGTGGGGGAGTGGGACCTATGGCGAATGATGGCCTGGAACATAGGGAGTCAGGCCGTGGGCCTCCTGAGGGCAGAGGCTCCATTTCTCTGCAGCAGCATCAACAG	dN:	0.1695	dS:	0.5522	w:	0.3069	overlap	0	-	intron-overlap	0	-	inclusion	0
KNOWN	CONSERVED_STRUCTURE:	CONST	ENSG00000061273.6	46475234	46475430	324	TGCCCGGGCTTGGGCCCTTGCCCTTCCACTTTGCCCAGTCCTTAATGACCACCGAGCGGCTCTCTGGGTCAGGCCTCCACTGGCCACTGAGCCGGACTCGCTCAGAGCCCCTGCCCCCCAGTGCCACCGCTCCCCCACCGCCGGGCCCCATGCAGCCCCGCCTGGAGCAGCTCAAAACTCACGTCCAGGTGATCAAG	CCCGGGCTTGGGCCCTTGCCCTTCCACTTTGCCCAGTCCTTAATGACCACCGAGCGGCTCTCTGGGTCAGGCCTCCACTGGCCACTGAGCCGGACTCGCTCAGAGCCCCTGCCCCCCAGTGCCACCGCTCCCCCACCGCCGGGCCCCATGCAGCCCCGCCTGGAGCAGCTCAAAACTCACGTCCAGGTGATCAAG	ENSMUSG00000022475.3	98267299	98267495	TGCCTGGCCTTGGGCCCTTGCCCTTCCACTTTGCCCAGCCCTTACTGACCACCGAGCGGCTCTCTGGGTCAGGCCTCCATCGACCACTTAACCGGACCCGCTCAGAGCCCCTGCCCCCCAGCGCCACAGCCTCCCCTCTGCTGGCCCCCCTGCAGCCCCGCCAGGATCGGCTCAAACCTCACGTCCAGCTGATCAAG	CCTGGCCTTGGGCCCTTGCCCTTCCACTTTGCCCAGCCCTTACTGACCACCGAGCGGCTCTCTGGGTCAGGCCTCCATCGACCACTTAACCGGACCCGCTCAGAGCCCCTGCCCCCCAGCGCCACAGCCTCCCCTCTGCTGGCCCCCCTGCAGCCCCGCCAGGATCGGCTCAAACCTCACGTCCAGCTGATCAAG	dN:	0.1123	dS:	0.2524	w:	0.4449	overlap	0	-	intron-overlap	0	-	inclusion	0
KNOWN	CONSERVED_STRUCTURE:	CONST	ENSG00000061273.6	46475637	46475817	336	GCTGACAGTGACCGCAGGACCCATCCGACTCTGGGCCCTCGGGGGCCAATCCTGGGGAGCCCCCACACTCCCCTCTTCCTGCCCCATGGCTTGGAGCCCGAGGCTGGGGGCACCTTGCCCTCTCGCCTGCAGCCCATTCTCCTCCTGGACCCCTCAGGCTCTCATGCCCCGCTGCTGACTG	GCTGACAGTGACCGCAGGACCCATCCGACTCTGGGCCCTCGGGGGCCAATCCTGGGGAGCCCCCACACTCCCCTCTTCCTGCCCCATGGCTTGGAGCCCGAGGCTGGGGGCACCTTGCCCTCTCGCCTGCAGCCCATTCTCCTCCTGGACCCCTCAGGCTCTCATGCCCCGCTGCTGACT	ENSMUSG00000022475.3	98267687	98267867	GCTGATGGTGACCGCAGGACCCATTCAACTTTAGGCCCTCGGGGTCCTGTACTGGGGAACCCCCATGCTCCCCTCTTCCTGCACCACGGTCTGGAGCCAGAGGCTGGGGGCACCTTACCCTCTCGCCTGCAACCCATTCTCCTGCTGGACCCCTCAGTCTCTCATGCCCCACTGTGGACTG	GCTGATGGTGACCGCAGGACCCATTCAACTTTAGGCCCTCGGGGTCCTGTACTGGGGAACCCCCATGCTCCCCTCTTCCTGCACCACGGTCTGGAGCCAGAGGCTGGGGGCACCTTACCCTCTCGCCTGCAACCCATTCTCCTGCTGGACCCCTCAGTCTCTCATGCCCCACTGTGGACT	dN:	0.0784	dS:	0.4534	w:	0.1730	overlap	0	-	intron-overlap	0	-	inclusion	0
KNOWN	CONSERVED_STRUCTURE:	CONST	ENSG00000061273.6	46477067	46477192	243	TCTCTGAGCCCAACCTGAAGCTGCGCTATAAGCCCAAGAAGTCCCTGGAGCGGAGGAAGAATCCACTGCTCCGAAAGGAGAGTGCGCCCCCCAGCCTCCGGCGGCGGCCCGCAGAGACCCTCGGAG	TCTGAGCCCAACCTGAAGCTGCGCTATAAGCCCAAGAAGTCCCTGGAGCGGAGGAAGAATCCACTGCTCCGAAAGGAGAGTGCGCCCCCCAGCCTCCGGCGGCGGCCCGCAGAGACCCTCGGA	ENSMUSG00000022475.3	98268735	98268860	TGTCTGAACCCAACCTGAAGTTGCGCTACAAACCCAAGAAATCCCTGGAGAGACGCAAGAATCCCCTGCTCAGGAAGGAGAGTGCCCCGCCCAGCCTTCGGAGGAGGCCTGCCGAGACCCTTGGAG	TCTGAACCCAACCTGAAGTTGCGCTACAAACCCAAGAAATCCCTGGAGAGACGCAAGAATCCCCTGCTCAGGAAGGAGAGTGCCCCGCCCAGCCTTCGGAGGAGGCCTGCCGAGACCCTTGGA	dN:	0.0015	dS:	1.5005	w:	0.0010	overlap	0	-	intron-overlap	0	-	inclusion	0
KNOWN	CONSERVED_STRUCTURE:	CONST	ENSG00000061273.6	46477434	46477549	215	AACCCTGGAGCCCCTGGAGACGGAAGGAGCCACCCGCTCCATGCTCAGCAGCTTTTTGCCTCCTGTTCCCAGCCTGCCCAGTGACCCCCCAGAGCACTTCCCTCTGCGCAAGACAG	ACCCTGGAGCCCCTGGAGACGGAAGGAGCCACCCGCTCCATGCTCAGCAGCTTTTTGCCTCCTGTTCCCAGCCTGCCCAGTGACCCCCCAGAGCACTTCCCTCTGCGCAAGACA	ENSMUSG00000022475.3	98269258	98269373	AACTCTTGAGCCCTTGGACACAGAGGGTGCTGCCCGCTCCGTGCTTAGCAGCTTCCTGCCTCCTGTTCCCAGCCTGCCCACTGAACCCCCGGAACACTTTCCCTTGCGTAAAACAG	ACTCTTGAGCCCTTGGACACAGAGGGTGCTGCCCGCTCCGTGCTTAGCAGCTTCCTGCCTCCTGTTCCCAGCCTGCCCACTGAACCCCCGGAACACTTTCCCTTGCGTAAAACA	dN:	0.0735	dS:	1.2306	w:	0.0597	overlap	0	-	intron-overlap	0	-	inclusion	0
KNOWN	CONSERVED_STRUCTURE:	CONST	ENSG00000061273.6	46478158	46478269	187	GTGCTGTAGCCAGCAGCGTGGTCAAGCAGAAGCTAGCGGAGGTGATTCTGAAAAAACAGCAGGCGGCCCTAGAAAGAACAGTCCATCCCAACAGCCCCGGCATTCCCTACAG	GCTGTAGCCAGCAGCGTGGTCAAGCAGAAGCTAGCGGAGGTGATTCTGAAAAAACAGCAGGCGGCCCTAGAAAGAACAGTCCATCCCAACAGCCCCGGCATTCCCTAC	ENSMUSG00000022475.3	98270187	98270298	GTGCCGTAGCCAGCAGTGTGGTCAAGCAGAAGCTGGCTGAAGTGATCCTGAAGAAACAGCAGGCAGCCCTTGAGAGAACAGTCCATCCCAGCAGCCCCAGTATTCCCTACAG	GCCGTAGCCAGCAGTGTGGTCAAGCAGAAGCTGGCTGAAGTGATCCTGAAGAAACAGCAGGCAGCCCTTGAGAGAACAGTCCATCCCAGCAGCCCCAGTATTCCCTAC	dN:	0.0273	dS:	0.5867	w:	0.0465	overlap	0	-	intron-overlap	0	-	inclusion	0
KNOWN	CONSERVED_STRUCTURE:	CONST	ENSG00000061273.6	46478612	46478702	144	CTCTCCATGGACACGCCGATGCCCGAGTTGCAGGTGGGACCCCAGGAACAAGAGCTGCGGCAGCTTCTCCACAAGGACAAGAGCAAGCGAA	CTCTCCATGGACACGCCGATGCCCGAGTTGCAGGTGGGACCCCAGGAACAAGAGCTGCGGCAGCTTCTCCACAAGGACAAGAGCAAGCGA	ENSMUSG00000022475.3	98270597	98270687	CTCTCCATGGACCCACCAATGCCGGAGCTGCAGGGGGGACAGCAGGAGCAAGAACTTCGGCAACTTCTCAATAAAGACAAGAGCAAGCGAA	CTCTCCATGGACCCACCAATGCCGGAGCTGCAGGGGGGACAGCAGGAGCAAGAACTTCGGCAACTTCTCAATAAAGACAAGAGCAAGCGA	dN:	0.0625	dS:	0.9867	w:	0.0634	overlap	1	AA287737	intron-overlap	0	-	inclusion	1
KNOWN	CONSERVED_STRUCTURE:	CONST	ENSG00000061273.6	46478835	46478975	249	ATGGACCTGCGGGTGGGCCAGCGGCCCCCAGTGGAGCCCCCACCAGAGCCCACATTGCTGGCCCTGCAGCGTCCCCAGCGCCTGCACCACCACCTCTTCCTAGCAGGCCTGCAGCAGCAGCGCTCGGTGGAGCCCATGAGG	ATGGACCTGCGGGTGGGCCAGCGGCCCCCAGTGGAGCCCCCACCAGAGCCCACATTGCTGGCCCTGCAGCGTCCCCAGCGCCTGCACCACCACCTCTTCCTAGCAGGCCTGCAGCAGCAG---CGCTCGGTGGAGCCCATGAGG	ENSMUSG00000022475.3	98270772	98270915	ATGGACCTGCGGGTGGGCCAGCGGCCCACGGTGGAGCCCCCACCAGAGCCTGCGCTGCTGACCCTGCAACACCCCCAACGCCTGCACCGCCATCTCTTCCTGGCAGGCTTACACCAGCAACAGCGCTCAGCCGAGCCCATGAGG	ATGGACCTGCGGGTGGGCCAGCGGCCCACGGTGGAGCCCCCACCAGAGCCTGCGCTGCTGACCCTGCAACACCCCCAACGCCTGCACCGCCATCTCTTCCTGGCAGGCTTACACCAGCAACAGCGCTCAGCCGAGCCCATGAGG	dN:	0.0827	dS:	1.0437	w:	0.0792	overlap	0	-	intron-overlap	0	-	inclusion	0
KNOWN	CONSERVED_STRUCTURE:	CONST	ENSG00000064545.3	19092574	19092670	180	GTGGTCCGAGTCTACTGCTATGTGACCGTGGTGAGCTTGCAGTACCTGACGCCGCTCATCCTCACCCTCAACTGCACACTTCTGCTCAAGACGCTGG	GTGGTCCGAGTCTACTGCTATGTGACCGTGGTGAGCTTGCAGTACCTGACGCCGCTCATCCTCACCCTCAACTGCACACTTCTGCTCAAGACGCTG	ENSMUSG00000002342.3	69216623	69216719	GTGGTCCGGGTCTACTGCTACGTGACTGTGGTGAGCCTGCAGTACCTGACCCCGCTCATCCTCACTCTGCACTGCACACTGCTGCTCAAGACCCTGG	GTGGTCCGGGTCTACTGCTACGTGACTGTGGTGAGCCTGCAGTACCTGACCCCGCTCATCCTCACTCTGCACTGCACACTGCTGCTCAAGACCCTG	dN:	0.0145	dS:	1.2951	w:	0.0112	overlap	1	BQ312470	intron-overlap	0	-	inclusion	1
KNOWN	CONSERVED_STRUCTURE:	CONST	ENSG00000064545.3	19092801	19092975	313	GCTGTCCGATTCTGCCTTCGACTCTGGGCGCCTCTGGTTGCTGGTGGTGCTGTGCCTGCTGCGGCTGGCGGTGACCCGGCCCCACCTGCAGGCCTACCTGTGCCTGGCCAAGGCCCGGGTGGAGCAGCTGCGAAGGGAGGCTGGCCGCATCGAAGCCCGTGAAATCCAGCAGAGG	CTGTCCGATTCTGCCTTCGACTCTGGGCGCCTCTGGTTGCTGGTGGTGCTGTGCCTGCTGCGGCTGGCGGTGACCCGGCCCCACCTGCAGGCCTACCTGTGCCTGGCCAAGGCCCGGGTGGAGCAGCTGCGAAGGGAGGCTGGCCGCATCGAAGCCCGTGAAATCCAGCAGAGG	ENSMUSG00000002342.3	69216342	69216516	ACCGTCAGAAGGGGCTTTCGACTCTCTGCGCCTCTGGGTGTTGGTGGCGCTGTGCCTGTTGCGCCTGGCAGTAACCCGGCCACACCTGCAGGCCTACCTGTGCCTGGCCAAGGCTCGAGTGGAGCAGCTGCGCAAGGAGGCTGGCCGCATTGAGGCCCGTGAAATCCAGCAGCGG	CCGTCAGAAGGGGCTTTCGACTCTCTGCGCCTCTGGGTGTTGGTGGCGCTGTGCCTGTTGCGCCTGGCAGTAACCCGGCCACACCTGCAGGCCTACCTGTGCCTGGCCAAGGCTCGAGTGGAGCAGCTGCGCAAGGAGGCTGGCCGCATTGAGGCCCGTGAAATCCAGCAGCGG	dN:	0.0759	dS:	0.5848	w:	0.1298	overlap	0	-	intron-overlap	0	-	inclusion	0
KNOWN	CONSERVED_STRUCTURE:	CONST	ENSG00000064651.5	127476405	127476524	240	GAACCTTTTGAGGATGGCTTTGCAAATGGGGAAGAAAGTACTCCAACCAGAGATGCTGTGGTCACGTATACTGCAGAAAGTAAAGGAGTCGTGAAGTTTGGCTGGATCAAGGGTGTATTA	GAACCTTTTGAGGATGGCTTTGCAAATGGGGAAGAAAGTACTCCAACCAGAGATGCTGTGGTCACGTATACTGCAGAAAGTAAAGGAGTCGTGAAGTTTGGCTGGATCAAGGGTGTATTA	ENSMUSG00000024597.3	58402072	58402191	GAACCTTTTGAGGATGGCTTTGCGAATGGAGAAGAAAGTACTCCAACCAGAGATGCTGTGGTCGCATACACTGCCGAGAGTAAAGGAGTTGTAAAGTTTGGCTGGATCAAGGGTGTATTA	GAACCTTTTGAGGATGGCTTTGCGAATGGAGAAGAAAGTACTCCAACCAGAGATGCTGTGGTCGCATACACTGCCGAGAGTAAAGGAGTTGTAAAGTTTGGCTGGATCAAGGGTGTATTA	dN:	0.0125	dS:	0.3029	w:	0.0414	overlap	0	-	intron-overlap	0	-	inclusion	0
KNOWN	CONSERVED_STRUCTURE:	CONST	ENSG00000064651.5	127477803	127477878	163	GTACGTTGTATGTTAAACATTTGGGGTGTGATGCTTTTCATTAGATTGTCATGGATTGTGGGTCAAGCTGGAATAG	GTACGTTGTATGTTAAACATTTGGGGTGTGATGCTTTTCATTAGATTGTCATGGATTGTGGGTCAAGCTGGAATA	ENSMUSG00000024597.3	58403134	58403209	GTCCGCTGCATGTTAAACATTTGGGGTGTGATGCTCTTTATTAGATTGTCATGGATCGTGGGTCAAGCTGGGATAG	GTCCGCTGCATGTTAAACATTTGGGGTGTGATGCTCTTTATTAGATTGTCATGGATCGTGGGTCAAGCTGGGATA	dN:	0.0010	dS:	1.0348	w:	0.0010	overlap	0	-	intron-overlap	0	-	inclusion	0
KNOWN	CONSERVED_STRUCTURE:	CONST	ENSG00000064651.5	127478177	127478272	148	GTCTATCAGTCCTTGTAATAATGATGGCCACTGTTGTGACAACTATCACAGGATTGTCTACTTCAGCAATAGCAACTAATGGATTTGTAAGAGGAG	CTATCAGTCCTTGTAATAATGATGGCCACTGTTGTGACAACTATCACAGGATTGTCTACTTCAGCAATAGCAACTAATGGATTTGTAAGAGGA	ENSMUSG00000024597.3	58403849	58403944	GTCTCTCTGTCGTCGTAATAGCAATGGCCACTGTTGTGACAACTATCACAGGATTGTCTACTTCAGCAATAGCTACCAATGGGTTCGTGAGAGGAG	CTCTCTGTCGTCGTAATAGCAATGGCCACTGTTGTGACAACTATCACAGGATTGTCTACTTCAGCAATAGCTACCAATGGGTTCGTGAGAGGA	dN:	0.0527	dS:	0.4998	w:	0.1055	overlap	0	-	intron-overlap	0	-	inclusion	0
KNOWN	CONSERVED_STRUCTURE:	CONST	ENSG00000064651.5	127494658	127494797	267	GAGGAGCATATTATTTAATATCTAGAAGTCTAGGGCCAGAATTTGGTGGTGCAATTGGTCTAATCTTCGCCTTTGCCAACGCTGTTGCAGTTGCTATGTATGTGGTTGGATTTGCAGAAACCGTGGTGGAGTTGCTTAAG	GGAGCATATTATTTAATATCTAGAAGTCTAGGGCCAGAATTTGGTGGTGCAATTGGTCTAATCTTCGCCTTTGCCAACGCTGTTGCAGTTGCTATGTATGTGGTTGGATTTGCAGAAACCGTGGTGGAGTTGCTTAAG	ENSMUSG00000024597.3	58405050	58405189	GAGGAGCGTACTATTTAATCTCTAGAAGTCTAGGGCCGGAATTTGGTGGTGCAATTGGCTTGATCTTTGCTTTTGCCAATGCGGTGGCCGTTGCTATGTATGTTGTCGGATTCGCAGAGACTGTGGTGGAGCTGCTTAAG	GGAGCGTACTATTTAATCTCTAGAAGTCTAGGGCCGGAATTTGGTGGTGCAATTGGCTTGATCTTTGCTTTTGCCAATGCGGTGGCCGTTGCTATGTATGTTGTCGGATTCGCAGAGACTGTGGTGGAGCTGCTTAAG	dN:	0.0011	dS:	1.1366	w:	0.0010	overlap	0	-	intron-overlap	0	-	inclusion	0
KNOWN	CONSERVED_STRUCTURE:	CONST	ENSG00000064651.5	127497756	127497866	212	GAACATTCCATACTTATGATAGATGAAATCAATGATATCCGAATTATTGGAGCCATTACAGTCGTGATTCTTTTAGGTATCTCAGTAGCTGGAATGGAGTGGGAAGCAAAA	GAACATTCCATACTTATGATAGATGAAATCAATGATATCCGAATTATTGGAGCCATTACAGTCGTGATTCTTTTAGGTATCTCAGTAGCTGGAATGGAGTGGGAAGCAAAA	ENSMUSG00000024597.3	58405812	58405922	GAACATTCCATACTTATGATAGATGAAATCAATGATATCCGAATTATTGGAGCCATTACAGTCGTGATTCTTCTGGGCATCTCAGTGGCTGGAATGGAGTGGGAAGCAAAG	GAACATTCCATACTTATGATAGATGAAATCAATGATATCCGAATTATTGGAGCCATTACAGTCGTGATTCTTCTGGGCATCTCAGTGGCTGGAATGGAGTGGGAAGCAAAG	dN:	0.0002	dS:	0.2095	w:	0.0010	overlap	0	-	intron-overlap	0	-	inclusion	0
KNOWN	CONSERVED_STRUCTURE:	CONST	ENSG00000064651.5	127499291	127499399	192	GCTCAGATTGTTCTTTTGGTGATCCTACTTCTTGCTATTGGTGATTTCGTCATAGGAACATTTATCCCACTGGAGAGCAAGAAGCCAAAAGGGTTTTTTGGTTATAAAT	GCTCAGATTGTTCTTTTGGTGATCCTACTTCTTGCTATTGGTGATTTCGTCATAGGAACATTTATCCCACTGGAGAGCAAGAAGCCAAAAGGGTTTTTTGGTTATAAA	ENSMUSG00000024597.3	58407146	58407254	GCTCAGATTGTGCTGCTGGTGATCCTTCTCCTGGCCATCGCCGACTTCGTCATAGGGACGTTTATCTCACTGGAGAGCAAGAAGCCCAAGGGTTTCTTTGGCTATAAAT	GCTCAGATTGTGCTGCTGGTGATCCTTCTCCTGGCCATCGCCGACTTCGTCATAGGGACGTTTATCTCACTGGAGAGCAAGAAGCCCAAGGGTTTCTTTGGCTATAAA	dN:	0.0292	dS:	1.5978	w:	0.0183	overlap	0	-	intron-overlap	0	-	inclusion	0
KNOWN	CONSERVED_STRUCTURE:	CONST	ENSG00000064651.5	127502188	127502315	257	CTGAAATATTTAATGAGAACTTTGGGCCCGATTTTCGAGAGGAAGAGACTTTCTTTTCTGTATTTGCCATCTTTTTTCCTGCTGCAACTGGTATTCTGGCTGGAGCAAATATCTCAGGTGATCTTGCA	GAAATATTTAATGAGAACTTTGGGCCCGATTTTCGAGAGGAAGAGACTTTCTTTTCTGTATTTGCCATCTTTTTTCCTGCTGCAACTGGTATTCTGGCTGGAGCAAATATCTCAGGTGATCTTGCA	ENSMUSG00000024597.3	58409914	58410041	CTGAAATATTTAATGAGAACTTTGGGCCGGATTTTCGAGAAGAAGAGACTTTCTTCTCTGTATTTGCCATCTTTTTTCCTGCTGCAACTGGTATTCTAGCTGGAGCAAATATCTCAGGTGATCTTGCA	GAAATATTTAATGAGAACTTTGGGCCGGATTTTCGAGAAGAAGAGACTTTCTTCTCTGTATTTGCCATCTTTTTTCCTGCTGCAACTGGTATTCTAGCTGGAGCAAATATCTCAGGTGATCTTGCA	dN:	0.0002	dS:	0.1680	w:	0.0010	overlap	0	-	intron-overlap	0	-	inclusion	0
KNOWN	CONSERVED_STRUCTURE:	CONST	ENSG00000064651.5	127502415	127502499	145	GATCCTCAGTCAGCCATACCCAAAGGAACACTCCTAGCCATTTTAATTACTACATTGGTTTACGTAGGAATTGCAGTATCTGTAG	GATCCTCAGTCAGCCATACCCAAAGGAACACTCCTAGCCATTTTAATTACTACATTGGTTTACGTAGGAATTGCAGTATCTGTA	ENSMUSG00000024597.3	58410128	58410212	GATCCTCAGTCAGCCATACCCAAAGGAACACTCTTAGCCATTTTGATTACTACAGTGGTTTACATAGGAATTGCAGTGTCTGTGG	GATCCTCAGTCAGCCATACCCAAAGGAACACTCTTAGCCATTTTGATTACTACAGTGGTTTACATAGGAATTGCAGTGTCTGTG	dN:	0.0346	dS:	0.2027	w:	0.1709	overlap	0	-	intron-overlap	0	-	inclusion	0
KNOWN	CONSERVED_STRUCTURE:	CONST	ENSG00000064651.5	127505421	127505572	286	GTTCTTGTGTTGTTCGAGATGCCACTGGAAACGTTAATGACACTATCGTAACAGAGCTAACAAACTGTACTTCTGCAGCCTGCAAATTAAACTTTGATTTTTCATCTTGTGAAAGCAGTCCTTGTTCCTATGGCCTAATGAACAACTTCCAG	TCTTGTGTTGTTCGAGATGCCACTGGAAACGTTAATGACACTATCGTAACAGAGCTAACAAACTGTACTTCTGCAGCCTGCAAATTAAACTTTGATTTTTCATCTTGTGAAAGCAGTCCTTGTTCCTATGGCCTAATGAACAACTTCCAG	ENSMUSG00000024597.3	58411743	58411894	GTTCGTGTGTTGTTCGGGATGCCACTGGCAATGTTAATGATACCATTACAACAGAGCTGACAAACTGTACTTCTGCAGCCTGCAAACTAAACTTTGACTTCTCTTATTGTGAGAGCAATACTTGTTCTTACGGGCTAATGAACAACTTTCAG	TCGTGTGTTGTTCGGGATGCCACTGGCAATGTTAATGATACCATTACAACAGAGCTGACAAACTGTACTTCTGCAGCCTGCAAACTAAACTTTGACTTCTCTTATTGTGAGAGCAATACTTGTTCTTACGGGCTAATGAACAACTTTCAG	dN:	0.0484	dS:	0.7165	w:	0.0676	overlap	1	BG619241	intron-overlap	0	-	inclusion	1
KNOWN	CONSERVED_STRUCTURE:	CONST	ENSG00000064651.5	127511213	127511320	185	GTAATGAGTATGGTGTCAGGATTTACACCACTAATTTCTGCAGGTATATTTTCAGCCACTCTTTCTTCAGCATTAGCATCCCTAGTGAGTGCTCCCAAAATATTTCAG	GTAATGAGTATGGTGTCAGGATTTACACCACTAATTTCTGCAGGTATATTTTCAGCCACTCTTTCTTCAGCATTAGCATCCCTAGTGAGTGCTCCCAAAATATTTCAG	ENSMUSG00000024597.3	58416031	58416138	GTGATGAGCATGGTGTCAGGATTTGCACCCTTGATCTCTGCAGGGATCTTTTCAGCCACGCTCTCGTCAGCACTAGCATCTCTTGTGAGTGCTCCCAAAATATTTCAG	GTGATGAGCATGGTGTCAGGATTTGCACCCTTGATCTCTGCAGGGATCTTTTCAGCCACGCTCTCGTCAGCACTAGCATCTCTTGTGAGTGCTCCCAAAATATTTCAG	dN:	0.0134	dS:	0.9217	w:	0.0146	overlap	1	BG619241	intron-overlap	0	-	inclusion	1
KNOWN	CONSERVED_STRUCTURE:	CONST	ENSG00000064651.5	127512345	127512468	254	GCTCTATGTAAGGACAACATCTACCCAGCTTTCCAGATGTTTGCTAAAGGTTATGGGAAAAATAATGAACCTCTTCGTGGCTACATCTTAACATTCTTAATTGCACTTGGATTCATCTTAATTG	GCTCTATGTAAGGACAACATCTACCCAGCTTTCCAGATGTTTGCTAAAGGTTATGGGAAAAATAATGAACCTCTTCGTGGCTACATCTTAACATTCTTAATTGCACTTGGATTCATCTTAATT	ENSMUSG00000024597.3	58417680	58417803	GCTCTATGTAAGGACAATATCTACCCAGCTTTCCAGATGTTTGCTAAAGGTTATGGGAAAAATAATGAACCGCTTCGTGGTTACATCTTAACATTTCTGATTGCACTGGGATTCATCCTGATTG	GCTCTATGTAAGGACAATATCTACCCAGCTTTCCAGATGTTTGCTAAAGGTTATGGGAAAAATAATGAACCGCTTCGTGGTTACATCTTAACATTTCTGATTGCACTGGGATTCATCCTGATT	dN:	0.0004	dS:	0.3523	w:	0.0010	overlap	1	BG619241	intron-overlap	0	-	inclusion	1
KNOWN	CONSERVED_STRUCTURE:	CONST	ENSG00000064651.5	127513588	127513689	183	CTGAACTGAATGTTATTGCACCAATTATCTCAAACTTCTTCCTTGCATCATATGCATTGATCAATTTTTCAGTATTCCATGCATCACTTGCAAAATCTCCAG	GAACTGAATGTTATTGCACCAATTATCTCAAACTTCTTCCTTGCATCATATGCATTGATCAATTTTTCAGTATTCCATGCATCACTTGCAAAATCTCCA	ENSMUSG00000024597.3	58418627	58418728	CTGAATTGAACGTTATTGCTCCAATTATCTCTAATTTCTTCCTTGCATCGTATGCCTTAATCAACTTTTCAGTATTCCATGCATCACTTGCAAAATCTCCAG	GAATTGAACGTTATTGCTCCAATTATCTCTAATTTCTTCCTTGCATCGTATGCCTTAATCAACTTTTCAGTATTCCATGCATCACTTGCAAAATCTCCA	dN:	0.0005	dS:	0.5181	w:	0.0010	overlap	1	BG619241	intron-overlap	0	-	inclusion	1
KNOWN	CONSERVED_STRUCTURE:	CONST	ENSG00000064651.5	127514832	127514987	338	GATGGCGTCCTGCATTCAAATACTACAACATGTGGATATCACTTCTTGGAGCAATTCTTTGTTGCATAGTAATGTTCGTCATTAACTGGTGGGCTGCATTGCTAACATATGTGATAGTCCTTGGGCTGTATATTTATGTTACCTACAAAAAACCAG	TGGCGTCCTGCATTCAAATACTACAACATGTGGATATCACTTCTTGGAGCAATTCTTTGTTGCATAGTAATGTTCGTCATTAACTGGTGGGCTGCATTGCTAACATATGTGATAGTCCTTGGGCTGTATATTTATGTTACCTACAAAAAACCA	ENSMUSG00000024597.3	58419896	58420051	GATGGCGTCCTGCATTCAAATACTACAACATGTGGATCTCCCTTATTGGAGCAATTCTTTGTTGCATAGTGATGTTTGTCATTAACTGGTGGGCTGCGTTGCTCACATATGTGATAGTCCTTGGGCTGTACATTTATGTTACTTACAAAAAACCAG	TGGCGTCCTGCATTCAAATACTACAACATGTGGATCTCCCTTATTGGAGCAATTCTTTGTTGCATAGTGATGTTTGTCATTAACTGGTGGGCTGCGTTGCTCACATATGTGATAGTCCTTGGGCTGTACATTTATGTTACTTACAAAAAACCA	dN:	0.0091	dS:	0.2567	w:	0.0353	overlap	1	BG619241	intron-overlap	0	-	inclusion	1
KNOWN	CONSERVED_STRUCTURE:	CONST	ENSG00000064651.5	127516297	127516396	183	ATGTGAATTGGGGATCCTCTACACAAGCCCTGACTTACCTGAATGCACTGCAGCATTCAATTCGTCTTTCTGGAGTGGAAGACCACGTGAAAAACTTTAG	GTGAATTGGGGATCCTCTACACAAGCCCTGACTTACCTGAATGCACTGCAGCATTCAATTCGTCTTTCTGGAGTGGAAGACCACGTGAAAAACTTT	ENSMUSG00000024597.3	58421199	58421298	ATGTGAACTGGGGATCCTCCACACAAGCGCTGACTTACCTCAGTGCACTGCAGCATTCAATCCGTCTTTCTGGGGTGGAGGACCATGTGAAAAACTTCAG	GTGAACTGGGGATCCTCCACACAAGCGCTGACTTACCTCAGTGCACTGCAGCATTCAATCCGTCTTTCTGGGGTGGAGGACCATGTGAAAAACTTC	dN:	0.0160	dS:	0.4026	w:	0.0399	overlap	0	-	intron-overlap	0	-	inclusion	0
KNOWN	CONSERVED_STRUCTURE:	CONST	ENSG00000064651.5	127521644	127521755	239	GCCACAGTGTCTTGTTATGACAGGTGCTCCAAACTCACGTCCAGCTTTACTTCATCTTGTTCATGATTTCACAAAAAATGTTGGTTTGATGATCTGTGGCCATGTACATATG	CCACAGTGTCTTGTTATGACAGGTGCTCCAAACTCACGTCCAGCTTTACTTCATCTTGTTCATGATTTCACAAAAAATGTTGGTTTGATGATCTGTGGCCATGTACATATG	ENSMUSG00000024597.3	58425246	58425357	ACCACAGTGCCTTGTAATGACAGGTTCTCCAAACTCACGGCCTGCTTTACTTCATCTTGTTCATGACTTCACGAAAAATGTTGGTTTAATGATCTGTGGCCATGTGCATATG	CCACAGTGCCTTGTAATGACAGGTTCTCCAAACTCACGGCCTGCTTTACTTCATCTTGTTCATGACTTCACGAAAAATGTTGGTTTAATGATCTGTGGCCATGTGCATATG	dN:	0.0117	dS:	0.4962	w:	0.0235	overlap	0	-	intron-overlap	0	-	inclusion	0
KNOWN	CONSERVED_STRUCTURE:	CONST	ENSG00000064651.5	127525251	127525391	291	GGTCCTCGAAGACAAGCCATGAAAGAGATGTCCATCGATCAAGCCAAATATCAGCGATGGCTTATTAAGAACAAAATGAAGGCATTTTATGCTCCAGTACATGCAGATGACTTGAGAGAAGGTGCACAGTATTTGATGCAG	GGTCCTCGAAGACAAGCCATGAAAGAGATGTCCATCGATCAAGCCAAATATCAGCGATGGCTTATTAAGAACAAAATGAAGGCATTTTATGCTCCAGTACATGCAGATGACTTGAGAGAAGGTGCACAGTATTTGATGCAG	ENSMUSG00000024597.3	58427536	58427676	GGCCCCAGAAGACAAGCTATGAAAGAGATGTCCATTGATCAAGCCAGATATCAGCGATGGCTCATTAAAAACAAAATGAAGGCTTTCTATGCTCCGGTTCACGCAGATGACTTGCGAGAAGGTGCACAATACTTGATGCAG	GGCCCCAGAAGACAAGCTATGAAAGAGATGTCCATTGATCAAGCCAGATATCAGCGATGGCTCATTAAAAACAAAATGAAGGCTTTCTATGCTCCGGTTCACGCAGATGACTTGCGAGAAGGTGCACAATACTTGATGCAG	dN:	0.0097	dS:	0.7670	w:	0.0126	overlap	0	-	intron-overlap	0	-	inclusion	0
KNOWN	CONSERVED_STRUCTURE:	CONST	ENSG00000064651.5	127531352	127531458	214	GCTGCTGGTCTTGGTCGTATGAAGCCAAACACACTTGTCCTTGGATTTAAGAAAGATTGGTTGCAAGCAGATATGAGGGATGTGGATATGTATATAAACTTATTTCA	GCTGCTGGTCTTGGTCGTATGAAGCCAAACACACTTGTCCTTGGATTTAAGAAAGATTGGTTGCAAGCAGATATGAGGGATGTGGATATGTATATAAACTTATTT	ENSMUSG00000024597.3	58432197	58432303	GCTGCTGGACTTGGTCGTATGAAGCCAAACACACTTGTCCTGGGATTTAAGAAAGATTGGTTACAAGCCGATATGAGGGATGTGGATATGTATATAAACTTATTTCA	GCTGCTGGACTTGGTCGTATGAAGCCAAACACACTTGTCCTGGGATTTAAGAAAGATTGGTTACAAGCCGATATGAGGGATGTGGATATGTATATAAACTTATTT	dN:	0.0003	dS:	0.3020	w:	0.0010	overlap	0	-	intron-overlap	0	-	inclusion	0
KNOWN	CONSERVED_STRUCTURE:	CONST	ENSG00000064651.5	127535258	127535337	147	TGATGCTTTTGACATACAATATGGAGTAGTGGTTATTCGCCTAAAAGAAGGTCTGGATATATCTCATCTTCAAGGACAAG	GATGCTTTTGACATACAATATGGAGTAGTGGTTATTCGCCTAAAAGAAGGTCTGGATATATCTCATCTTCAAGGACAA	ENSMUSG00000024597.3	58435945	58436024	TGATGCTTTTGACATACAATTTGGAGTTGTGGTTATCCGCCTGAAGGAAGGACTGGATATATCACACCTCCAAGGTCAGG	GATGCTTTTGACATACAATTTGGAGTTGTGGTTATCCGCCTGAAGGAAGGACTGGATATATCACACCTCCAAGGTCAG	dN:	0.0172	dS:	1.0155	w:	0.0170	overlap	0	-	intron-overlap	0	-	inclusion	0
KNOWN	CONSERVED_STRUCTURE:	CONST	ENSG00000064651.5	127538132	127538257	165	AAGAATTATTGTCATCACAAGAGAAATCTCCTGGCACCAAGGATGTGGTAGTAAGTGTGGAATATAGTAAAAAGTCCGATTTAGATACTTCCAAACCACTCAGTGAAAAACCAATTACACACAAAG	GAATTATTGTCATCACAAGAGAAATCTCCTGGCACCAAGGATGTGGTAGTAAGTGTGGAATATAGTAAAAAGTCCGATTTAGATACTTCCAAACCACTCAGTGAAAAACCAATTACACACAAA	ENSMUSG00000024597.3	58438270	58438395	AAGAATTATTATCTTCACAAGAAAAATCACCTGGTACCAAGGATGTGGTAGTAAATGTGGATTACAGTAAAAAGTCAGATCAAGATACTTGCAAATCATCTGGTGAAAAATCCATTACACAGAAAG	GAATTATTATCTTCACAAGAAAAATCACCTGGTACCAAGGATGTGGTAGTAAATGTGGATTACAGTAAAAAGTCAGATCAAGATACTTGCAAATCATCTGGTGAAAAATCCATTACACAGAAA	dN:	0.1170	dS:	0.6693	w:	0.1748	overlap	0	-	intron-overlap	0	-	inclusion	0
KNOWN	CONSERVED_STRUCTURE:	CONST	ENSG00000064651.5	127542158	127542280	246	AATCCAAAGGCCCTATTGTGCCTTTAAATGTAGCTGACCAAAAGCTTCTTGAAGCTAGTACACAGTTTCAGAAAAAACAAGGAAAGAATACTATTGATGTCTGGTGGCTTTTTGATGATGGAG	TCCAAAGGCCCTATTGTGCCTTTAAATGTAGCTGACCAAAAGCTTCTTGAAGCTAGTACACAGTTTCAGAAAAAACAAGGAAAGAATACTATTGATGTCTGGTGGCTTTTTGATGATGGA	ENSMUSG00000024597.3	58442098	58442220	AATCCAAAGGCCCTATTGTGCCTTTAAATGTAGCTGACCAAAAGCTTCTTGAAGCTAGCACACAGTTTCAGAAAAAACAAGGGAAGAATACTATAGATGTCTGGTGGCTTTTTGATGATGGAG	TCCAAAGGCCCTATTGTGCCTTTAAATGTAGCTGACCAAAAGCTTCTTGAAGCTAGCACACAGTTTCAGAAAAAACAAGGGAAGAATACTATAGATGTCTGGTGGCTTTTTGATGATGGA	dN:	0.0001	dS:	0.1479	w:	0.0010	overlap	0	-	intron-overlap	0	-	inclusion	0
KNOWN	CONSERVED_STRUCTURE:	CONST	ENSG00000064651.5	127544474	127544585	224	GTTTGACCTTATTGATACCTTACCTTCTGACGACCAAGAAAAAATGGAAAGACTGTAAGATCAGAGTATTCATTGGTGGAAAGATAAACAGAATAGACCATGACCGGAGAGC	TTGACCTTATTGATACCTTACCTTCTGACGACCAAGAAAAAATGGAAAGACTGTAAGATCAGAGTATTCATTGGTGGAAAGATAAACAGAATAGACCATGACCGGAGA	ENSMUSG00000024597.3	58443450	58443561	GTTTGACATTGTTGATACCCTATCTTCTGACTACCAAGAAAAAGTGGAAAGATTGTAAGATCCGAGTATTCATTGGTGGAAAAATAAACAGAATAGACCATGACCGGAGAGC	TTGACATTGTTGATACCCTATCTTCTGACTACCAAGAAAAAGTGGAAAGATTGTAAGATCCGAGTATTCATTGGTGGAAAAATAAACAGAATAGACCATGACCGGAGA	dN:	0.0005	dS:	0.4521	w:	0.0010	overlap	0	-	intron-overlap	0	-	inclusion	0
KNOWN	CONSERVED_STRUCTURE:	CONST	ENSG00000064651.5	127546446	127546532	156	GATGGCTACTTTGCTTAGCAAGTTCCGGATAGACTTTTCTGATATCATGGTTCTAGGAGATATCAATACCAAACCAAAGAAAGAAAA	ATGGCTACTTTGCTTAGCAAGTTCCGGATAGACTTTTCTGATATCATGGTTCTAGGAGATATCAATACCAAACCAAAGAAAGAA	ENSMUSG00000024597.3	58445925	58446011	GATGGCTACTTTATTGAGTAAATTCCGGATAGACTTCTCTGATATCATGGTCCTTGGAGATATCAACACCAAGCCAAAAAAAGAAAA	ATGGCTACTTTATTGAGTAAATTCCGGATAGACTTCTCTGATATCATGGTCCTTGGAGATATCAACACCAAGCCAAAAAAAGAA	dN:	0.0010	dS:	1.0427	w:	0.0010	overlap	1	AA255695	intron-overlap	0	-	inclusion	1
KNOWN	CONSERVED_STRUCTURE:	CONST	ENSG00000064651.5	127547957	127548092	269	TATTATAGCTTTTGAGGAAATCATTGAGCCATACAGACTTCATGAAGATGATAAAGAGCAAGATATTGCAGATAAAATGAAAGAAGATGAACCATGGCGAATAACAGATAATGAGCTTGAACTTTATAAGACCAAG	ATTATAGCTTTTGAGGAAATCATTGAGCCATACAGACTTCATGAAGATGATAAAGAGCAAGATATTGCAGATAAAATGAAAGAAGATGAACCATGGCGAATAACAGATAATGAGCTTGAACTTTATAAGACCAAG	ENSMUSG00000024597.3	58446799	58446934	TATTATTGCTTTTGATGACATGATCGAGCCGTACAGACTTCACGAAGATGATAAAGAACAGGACATTGCAGATAAGATGAAAGAAGATGAGCCTTGGCGAATCACAGATAATGAGCTTGAGCTTTATAAGACTAAG	ATTATTGCTTTTGATGACATGATCGAGCCGTACAGACTTCACGAAGATGATAAAGAACAGGACATTGCAGATAAGATGAAAGAAGATGAGCCTTGGCGAATCACAGATAATGAGCTTGAGCTTTATAAGACTAAG	dN:	0.0276	dS:	1.4522	w:	0.0190	overlap	2	AA255695:BX106574	intron-overlap	0	-	inclusion	1
KNOWN	CONSERVED_STRUCTURE:	CONST	ENSG00000064651.5	127548380	127548447	120	ACATACCGGCAGATCAGGTTAAATGAGTTATTAAAGGAACATTCAAGCACAGCTAATATTATTGTCAT	ACATACCGGCAGATCAGGTTAAATGAGTTATTAAAGGAACATTCAAGCACAGCTAATATTATTGTC	ENSMUSG00000024597.3	58447543	58447610	ACATATCGACAGATCAGGTTAAATGAATTATTAAAGGAGCATTCAAGCACAGCTAACATTATTGTCAT	ACATATCGACAGATCAGGTTAAATGAATTATTAAAGGAGCATTCAAGCACAGCTAACATTATTGTC	dN:	0.0003	dS:	0.2789	w:	0.0010	overlap	2	AA255695:BX106574	intron-overlap	0	-	inclusion	1
KNOWN	CONSERVED_STRUCTURE:	CONST	ENSG00000064692.6	121754729	121754785	113	ATGGAAGCCCCTGAATACCTTGATTTGGATGAAATTGACTTTAGTGATGACATATCT	ATGGAAGCCCCTGAATACCTTGATTTGGATGAAATTGACTTTAGTGATGACATATCT	ENSMUSG00000024534.3	53321199	53321255	ATGGAAGCCCCTGAATACCTTGATTTGGATGAAATCGACTTTAGTGATGACATTTCT	ATGGAAGCCCCTGAATACCTTGATTTGGATGAAATCGACTTTAGTGATGACATTTCT	dN:	0.0004	dS:	0.4305	w:	0.0010	overlap	0	-	intron-overlap	0	-	inclusion	0
KNOWN	CONSERVED_STRUCTURE:	CONST	ENSG00000064692.6	121767387	121767459	138	TATTCAGTCACATCACTCAAGACGATCCCAGAACTGTGCCGAAGATGTGATACGCAAAACGAAGACAGATCAG	TATTCAGTCACATCACTCAAGACGATCCCAGAACTGTGCCGAAGATGTGATACGCAAAACGAAGACAGATCA	ENSMUSG00000024534.3	53334628	53334700	TATTCAGTCACCTCTCTCAAGACCATCCCAGCACTGTGCAGAAGATGTGACTCACAAAACGAAGACAGATCAG	TATTCAGTCACCTCTCTCAAGACCATCCCAGCACTGTGCAGAAGATGTGACTCACAAAACGAAGACAGATCA	dN:	0.0363	dS:	0.6655	w:	0.0546	overlap	3	BG772914:BI752122:BI752118	intron-overlap	0	-	inclusion	1
KNOWN	CONSERVED_STRUCTURE:	CONST	ENSG00000064692.6	121795563	121795676	247	AATGGTCAGTTGGAGTGCGTACGCTGGATGGTGAGCGAAACAGAAGCCATTGCAGAACTGAGTTGTTCTAAGGATTTTCCAAGCCTTATTCATTACGCAGGTTGCTATGGCCAG	AATGGTCAGTTGGAGTGCGTACGCTGGATGGTGAGCGAAACAGAAGCCATTGCAGAACTGAGTTGTTCTAAGGATTTTCCAAGCCTTATTCATTACGCAGGTTGCTATGGCCAG	ENSMUSG00000024534.3	53368157	53368270	AATGGTCAGCTGGAGTGTGTTCGCTGGATGGTGAGTGAGACAGAAGCCATTGCGGAATTGAGTTGTTCCAAGGATTTCCCAAGCCTTATTCATTACGCAGGTTGCTATGGGCAG	AATGGTCAGCTGGAGTGTGTTCGCTGGATGGTGAGTGAGACAGAAGCCATTGCGGAATTGAGTTGTTCCAAGGATTTCCCAAGCCTTATTCATTACGCAGGTTGCTATGGGCAG	dN:	0.0005	dS:	0.5129	w:	0.0010	overlap	3	BG772914:BI752122:BI752118	intron-overlap	0	-	inclusion	1
KNOWN	CONSERVED_STRUCTURE:	CONST	ENSG00000064692.6	121814127	121815195	1749	TTCACCATCCTCACCTGCCTCCAGAAAGTCCCAGTGGAAATCTCCAGATGCAGATGATGATTCTGTAGCCAAAAGCAAGCCAGGAGTCCAAGAGGGGATTCAGGTTCTTGGAAGCCTGTCAGCCTCCAGCCGGGCTAGACCCAAAGCAAAAGATGAAGATTCTGATAAAATCTTACGCCAGTTATTGGGAAAGGAAATCTCAGAAAATGTCTGCACCCAGGAAAAACTGTCCTTGGAATTCCAGGATGCTCAGGCTTCCTCTAGAAATTCTAAAAAGATCCCACTGGAGAAGAGGGAACTGAAGTTAGCCAGGCTGAGACAGCTGATGCAGAGGTCACTGAGTGAGTCTGACACAGACTCCAACAACTCTGAGGACCCCAAGACTACCCCAGTGAGGAA…	TCACCATCCTCACCTGCCTCCAGAAAGTCCCAGTGGAAATCTCCAGATGCAGATGATGATTCTGTAGCCAAAAGCAAGCCAGGAGTCCAAGAGGGGATTCAGGTTCTTGGAAGCCTGTCAGCCTCCAGCCGGGCTAGACCCAAAGCAAAAGATGAAGATTCTGATAAAATCTTACGCCAGTTATTGGGAAAGGAAATCTCAGAAAATGTCTGCACCCAGGAAAAACTGTCCTTGGAATTCCAGGATGCTCAGGCTTCCTCTAGAAATTCTAAAAAGATCCCACTGGAGAAGAGGGAACTGAAGTTAGCCAGGCTGAGACAGCTGATGCAGAGGTCACTGAGTGAGTCTGACACAGACTCCAACAACTCTGAGGACCCCAAGACTACCCCAGTGAGGAAG…	ENSMUSG00000024534.3	53389607	53390666	TTCACCCTCCTCACCAGCTTCTACAAAGTCCCAGTGGAAAGCTCTAGATACAGATGAGGAGTCTACAGGCAAAAGCAAAGTGGGAGCCCAGGAGGGAATACAAGTTCTTGGAAGTTTGTCAGTCTCCAGCAGGGCTAGGACCAAAGGAAAAGATGAAGACTCAGATAAAATCCTACGTCAGTTATTGGGGAAAGAAATATCAGAGAATGTCTGCACCCAGGAAAAGCTGTCACTGGAATTCCAGGATGCTCAGGCATCCTCTAGGAATTCGAAAAAAATCCCTCTAGAGAAGAGGGAACTGAAGCTAGCCAGACTGAGGCAGCTGATGCAGAGATCGTTGAGTGAATCTGACACGGACTCAAACAACTCTGAAGATCCCAAAAATACTCCTGTGAAAAG…	TCACCCTCCTCACCAGCTTCTACAAAGTCCCAGTGGAAAGCTCTAGATACAGATGAGGAGTCTACAGGCAAAAGCAAAGTGGGAGCCCAGGAGGGAATACAAGTTCTTGGAAGTTTGTCAGTCTCCAGCAGGGCTAGGACCAAAGGAAAAGATGAAGACTCAGATAAAATCCTACGTCAGTTATTGGGGAAAGAAATATCAGAGAATGTCTGCACCCAGGAAAAGCTGTCACTGGAATTCCAGGATGCTCAGGCATCCTCTAGGAATTCGAAAAAAATCCCTCTAGAGAAGAGGGAACTGAAGCTAGCCAGACTGAGGCAGCTGATGCAGAGATCGTTGAGTGAATCTGACACGGACTCAAACAACTCTGAAGATCCCAAAAATACTCCTGTGAAAAGA…	dN:	0.0780	dS:	0.6229	w:	0.1252	overlap	0	-	intron-overlap	0	-	inclusion	0
KNOWN	CONSERVED_STRUCTURE:	CONST	ENSG00000065457.2	74194484	74194570	114	ATCCCAAATCAGCAAAGTGGAACTCTTCAGATCATTCCAGAAGCTGCTAAGCAGAATTGCAAGGGACAAGTGGCCACACTCCCTCAG	TCCCAAATCAGCAAAGTGGAACTCTTCAGATCATTCCAGAAGCTGCTAAGCAGAATTGCAAGGGACAAGTGGCCACACTCCCTC	ENSMUSG00000031949.3	111312249	111312335	ATCCCGAATCAGCAAGGTGGAACTCTTTAGATCATTCCAGAAGCTGCTGAGCAGCATTGCAGATGACGAGCAGCCAGACTCCATCAG	TCCCGAATCAGCAAGGTGGAACTCTTTAGATCATTCCAGAAGCTGCTGAGCAGCATTGCAGATGACGAGCAGCCAGACTCCATC	dN:	0.1920	dS:	0.1771	w:	1.0843	overlap	0	-	intron-overlap	0	-	inclusion	0
KNOWN	CONSERVED_STRUCTURE:	CONST	ENSG00000065457.2	74203642	74204260	919	GTGGGGATGCCTCCATCATTCCGATGCTTGAGTTTGAAGATCAGCCTTGCTGTCCTGTCTTCAGAAATTGGGCCCACAACTCATCAGTAGAAGCCAGTAGTAACCTGGAAGCTCCTGGAAATGAAAGAAAATGTGAAGACCCTGACAGTCCTGTAACCAAAAAGATGAGGCTTGAGCCTGGGACTGCAGCCAGGGAGGTCACCAACGGAGCAGCTCACCATCAGAGTTTTGGCAAGCAGAAAAGTGGCCCAATCTCACCAGGCATCCACAGCTGTGATCTCACTGTAGAGGGACTGGCTACTGTCACCAGAATAGCCCCTGGTAGTGCCAAAGTGATAGACGTTTATAGAACTGGAGCCAAGTGTGTACCTGGAGAAGCTGGAGACTCCGGAAAGCCGG…	GGGGATGCCTCCATCATTCCGATGCTTGAGTTTGAAGATCAGCCTTGCTGTCCTGTCTTCAGAAATTGGGCCCACAACTCATCAGTAGAAGCCAGTAGTAACCTGGAAGCTCCTGGAAATGAAAGAAAATGTGAAGACCCTGACAGTCCTGTAACCAAAAAGATGAGGCTTGAGCCTGGGACTGCAGCCAGGGAGGTCACCAACGGAGCAGCTCACCATCAGAGTTTTGGCAAGCAGAAAAGTGGCCCAATCTCACCAGGCATCCACAGCTGTGATCTCACTGTAGAGGGACTGGCTACTGTCACCAGAATAGCCCCTGGTAGTGCCAAAGTGATAGACGTTTATAGAACTGGAGCCAAGTGTGTACCTGGAGAAGCTGGAGACTCCGGAAAGCCGGGT…	ENSMUSG00000031949.3	111322313	111322916	GTGGGGATGCCTCCATCATCCCGATGCTCGAGTTTGAAGAACAGCCTTGCTGTCCTGTCATCAGAAGTTGGGCCAACAACTCACCTGTACAAGAGACTGAGAATCTAGAGGATTCTAAAGATAAAAGGAACTGTGAAGATCCCGCCAGTCCTGTAGCCAAGAAGATGAGGCTGGGAACACCTGCCAGGTCACTCTCCAATTGTGTAGCTCACCATGGGACCCAGGAAAGTGGTCCAGTCAAACCAGATGTCAGCAGCTCTGATCTCACCAAGGAGGAACCAGATGCTGCCAATGGAATAGCTTCAGGTAGCTTCAGAGTGGTGGATGTGTACAGGACGGGAGCCAAGTGTGTTCCTGGAGAAACTGGAGACTTGAGAGAGCCAGGTGCTGCCTACCACC…	GGGGATGCCTCCATCATCCCGATGCTCGAGTTTGAAGAACAGCCTTGCTGTCCTGTCATCAGAAGTTGGGCCAACAACTCACCTGTACAAGAGACTGAGAATCTAGAGGATTCTAAAGATAAAAGGAACTGTGAAGATCCCGCCAGTCCTGTAGCCAAGAAGATGAGGCTGGGA------ACACCTGCCAGGTCACTCTCCAATTGTGTAGCTCACCAT---------GGGACCCAGGAAAGTGGTCCAGTCAAACCAGATGTCAGCAGCTCTGATCTCACCAAGGAGGAACCAGATGCTGCCAATGGAATAGCTTCAGGTAGCTTCAGAGTGGTGGATGTGTACAGGACGGGAGCCAAGTGTGTTCCTGGAGAAACTGGAGACTTGAGAGAGCCAGGT…	dN:	0.1671	dS:	0.5726	w:	0.2918	overlap	0	-	intron-overlap	0	-	inclusion	0
KNOWN	CONSERVED_STRUCTURE:	CONST	ENSG00000065457.2	74208541	74208671	228	GTACCTTCTCCACCAACTCCAGTTGGCAGCCACCCTGAAAGAGGATAGCATCTTTGTCCCAGGAACTCAAAAAGGAGTGTGGAAACTTAGACGAGACCTCATTTTTGTGTTTTTCTCCAGCCATACACCCT	TACCTTCTCCACCAACTCCAGTTGGCAGCCACCCTGAAAGAGGATAGCATCTTTGTCCCAGGAACTCAAAAAGGAGTGTGGAAACTTAGACGAGACCTCATTTTTGTGTTTTTCTCCAGCCATACACCC	ENSMUSG00000031949.3	111327274	111327404	ATACCTTCTCCATCAGCTCCATTTGGCAGCCGTCCTGAAAGAGGATAGCATCTTTGTTCCAGGGACCCAAAGAGGACTGTGGAGGCTCAGACCTGACCTGTCGTTTGTGTTTTTCTCTAGCCACACACCCT	TACCTTCTCCATCAGCTCCATTTGGCAGCCGTCCTGAAAGAGGATAGCATCTTTGTTCCAGGGACCCAAAGAGGACTGTGGAGGCTCAGACCTGACCTGTCGTTTGTGTTTTTCTCTAGCCACACACCC	dN:	0.1170	dS:	0.4372	w:	0.2677	overlap	0	-	intron-overlap	0	-	inclusion	0
KNOWN	CONSERVED_STRUCTURE:	CONST	ENSG00000065457.2	74209985	74210039	94	GAGACATCCTCAATGATAGCCATGCTGAGGTCATAGCCAGAAGGAGTTTCCAAAG	GACATCCTCAATGATAGCCATGCTGAGGTCATAGCCAGAAGGAGTTTCCAA	ENSMUSG00000031949.3	111327975	111328029	GGGACATCCTCAATGACAGCCATGCTGAGATCATAGCCAGAAGGAGTTTCCAGAG	GACATCCTCAATGACAGCCATGCTGAGATCATAGCCAGAAGGAGTTTCCAG	dN:	0.0313	dS:	0.1549	w:	0.2021	overlap	0	-	intron-overlap	0	-	inclusion	0
KNOWN	CONSERVED_STRUCTURE:	CONST	ENSG00000065457.2	74211665	74211733	118	TGACAAAGGAAGTTGTGTCAATGGGAACAGGAACAAAATGCATAGGACAGTCCAAAATGAGGAAGAACG	ACAAAGGAAGTTGTGTCAATGGGAACAGGAACAAAATGCATAGGACAGTCCAAAATGAGGAAGAAC	ENSMUSG00000031949.3	111330003	111330071	TGACAAAGGAAGTTGTCTCAATGGGAACAGGAACAAAATGCATAGGCCAGTCCAAGATGCGAGAGAGCG	ACAAAGGAAGTTGTCTCAATGGGAACAGGAACAAAATGCATAGGCCAGTCCAAGATGCGAGAGAGC	dN:	0.0388	dS:	0.6081	w:	0.0638	overlap	0	-	intron-overlap	0	-	inclusion	0
KNOWN	CONSERVED_STRUCTURE:	CONST	ENSG00000065457.2	74212030	74212198	298	ATGTGGACCGCGGATGAGATTGCTCAGCTATGCTATGAACACTATGGGATCAGGCTGCCCAAGAAGGGGAAGCCTGAGCCAAACCATGAGTGGACATTATTGGCAGCGGTGGTGAAGATACAATCTCCAGCTGACAAGGCCTGCGACACCCCTGATAAGCCGGTGCAAG	ATGTGGACCGCGGATGAGATTGCTCAGCTATGCTATGAACACTATGGGATCAGGCTGCCCAAGAAGGGGAAGCCTGAGCCAAACCATGAGTGGACATTATTGGCAGCGGTGGTGAAGATACAATCTCCAGCTGACAAGGCCTGCGACACCCCTGATAAGCCGGTGCAA	ENSMUSG00000031949.3	111330357	111330525	ATGTGGACCGCGGATGAGATCGCTCAGCTGTGCTATGCACACTATAACGTCAGACTGCCCAAGCAGGGGAAGCCTGAGCCAAATCGTGAGTGGACCTTGCTGGCAGCTGTGGTGAAGATTCAGGCTTCAGCTAACCAAGCTTGTGACATCCCTGAGAAGGAAGTGCAAG	ATGTGGACCGCGGATGAGATCGCTCAGCTGTGCTATGCACACTATAACGTCAGACTGCCCAAGCAGGGGAAGCCTGAGCCAAATCGTGAGTGGACCTTGCTGGCAGCTGTGGTGAAGATTCAGGCTTCAGCTAACCAAGCTTGTGACATCCCTGAGAAGGAAGTGCAA	dN:	0.1373	dS:	0.4950	w:	0.2773	overlap	0	-	intron-overlap	0	-	inclusion	0
KNOWN	CONSERVED_STRUCTURE:	CONST	ENSG00000065613.6	105740423	105740587	315	GCCCAGAATAAAGAGACCAGTGTTTTAGCTGCTGCAAAAGTGATTGACACTAAATCTGAAGAAGAACTTGAAGATTACATGGTAGAGATTGACATATTAGCATCTTGTGATCACCCAAATATAGTCAAGCTTCTAGATGCCTTCTATTATGAGAACAATCTTTGG	GCCCAGAATAAAGAGACCAGTGTTTTAGCTGCTGCAAAAGTGATTGACACTAAATCTGAAGAAGAACTTGAAGATTACATGGTAGAGATTGACATATTAGCATCTTGTGATCACCCAAATATAGTCAAGCTTCTAGATGCCTTCTATTATGAGAACAATCTTTGG	ENSMUSG00000025060.3	46953455	46953619	GCCCAGAATAAAGAGACCAATGTTTTAGCTGCTGCAAAGGTGATTGACACCAAATCTGAAGAAGAGCTTGAAGATTATATGGTTGAGATTGACATATTAGCATCTTGTGATCACCCAAACATCGTCAAGCTTCTAGATGCCTTCTATTACGAGAACAACCTTTGG	GCCCAGAATAAAGAGACCAATGTTTTAGCTGCTGCAAAGGTGATTGACACCAAATCTGAAGAAGAGCTTGAAGATTATATGGTTGAGATTGACATATTAGCATCTTGTGATCACCCAAACATCGTCAAGCTTCTAGATGCCTTCTATTACGAGAACAACCTTTGG	dN:	0.0087	dS:	0.2404	w:	0.0361	overlap	1	CD698380	intron-overlap	0	-	inclusion	1
KNOWN	CONSERVED_STRUCTURE:	CONST	ENSG00000065613.6	105742346	105742394	93	ATCCTCATTGAATTTTGTGCAGGTGGAGCAGTAGATGCTGTGATGCTTG	ATCCTCATTGAATTTTGTGCAGGTGGAGCAGTAGATGCTGTGATGCTT	ENSMUSG00000025060.3	46956125	46956173	ATCCTCATTGAATTCTGTGCAGGGGGAGCAGTGGATGCTGTGATGCTTG	ATCCTCATTGAATTCTGTGCAGGGGGAGCAGTGGATGCTGTGATGCTT	dN:	0.0003	dS:	0.2665	w:	0.0010	overlap	1	CD698380	intron-overlap	0	-	inclusion	1
KNOWN	CONSERVED_STRUCTURE:	CONST	ENSG00000065613.6	105742732	105742881	287	AACTTGAGAGACCATTAACTGAGTCCCAAATACAAGTAGTTTGCAAGCAGACTTTAGATGCATTGAACTACTTACATGATAATAAGATCATCCACAGAGATCTGAAGGCTGGCAACATTCTCTTTACCTTAGATGGAGATATCAAATTGG	CTTGAGAGACCATTAACTGAGTCCCAAATACAAGTAGTTTGCAAGCAGACTTTAGATGCATTGAACTACTTACATGATAATAAGATCATCCACAGAGATCTGAAGGCTGGCAACATTCTCTTTACCTTAGATGGAGATATCAAATTG	ENSMUSG00000025060.3	46956452	46956601	AACTTGAGAGACCATTAACTGAATCCCAAATCCAAGTAGTCTGCAAGCAGACATTAGAGGCATTGAATTACTTACATGACAATAAAATCATCCACCGAGATCTAAAAGCTGGCAATATTCTCTTTACCTTAGATGGAGACATTAAATTAG	CTTGAGAGACCATTAACTGAATCCCAAATCCAAGTAGTCTGCAAGCAGACATTAGAGGCATTGAATTACTTACATGACAATAAAATCATCCACCGAGATCTAAAAGCTGGCAATATTCTCTTTACCTTAGATGGAGACATTAAATTA	dN:	0.0092	dS:	0.5307	w:	0.0172	overlap	2	CD698380:BQ720681	intron-overlap	0	-	inclusion	1
KNOWN	CONSERVED_STRUCTURE:	CONST	ENSG00000065613.6	105748647	105748719	134	CGGATTTTGGAGTATCAGCTAAAAACACGAGGACAATTCAAAGAAGAGATTCCTTTATTGGTACACCATATTG	GATTTTGGAGTATCAGCTAAAAACACGAGGACAATTCAAAGAAGAGATTCCTTTATTGGTACACCATAT	ENSMUSG00000025060.3	46959746	46959818	CGGATTTTGGAGTATCAGCTAAAAATACCAGGACAATTCAAAGGAGGGATTCATTTATTGGCACACCATATTG	GATTTTGGAGTATCAGCTAAAAATACCAGGACAATTCAAAGGAGGGATTCATTTATTGGCACACCATAT	dN:	0.0008	dS:	0.8466	w:	0.0010	overlap	2	BQ720681:C05749	intron-overlap	0	-	inclusion	1
KNOWN	CONSERVED_STRUCTURE:	CONST	ENSG00000065613.6	105748867	105749061	401	GATGGCTCCTGAAGTAGTCATGTGTGAAACATCTAAGGACAGACCCTATGACTACAAAGCTGATGTTTGGTCCCTGGGTATCACTTTAATAGAAATGGCTGAGATAGAACCACCTCATCATGAATTAAATCCAATGCGAGTGCTGCTAAAAATAGCAAAATCTGAGCCACCTACATTAGCACAGCCATCCAGATG	ATGGCTCCTGAAGTAGTCATGTGTGAAACATCTAAGGACAGACCCTATGACTACAAAGCTGATGTTTGGTCCCTGGGTATCACTTTAATAGAAATGGCTGAGATAGAACCACCTCATCATGAATTAAATCCAATGCGAGTGCTGCTAAAAATAGCAAAATCTGAGCCACCTACATTAGCACAGCCATCCAGA	ENSMUSG00000025060.3	46959956	46960150	GATGGCTCCTGAAGTAGTCATGTGTGAGACATCAAAGGACAGACCTTATGACTACAAAGCTGATGTTTGGTCCCTGGGTATTACTTTAATAGAAATGGCTGAGATAGAGCCACCTCATCATGAGTTAAATCCAATGCGCGTGCTGCTGAAAATTGCAAAATCTGAGCCCCCAACATTAGCACAGCCATCAAAATG	ATGGCTCCTGAAGTAGTCATGTGTGAGACATCAAAGGACAGACCTTATGACTACAAAGCTGATGTTTGGTCCCTGGGTATTACTTTAATAGAAATGGCTGAGATAGAGCCACCTCATCATGAGTTAAATCCAATGCGCGTGCTGCTGAAAATTGCAAAATCTGAGCCCCCAACATTAGCACAGCCATCAAAA	dN:	0.0069	dS:	0.3348	w:	0.0205	overlap	1	BQ720681	intron-overlap	0	-	inclusion	1
KNOWN	CONSERVED_STRUCTURE:	CONST	ENSG00000065613.6	105749615	105749696	158	GTCTTCAAATTTTAAGGACTTTCTAAAGAAATGCTTAGAAAAGAATGTGGATGCCAGGTGGACTACATCTCAGCTGCTGCAG	TCTTCAAATTTTAAGGACTTTCTAAAGAAATGCTTAGAAAAGAATGTGGATGCCAGGTGGACTACATCTCAGCTGCTGCAG	ENSMUSG00000025060.3	46961072	46961153	GTCTTCAAATTTTAAGGACTTTCTAAGGAAATGCTTGGAAAAGAATGTGGATGCGCGGTGGACCACGTCTCAGCTGTTGCAG	TCTTCAAATTTTAAGGACTTTCTAAGGAAATGCTTGGAAAAGAATGTGGATGCGCGGTGGACCACGTCTCAGCTGTTGCAG	dN:	0.0160	dS:	0.3973	w:	0.0403	overlap	1	BQ720681	intron-overlap	0	-	inclusion	1
KNOWN	CONSERVED_STRUCTURE:	CONST	ENSG00000065613.6	105751192	105751320	239	CATCCCTTTGTTACTGTTGATTCCAACAAACCCATCCGAGAATTGATTGCAGAGGCGAAGGCTGAAGTAACAGAAGAAGTTGAAGATGGCAAAGAGGAAGATGAAGAGGAGGAAACAGAAAATTCTCTG	CATCCCTTTGTTACTGTTGATTCCAACAAACCCATCCGAGAATTGATTGCAGAGGCGAAGGCTGAAGTAACAGAAGAAGTTGAAGATGGCAAAGAGGAAGATGAAGAGGAGGAAACAGAAAATTCTCTG	ENSMUSG00000025060.3	46963741	46963869	CATCCCTTTGTTACCGTTGATTCCAACAAACCAGTCCGAGAGTTGATTGCTGAGGCAAAGGCTGAAGTAACAGAAGAAGTTGAAGATGGCAAGGAAGAAGATGAGGAGGAGGAAGCAGAGAATGCTCTG	CATCCCTTTGTTACCGTTGATTCCAACAAACCAGTCCGAGAGTTGATTGCTGAGGCAAAGGCTGAAGTAACAGAAGAAGTTGAAGATGGCAAGGAAGAAGATGAGGAGGAGGAAGCAGAGAATGCTCTG	dN:	0.0364	dS:	0.3271	w:	0.1113	overlap	1	BQ720681	intron-overlap	0	-	inclusion	1
KNOWN	CONSERVED_STRUCTURE:	CONST	ENSG00000065613.6	105751920	105753275	1430	CCAATACCTGCAAGTAAGCGTGCATCTTCTGACCTTAGTATCGCCAGCTCTGAAGAAGATAAACTTTCACAAAATGCTTGTATTTTGGAGTCTGTCTCAGAAAAAACAGAACGTAGTAACTCTGAAGATAAACTCAACAGCAAAATTCTTAATGAAAAACCCACCACTGATGAACCTGAAAAGGCTGTGGAGGATATTAATGAACATATTACCGATGCTCAGTTAGAAGCAATGACTGAACTCCATGACAGAACAGCAGTAATCAAGGAGAATGAAAGAGAGAAGAGGCCCAAGCTTGAAAATCTGCCTGACACAGAAGACCAAGAAACTGTGGACATTAATTCAGTCAGTGAAGGAAAAGAGAATAATATAATGATAACCTTAGAAACAAATATTGAA…	CCAATACCTGCAAGTAAGCGTGCATCTTCTGACCTTAGTATCGCCAGCTCTGAAGAAGATAAACTTTCACAAAATGCTTGTATTTTGGAGTCTGTCTCAGAAAAAACAGAACGTAGTAACTCTGAAGATAAACTCAACAGCAAAATTCTTAATGAAAAACCCACCACTGATGAACCTGAAAAGGCTGTGGAGGATATTAATGAACATATTACCGATGCTCAGTTAGAAGCAATGACTGAACTCCATGACAGAACAGCAGTAATCAAGGAGAATGAAAGAGAGAAG---AGGCCCAAGCTTGAAAATCTGCCTGACACAGAAGACCAAGAAACTGTGGACATTAATTCAGTCAGTGAAGGAAAAGAGAATAATATAATGATAACCTTAGAAACAAATATT…	ENSMUSG00000025060.3	46964153	46965502	CCAATACCTGCAAATAAACGTGCCTCCTCTGACCTCAGCATTGCCAGCTCTGAAGAAGATAAACTTTCACAAAATGCTTGTATTTTGGAATCTGTGTCAGAAAGAACAGAACAAAGTACTTCTGAGGATAAATTTAGCAACAAAATTCTTAATGAGAAACCTACGACTGACGGTCCTGAGAAGGCTGTGGATGAGCATGCAAGTGATGTGAACTTAGAAACTGGGGCTGAACTAAATGACCAAACAGTAGGAATCCATGAGAATGGGAGAGAGAAGAAAAGACCCAAGCTGGAAAATCTGCCAGATACACAAGACCAGCAAACTGTGGATGTTAATTCAGTCAGTGAAGAAAATGAGAATAATAGAGTAACTTTAGAAACGAACACTGATTGTCTGAAA…	CCAATACCTGCAAATAAACGTGCCTCCTCTGACCTCAGCATTGCCAGCTCTGAAGAAGATAAACTTTCACAAAATGCTTGTATTTTGGAATCTGTGTCAGAAAGAACAGAACAAAGTACTTCTGAGGATAAATTTAGCAACAAAATTCTTAATGAGAAACCTACGACTGACGGTCCTGAGAAGGCTGTGGAT---------GAGCATGCAAGTGATGTGAACTTAGAAACTGGGGCTGAACTAAATGACCAAACAGTAGGAATCCATGAGAATGGGAGAGAGAAGAAAAGACCCAAGCTGGAAAATCTGCCAGATACACAAGACCAGCAAACTGTGGATGTTAATTCAGTCAGTGAAGAAAATGAGAATAAT---AGAGTAACTTTAGAAACGAACACT…	dN:	0.3024	dS:	0.9222	w:	0.3279	overlap	0	-	intron-overlap	0	-	inclusion	0
KNOWN	CONSERVED_STRUCTURE:	CONST	ENSG00000065613.6	105755309	105755439	228	GAAACAAGAAGACAAAAGAAAACATTGAAGAAAACACGCAAATTTATTGTTGATGGTGTAGAAGTGAGTGTAACAACATCAAAGATAGTTACAGATAGTGATTCCAAAACTGAAGAATTGCGGTTTCTTAG	GAAACAAGAAGACAAAAGAAAACATTGAAGAAAACACGCAAATTTATTGTTGATGGTGTAGAAGTGAGTGTAACAACATCAAAGATAGTTACAGATAGTGATTCCAAAACTGAAGAATTGCGGTTTCTT---------------	ENSMUSG00000025060.3	46966786	46966931	GAGACAAGAAGACAGAAGAAAACATTGAAGAAAACACGCAAGTTTATTGTCGATGGTGTAGAAGTGAGTGTGACGACATCGAAGATAGTTACAGACAGCGACTCCAAAACGGAGGAACTGCGCTTTCTCAGGCAAGTAGAGAAACA	GAGACAAGAAGACAGAAGAAAACATTGAAGAAAACACGCAAGTTTATTGTCGATGGTGTAGAAGTGAGTGTGACGACATCGAAGATAGTTACAGACAGCGACTCCAAAACGGAGGAACTGCGCTTTCTCAGGCAAGTAGAGAAA	dN:	0.0020	dS:	1.9798	w:	0.0010	overlap	2	BI827936:CA777643	intron-overlap	0	-	inclusion	1
KNOWN	CONSERVED_STRUCTURE:	CONST	ENSG00000065613.6	105755660	105755783	231	ACGTCAGGAACTTCGGGAATTAAGATTTCTTCAGAAAGAAGAGCAAAGAGCCCAACAACAGCTCAATAGCAAACTACAGCAACAACGAGAACAAATTTTCCGGCGCTTTGAGCAGGAAATGATG	CGTCAGGAACTTCGGGAATTAAGATTTCTTCAGAAAGAAGAGCAAAGAGCCCAACAACAGCTCAATAGCAAACTACAGCAACAACGAGAACAAATTTTCCGGCGCTTTGAGCAGGAAATGATG	ENSMUSG00000025060.3	46967121	46967244	GCGTCAGGAACTTCGGGAGCTGAGGCTTCTTCAGAAGGAGGAGCAGCGAGCCCAGCAGCAGCTCAATGGGAAACTGCAGCAGCAGCGGGAGCAGATCTTCAGGCGCTTTGAGCAGGAGATGCTG	CGTCAGGAACTTCGGGAGCTGAGGCTTCTTCAGAAGGAGGAGCAGCGAGCCCAGCAGCAGCTCAATGGGAAACTGCAGCAGCAGCGGGAGCAGATCTTCAGGCGCTTTGAGCAGGAGATGCTG	dN:	0.0462	dS:	1.0807	w:	0.0427	overlap	3	AW402772:BI827936:CA777643	intron-overlap	0	-	inclusion	1
KNOWN	CONSERVED_STRUCTURE:	CONST	ENSG00000065613.6	105757925	105758104	340	AGTAAAAAGCGACAATATGACCAGGAAATTGAGAATCTAGAAAAACAGCAGAAACAGACTATCGAACGCCTGGAACAAGAGCACACAAATCGCTTGCGAGATGAAGCCAAACGCATCAAAGGAGAACAAGAGAAAGAGTTGTCCAAATTTCAGAATATGCTGAAGAACCGAAAGAAGGAG	AGTAAAAAGCGACAATATGACCAGGAAATTGAGAATCTAGAAAAACAGCAGAAACAGACTATCGAACGCCTGGAACAAGAGCACACAAATCGCTTGCGAGATGAAGCCAAACGCATCAAAGGAGAACAAGAGAAAGAGTTGTCCAAATTTCAGAATATGCTGAAGAACCGAAAGAAGGAG	ENSMUSG00000025060.3	46969855	46970034	AGTAAGAAGCGACAATATGACCAAGAAATTGAGAATTTAGAGAAGCAGCAGAAACAGACAATTGAACGGCTAGAACAAGAGCACACTAACCGCCTGAGAGACGAAGCCAAGCGCATCAAAGGAGAGCAGGAGAAGGAGCTGTCCAAGTTCCAGAATGTGCTGAAAAACCGCAAGAAGGAG	AGTAAGAAGCGACAATATGACCAAGAAATTGAGAATTTAGAGAAGCAGCAGAAACAGACAATTGAACGGCTAGAACAAGAGCACACTAACCGCCTGAGAGACGAAGCCAAGCGCATCAAAGGAGAGCAGGAGAAGGAGCTGTCCAAGTTCCAGAATGTGCTGAAAAACCGCAAGAAGGAG	dN:	0.0078	dS:	1.9334	w:	0.0041	overlap	4	AW402772:AW999682:BI827936:CA777643	intron-overlap	0	-	inclusion	1
KNOWN	CONSERVED_STRUCTURE:	CONST	ENSG00000065613.6	105767908	105768037	245	GAACAAGAGTTTGTTCAGAAACAACAGCAAGAATTAGATGGCTCTCTGAAAAAGATCATCCAGCAGCAGAAGGCAGAGTTAGCTAATATTGAGAGAGAGTGCCTGAATAACAAGCAACAGCTCATGAGAG	GAACAAGAGTTTGTTCAGAAACAACAGCAAGAATTAGATGGCTCTCTGAAAAAGATCATCCAGCAGCAGAAGGCAGAGTTAGCTAATATTGAGAGAGAGTGCCTGAATAACAAGCAACAGCTCATGAGA	ENSMUSG00000025060.3	46980019	46980148	GAACAAGAATTTGTTCAGAAGCAACAACAAGAGTTAGATGGTTCTCTGAAAAAGATTATCCAGCAGCAGAAGGCAGAGTTGGCCAATATTGAGAGAGAATGCCTGAATAACAAGCAGCAGCTCATGAGAG	GAACAAGAATTTGTTCAGAAGCAACAACAAGAGTTAGATGGTTCTCTGAAAAAGATTATCCAGCAGCAGAAGGCAGAGTTGGCCAATATTGAGAGAGAATGCCTGAATAACAAGCAGCAGCTCATGAGA	dN:	0.0003	dS:	0.2527	w:	0.0010	overlap	5	BF750783:BF998083:BI827936:BM090707:CA777643	intron-overlap	0	-	inclusion	1
KNOWN	CONSERVED_STRUCTURE:	CONST	ENSG00000065613.6	105768532	105768656	260	CTCGAGAAGCTGCAATTTGGGAGCTCGAAGAACGACACTTACAAGAAAAACACCAGCTGCTCAAACAGCAGCTTAAAGATCAGTATTTCATGCAAAGACATCAGCTACTTAAGCGCCACGAGAAG	CGAGAAGCTGCAATTTGGGAGCTCGAAGAACGACACTTACAAGAAAAACACCAGCTGCTCAAACAGCAGCTTAAAGATCAGTATTTCATGCAAAGACATCAGCTACTTAAGCGCCACGAGAAG	ENSMUSG00000025060.3	46980893	46981017	CTCGAGAAGCCGCAATTTGGGAGCTTGAAGAGCGACATTTACAAGAGAAGCACCAGCTGCTTAAACAGCAGCTTAAAGATCAGTATTTCATGCAGAGACATCAGCTGCTAAAACGCCATGAGAAG	CGAGAAGCCGCAATTTGGGAGCTTGAAGAGCGACATTTACAAGAGAAGCACCAGCTGCTTAAACAGCAGCTTAAAGATCAGTATTTCATGCAGAGACATCAGCTGCTAAAACGCCATGAGAAG	dN:	0.0005	dS:	0.4860	w:	0.0010	overlap	2	BF998083:CA777643	intron-overlap	0	-	inclusion	1
KNOWN	CONSERVED_STRUCTURE:	CONST	ENSG00000065613.6	105769482	105769670	359	GAAACAGAGCAAATGCAGCGTTACAATCAAAGACTTATTGAGGAATTGAAAAACAGACAGACTCAAGAAAGAGCAAGACTGCCCAAGATTCAGCGCAGTGAAGCCAAGACTCGAATGGCCATGTTTAAGAAGAGTTTGAGAATTAACTCAACAGCCACACCAGATCAGGACCGTGATAAAATTAAACAG	GAAACAGAGCAAATGCAGCGTTACAATCAAAGACTTATTGAGGAATTGAAAAACAGACAGACTCAAGAAAGAGCAAGACTGCCCAAGATTCAGCGCAGTGAAGCCAAGACTCGAATGGCCATGTTTAAGAAGAGTTTGAGAATTAACTCAACAGCCACACCAGATCAGGACCGTGATAAAATTAAACAG	ENSMUSG00000025060.3	46981760	46981948	GAAACAGAACAAATGCAGCGCTACAATCAACGACTTATTGAAGAACTGAAAAACAGACAGACTCAGGAACGAGCGAGACTGCCCAAGATTCAAAGAAGTGAAGCCAAGACACGAATGGCCATGTTTAAAAAAAGTTTGAGGATCAACTCAACAGCCACACCAGACCAGGACCGTGAAAAAATTAAACAG	GAAACAGAACAAATGCAGCGCTACAATCAACGACTTATTGAAGAACTGAAAAACAGACAGACTCAGGAACGAGCGAGACTGCCCAAGATTCAAAGAAGTGAAGCCAAGACACGAATGGCCATGTTTAAAAAAAGTTTGAGGATCAACTCAACAGCCACACCAGACCAGGACCGTGAAAAAATTAAACAG	dN:	0.0068	dS:	0.6042	w:	0.0113	overlap	2	BG624081:BG546982	intron-overlap	0	-	inclusion	1
KNOWN	CONSERVED_STRUCTURE:	CONST	ENSG00000065613.6	105770236	105770361	254	TTTGCTGCACAAGAAGAAAAGAGGCAGAAAAATGAGAGAATGGCTCAGCATCAGAAACATGAGAATCAAATGCGAGATCTTCAGTTGCAGTGTGAAGCCAATGTCCGCGAACTGCATCAGCTGCAG	TTTGCTGCACAAGAAGAAAAGAGGCAGAAAAATGAGAGAATGGCTCAGCATCAGAAACATGAGAATCAAATGCGAGATCTTCAGTTGCAGTGTGAAGCCAATGTCCGCGAACTGCATCAGCTGCAG	ENSMUSG00000025060.3	46982192	46982317	TTTGCTGCACAAGAAGAAAAGAGACAGAAAAATGAGAGAATGGCTCAGCATCAAAAACATGAGAGCCAAATGCGGGATCTTCAGTTGCAGTGTGAAGCCAATGTTCGGGAACTGCACCAGCTGCAG	TTTGCTGCACAAGAAGAAAAGAGACAGAAAAATGAGAGAATGGCTCAGCATCAAAAACATGAGAGCCAAATGCGGGATCTTCAGTTGCAGTGTGAAGCCAATGTTCGGGAACTGCACCAGCTGCAG	dN:	0.0122	dS:	0.2549	w:	0.0478	overlap	3	BG624081:BG546982:C18798	intron-overlap	0	-	inclusion	1
KNOWN	CONSERVED_STRUCTURE:	CONST	ENSG00000065613.6	105771368	105771481	240	AATGAAAAATGCCACTTGTTGGTTGAGCATGAGACTCAGAAACTGAAGGAGTTAGATGAGGAACATAGCCAAGAATTAAAGGAGTGGAGAGAGAAATTGAGACCTAGGAAAAAG	AATGAAAAATGCCACTTGTTGGTTGAGCATGAGACTCAGAAACTGAAGGAGTTAGATGAGGAACATAGCCAAGAATTAAAGGAGTGGAGAGAGAAATTGAGACCTAGGAAAAAG	ENSMUSG00000025060.3	46983426	46983539	AATGAAAAATGCCACCTGTTGGTTGAACATGAGACTCAGAAGCTGAAGGAGTTGGATGAGGAGCACAGCCAAGAGCTGAAGGAGTGGAGAGAGAAGCTGAGACCCAGGAAGAAG	AATGAAAAATGCCACCTGTTGGTTGAACATGAGACTCAGAAGCTGAAGGAGTTGGATGAGGAGCACAGCCAAGAGCTGAAGGAGTGGAGAGAGAAGCTGAGACCCAGGAAGAAG	dN:	0.0010	dS:	0.9722	w:	0.0010	overlap	7	AA491329:BE000526:BG624081:BG546982:BG699389:BM172325:C18798	intron-overlap	0	-	inclusion	1
KNOWN	CONSERVED_STRUCTURE:	CONST	ENSG00000065665.8	12215246	12215313	136	TCAAATTTTTAGAAGTTATCAAACCATTCTGTGCAGTTCTACCAGAAATTCAGAAACCGGAAAGGAAA	AAATTTTTAGAAGTTATCAAACCATTCTGTGCAGTTCTACCAGAAATTCAGAAACCGGAAAGGAAA	ENSMUSG00000025816.2	5840997	5841064	TCAAGTTTTTAGAAGTTATTAAACCTTTCTGTGCAGTTCTACCAGAAATTCAGAAGCCTGAAAGGAAA	AAGTTTTTAGAAGTTATTAAACCTTTCTGTGCAGTTCTACCAGAAATTCAGAAGCCTGAAAGGAAA	dN:	0.0006	dS:	0.5795	w:	0.0010	overlap	16	BG705762:BG702843:BG706840:BG771883:BG772838:BG772766:BG704343:BG723109:BG699515:BI666838:BI552496:BI915587:BI550782:BI823354:BM919118:BM544207	intron-overlap	0	-	inclusion	1
KNOWN	CONSERVED_STRUCTURE:	CONST	ENSG00000065665.8	12218110	12218175	142	ATCCAGTTTAGAGAGAAGGTTCTGTGGACTGCTATAACGCTCTTCATTTTCTTAGTGTGTTGTCAG	ATCCAGTTTAGAGAGAAGGTTCTGTGGACTGCTATAACGCTCTTCATTTTCTTAGTGTGTTGTCAG	ENSMUSG00000025816.2	5839133	5839198	ATTCAGTTTAGAGAGAAGGTACTATGGACTGCTATAACACTCTTCATTTTCTTAGTATGCTGTCAG	ATTCAGTTTAGAGAGAAGGTACTATGGACTGCTATAACACTCTTCATTTTCTTAGTATGCTGTCAG	dN:	0.0004	dS:	0.4277	w:	0.0010	overlap	17	BG705762:BG702843:BG706840:BG771883:BG772838:BG772766:BG704343:BG723109:BG699515:BI666838:BI552496:BI915587:BI550782:BI823354:BI758500:BM919118:BM544207	intron-overlap	0	-	inclusion	1
KNOWN	CONSERVED_STRUCTURE:	CONST	ENSG00000065665.8	12225122	12225200	159	ATCCCACTGTTTGGAATCATGTCATCAGATTCTGCAGATCCTTTCTACTGGATGAGAGTTATTCTGGCTTCCAATAGAG	ATCCCACTGTTTGGAATCATGTCATCAGATTCTGCAGATCCTTTCTACTGGATGAGAGTTATTCTGGCTTCCAATAGA	ENSMUSG00000025816.2	5834342	5834420	ATTCCGCTGTTTGGGATCATGTCATCGGACTCTGCAGATCCCTTCTACTGGATGAGAGTTATTCTTGCATCCAACAGAG	ATTCCGCTGTTTGGGATCATGTCATCGGACTCTGCAGATCCCTTCTACTGGATGAGAGTTATTCTTGCATCCAACAGA	dN:	0.0008	dS:	0.7517	w:	0.0010	overlap	17	BG705762:BG702843:BG706840:BG771883:BG772838:BG772766:BG704343:BG723109:BG699515:BI666838:BI552496:BI915587:BI550782:BI823354:BI758500:BM919118:BM544207	intron-overlap	0	-	inclusion	1
KNOWN	CONSERVED_STRUCTURE:	CONST	ENSG00000065665.8	12231600	12231731	242	GAACTTTAATGGAATTGGGTATCTCCCCAATTGTAACATCTGGTTTGATTATGCAGTTGTTAGCTGGAGCCAAAATCATTGAAGTTGGAGATACACCGAAAGATAGAGCTTTATTCAATGGAGCCCAGAAAC	ACTTTAATGGAATTGGGTATCTCCCCAATTGTAACATCTGGTTTGATTATGCAGTTGTTAGCTGGAGCCAAAATCATTGAAGTTGGAGATACACCGAAAGATAGAGCTTTATTCAATGGAGCCCAGAAA	ENSMUSG00000025816.2	5830661	5830792	GAACATTGATGGAATTGGGTATTTCCCCAATTGTAACGTCTGGTTTGATTATGCAGTTGTTAGCTGGAGCCAAAATCATTGAAGTTGGAGACACACCCAAAGATAGAGCTCTGTTCAATGGAGCCCAGAAAT	ACATTGATGGAATTGGGTATTTCCCCAATTGTAACGTCTGGTTTGATTATGCAGTTGTTAGCTGGAGCCAAAATCATTGAAGTTGGAGACACACCCAAAGATAGAGCTCTGTTCAATGGAGCCCAGAAA	dN:	0.0003	dS:	0.2941	w:	0.0010	overlap	17	BG705762:BG702843:BG706840:BG771883:BG772838:BG772766:BG704343:BG723109:BG699515:BI666838:BI552496:BI915587:BI550782:BI823354:BI758500:BM919118:BM544207	intron-overlap	0	-	inclusion	1
KNOWN	CONSERVED_STRUCTURE:	CONST	ENSG00000065665.8	12231857	12231966	215	TGTTTGGTATGATCATTACCATTGGGCAAGCCATTGTGTATGTCATGACGGGGATGTATGGGGACCCTGCAGAAATGGGTGCCGGAATCTGTCTCCTGATCATCATTCAG	TTTGGTATGATCATTACCATTGGGCAAGCCATTGTGTATGTCATGACGGGGATGTATGGGGACCCTGCAGAAATGGGTGCCGGAATCTGTCTCCTGATCATCATTCAG	ENSMUSG00000025816.2	5830424	5830533	TATTTGGTATGATCATTACCATTGGGCAAGCCATTGTGTATGTCATGACGGGGATGTACGGGGACCCTGCGGAAATGGGTGCTGGGATCTGTCTCCTTATCATTATTCAG	TTTGGTATGATCATTACCATTGGGCAAGCCATTGTGTATGTCATGACGGGGATGTACGGGGACCCTGCGGAAATGGGTGCTGGGATCTGTCTCCTTATCATTATTCAG	dN:	0.0003	dS:	0.2989	w:	0.0010	overlap	18	BG705762:BG702843:BG706840:BG772838:BG704343:BG723109:BG699515:BI666838:BI552496:BI915587:BI550782:BI823354:BI758500:BM919118:BM544207:BM803243:BG771883:BG772766	intron-overlap	0	-	inclusion	1
KNOWN	CONSERVED_STRUCTURE:	CONST	ENSG00000065665.8	12238912	12239072	313	GTACTGAGTTTGAGGGTGCAGTCATAGCTCTGTTCCATTTGTTGGCCACCAGGACGGACAAAGTCCGAGCTTTACGGGAGGCTTTTTATCGGCAGAACTTACCCAATCTCATGAACCTCATTGCTACAGTTTTTGTGTTTGCTGTTGTTATATATTTCCAA	ACTGAGTTTGAGGGTGCAGTCATAGCTCTGTTCCATTTGTTGGCCACCAGGACGGACAAAGTCCGAGCTTTACGGGAGGCTTTTTATCGGCAGAACTTACCCAATCTCATGAACCTCATTGCTACAGTTTTTGTGTTTGCTGTTGTTATATATTTCCAA	ENSMUSG00000025816.2	5824684	5824844	GTACGGAGTTTGAAGGTGCAGTCATAGCTCTGTTTCATTTGCTGGCCACCAGGACAGACAAGGTGCGAGCCTTGAGGGAGGCTTTCTATAGGCAGAACCTCCCCAACCTCATGAACCTCATCGCCACAGTGTTCGTGTTTGCTGTCGTCATCTATTTTCAG	ACGGAGTTTGAAGGTGCAGTCATAGCTCTGTTTCATTTGCTGGCCACCAGGACAGACAAGGTGCGAGCCTTGAGGGAGGCTTTCTATAGGCAGAACCTCCCCAACCTCATGAACCTCATCGCCACAGTGTTCGTGTTTGCTGTCGTCATCTATTTTCAG	dN:	0.0010	dS:	0.9566	w:	0.0010	overlap	3	AU120635:BM919118:BM803243	intron-overlap	0	-	inclusion	1
KNOWN	CONSERVED_STRUCTURE:	CONST	ENSG00000065665.8	12242935	12243126	406	GATGTCAGTGGGGGAGGACCCGCACGTTCTTACCCAGTTGGAGGCCTTTGTTACTATCTTTCTCCTCCTGAGTCCATGGGCGCCATCTTTGAGGATCCTGTCCATGTCGTTGTTTATATCATCTTCATGTTGGGGTCATGTGCATTCTTCTCTAAGACATGGATTGAAGTGTCTGGTTCCTCAGCCAAAGAT	GATGTCAGTGGGGGAGGACCCGCACGTTCTTACCCAGTTGGAGGCCTTTGTTACTATCTTTCTCCTCCTGAGTCCATGGGCGCCATCTTTGAGGATCCTGTCCATGTCGTTGTTTATATCATCTTCATGTTGGGGTCATGTGCATTCTTCTCTAAGACATGGATTGAAGTGTCTGGTTCCTCAGCCAAAGAT	ENSMUSG00000025816.2	5822070	5822261	GATGTCAGTGGGGGAGGGCCTGCTCGCTCCTACCCTGTTGGCGGCCTTTGTTACTATCTGTCTCCTCCTGAGTCTATGGGAGCCATATTTGAGGATCCTGTTCATGTAGTTGTATATATTATCTTCATGTTGGGGTCATGTGCATTCTTTTCTAAGACGTGGATAGAAGTTTCTGGTTCTTCAGCCAAAGAT	GATGTCAGTGGGGGAGGGCCTGCTCGCTCCTACCCTGTTGGCGGCCTTTGTTACTATCTGTCTCCTCCTGAGTCTATGGGAGCCATATTTGAGGATCCTGTTCATGTAGTTGTATATATTATCTTCATGTTGGGGTCATGTGCATTCTTTTCTAAGACGTGGATAGAAGTTTCTGGTTCTTCAGCCAAAGAT	dN:	0.0007	dS:	0.6709	w:	0.0010	overlap	5	AU120635:AV728039:BG533437:BM803243:R90889	intron-overlap	0	-	inclusion	1
KNOWN	CONSERVED_STRUCTURE:	CONST	ENSG00000065717.4	2948849	2948953	190	TCCAAGGAGTCGTCCTCAGTCCTGAGTTGTGACATCTCCAGAAATAACAAATACATCGTGACAGGCTCGGGGGACAAGAAGGCCACCGTGTATGAGGTGGTCTAC	TCCAAGGAGTCGTCCTCAGTCCTGAGTTGTGACATCTCCAGAAATAACAAATACATCGTGACAGGCTCGGGGGACAAGAAGGCCACCGTGTATGAGGTGGTCTAC	ENSMUSG00000034771.3	81503393	81503497	TCCAAAGAATCATCTTCTGTACTGAGCTGCGACATCTCCAGGAATAATAAGTACATCGTGACAGGCTCAGGGGACAAGAAGGCCACTGTGTATGAGGTGGTGTAC	TCCAAAGAATCATCTTCTGTACTGAGCTGCGACATCTCCAGGAATAATAAGTACATCGTGACAGGCTCAGGGGACAAGAAGGCCACTGTGTATGAGGTGGTGTAC	dN:	0.0012	dS:	1.1559	w:	0.0010	overlap	0	-	intron-overlap	0	-	inclusion	0
KNOWN	CONSERVED_STRUCTURE:	CONST	ENSG00000065717.4	2956719	2956966	506	AACCGAGACAACTACATTCGTTCCTGCAAGTTGCTGCCGGATGGCCGGAGTCTGATCGTGGGCGGTGAGGCCAGCACCTTGTCCATTTGGGACCTGGCGGCGCCCACCCCCCGTATCAAGGCCGAGCTGACTTCCTCAGCCCCAGCCTGCTACGCCCTGGCCGTCAGCCCCGACGCCAAGGTTTGCTTCTCCTGCTGCAGCGATGGCAACATTGTGGTCTGGGACCTGCAGAATCAGACTATGGTCAG	AACCGAGACAACTACATTCGTTCCTGCAAGTTGCTGCCGGATGGCCGGAGTCTGATCGTGGGCGGTGAGGCCAGCACCTTGTCCATTTGGGACCTGGCGGCGCCCACCCCCCGTATCAAGGCCGAGCTGACTTCCTCAGCCCCAGCCTGCTACGCCCTGGCCGTCAGCCCCGACGCCAAGGTTTGCTTCTCCTGCTGCAGCGATGGCAACATTGTGGTCTGGGACCTGCAGAATCAGACTATGGTC	ENSMUSG00000034771.3	81500721	81500968	AACCGAGACAACTACATCCGCTCCTGCAAGCTGCTGCCCGACGGGCAGAGCCTGATTGTAGGTGGCGAGGCCAGTACCCTGTCCATTTGGGACCTGGCAGCACCCACACCACGGATCAAAGCAGAGCTGACTTCGTCTGCCCCGGCCTGCTATGCTCTGGCCGTCAGTCCGGACGCCAAGGTCTGCTTCTCCTGCTGCAGCGACGGTAACATCGTGGTCTGGGACCTGCAGAACCAGGCCATGGTCAG	AACCGAGACAACTACATCCGCTCCTGCAAGCTGCTGCCCGACGGGCAGAGCCTGATTGTAGGTGGCGAGGCCAGTACCCTGTCCATTTGGGACCTGGCAGCACCCACACCACGGATCAAAGCAGAGCTGACTTCGTCTGCCCCGGCCTGCTATGCTCTGGCCGTCAGTCCGGACGCCAAGGTCTGCTTCTCCTGCTGCAGCGACGGTAACATCGTGGTCTGGGACCTGCAGAACCAGGCCATGGTC	dN:	0.0106	dS:	1.8838	w:	0.0056	overlap	0	-	intron-overlap	0	-	inclusion	0
KNOWN	CONSERVED_STRUCTURE:	CONST	ENSG00000065717.4	2959867	2959943	99	ATGGCATTTGAGTCTCATCCCCATCTCCGAGGGTCATCCGTCTCTTCCTCCCTACCCAGCATCCCTGGGGGAAAGCC	---ATGGCATTTGAGTCTCATCCCCATCTCCGAGGGTCATCCGTCTCTTCCTCCCTACCCAGCATCCCTGGGGGAAAG	ENSMUSG00000034771.3	81500023	81500096	CAGATGGCATTTGAATCGCACCCCCATCTCCGAGGCTCGTCTGTCTCCTTGCCTGGCATCCCTGTGGCTAAGCC	CAGATGGCATTTGAATCGCACCCCCATCTCCGAGGCTCGTCTGTCTCC------TTGCCTGGCATCCCTGTGGCTAAG	dN:	0.0688	dS:	0.9452	w:	0.0728	overlap	0	-	intron-overlap	0	-	inclusion	0
KNOWN	CONSERVED_STRUCTURE:	CONST	ENSG00000065717.4	2960540	2960700	285	CCCTGAGGAGCCCCCTGACTCTGTCCAGTCCCTTCACCACGTCCTTCAGCCTGGGCTCCCACAGCACTCTCAACGGAGACCTCTCCGTGCCCAGCTCCTACGTCAGCCTCCACCTGTCCCCCCAGGTCAGCAGCTCTGTGGTGTACGGACGCTCCCCCGTG	CTGAGGAGCCCCCTGACTCTGTCCAGTCCCTTCACCACGTCCTTCAGCCTGGGCTCCCACAGCACTCTCAACGGAGACCTCTCCGTGCCCAGCTCCTACGTCAGCCTCCACCTGTCCCCCCAGGTCAGCAGCTCTGTGGTGTACGGACGCTCCCCCGTG	ENSMUSG00000034771.3	81499269	81499429	CCCTGAGGAGTCCCCTGACCTTGTCCAGCCCTTTCACCTCATCCTTCAGCCTGGGCTCCCACAGCACCCTCAATGGGGACCTCTCCATGCCTGGCTCCTATGTCGGCCTCCACCTGTCCCCCCAGGTCAGCAGCTCTGTCGTGTATGGACGCTCACCTCTG	CTGAGGAGTCCCCTGACCTTGTCCAGCCCTTTCACCTCATCCTTCAGCCTGGGCTCCCACAGCACCCTCAATGGGGACCTCTCCATGCCTGGCTCCTATGTCGGCCTCCACCTGTCCCCCCAGGTCAGCAGCTCTGTCGTGTATGGACGCTCACCTCTG	dN:	0.0406	dS:	1.2014	w:	0.0338	overlap	0	-	intron-overlap	0	-	inclusion	0
KNOWN	CONSERVED_STRUCTURE:	CONST	ENSG00000065717.4	2970697	2970771	129	CATCAGCAGCAGGTGCTCCAGGCCGTAGAACGCGCCAAGCAGGTCACCGTGGGGGAGCTGAACAGCCTCATCGGG	CATCAGCAGCAGGTGCTCCAGGCCGTAGAACGCGCCAAGCAGGTCACCGTGGGGGAGCTGAACAGCCTCATCGGG	ENSMUSG00000034771.3	81493064	81493138	CATCAGCAGCAGGTGCTCCAGGCTGTGGACCGAGCCAAGCAGGTGACCGTGGGGGAACTGAACAGCCTCCTGGGG	CATCAGCAGCAGGTGCTCCAGGCTGTGGACCGAGCCAAGCAGGTGACCGTGGGGGAACTGAACAGCCTCCTGGGG	dN:	0.0336	dS:	0.8642	w:	0.0389	overlap	1	AI276234	intron-overlap	0	-	inclusion	1
KNOWN	CONSERVED_STRUCTURE:	CONST	ENSG00000065717.4	2979317	2979380	122	CCTCAAGCTAGAATGTGAGAAGCTGGCCAGCGAGAAGACGGAAATGCAGCGACATTATGTCATG	CTCAAGCTAGAATGTGAGAAGCTGGCCAGCGAGAAGACGGAAATGCAGCGACATTATGTCATG	ENSMUSG00000034771.3	81489043	81489106	CCTCAAGCTAGAATGTGAGAAGCTGGCCAGCGAGAAGACAGAAATGCAAAGGCATTATGTGATG	CTCAAGCTAGAATGTGAGAAGCTGGCCAGCGAGAAGACAGAAATGCAAAGGCATTATGTGATG	dN:	0.0009	dS:	0.8977	w:	0.0010	overlap	1	BG979538	intron-overlap	0	-	inclusion	1
[truncated: 10,397 more rows]
